# Supplementary material for: The landscape of molecular chaperones across human tissues reveals a layered architecture of core and variable chaperones
Source: Nat Commun. 2021 Apr 12;12:2180. doi: 10.1038/s41467-021-22369-9 (PMC8042005; doi:10.1038/s41467-021-22369-9)
Supplement: Supplementary file 3 — Supplementary Data 1 [file 41467_2021_22369_MOESM3_ESM.xlsx]

## Sheet: S1 table - chaperone summary fi
Supplementary Data 1. Chaperones analyzed in the study.
ENSG ID	Name	Family	Core/Variable	Stress-inducible	# Expressing	# Differentially expressed tissues	Minimal CRISPR score	Comments
ENSG00000170476	MZB1	other	Variable	No	7	12	-0.629192
ENSG00000025772	TOMM34	coHSP90	Variable	No	29	3	-0.216543
ENSG00000106080	FKBP14	other	Variable	No	28	4	-0.310857
ENSG00000119321	FKBP15	other	Variable	Yes	29	2	-0.704729
ENSG00000134285	FKBP11	other	Variable	No	28	4	-0.702269
ENSG00000119782	FKBP1B	other	Variable	No	28	7	-0.510992
ENSG00000088832	FKBP1A	other	Variable	No	29	3	-1.12032
ENSG00000105401	CDC37	coHSP90	Variable	No	29	1	-1.9553
ENSG00000179218	CALR	other	Variable	No	29	2	-0.795176
ENSG00000164070	HSPA4L	NEF	Variable	Yes	27	11	-0.498511
ENSG00000168439	STIP1	coHSP90	Core	Yes	29	0	-0.82028
ENSG00000197930	ERO1L	other	Variable	No	29	3
ENSG00000144381	HSPD1	HSP60	Variable	Yes	29	2	-1.91003
ENSG00000133265	HSPBP1	NEF	Variable	No	29	1	-0.442616
ENSG00000090273	NUDC	coHSP90	Core	Yes	29	0	-1.87674
ENSG00000171497	PPID	coHSP90	Variable	No	29	2	-0.524287
ENSG00000168938	PPIC	other	Variable	No	28	12	-0.487397
ENSG00000166794	PPIB	other	Variable	Yes	29	4	-0.733917
ENSG00000196262	PPIA	other	Variable	Yes	29	3	-1.27136
ENSG00000155959	VBP1	Prefoldin	Variable	No	29	3	-1.8786
ENSG00000151835	SACS	HSP40	Variable	No	27	7	-0.797836	DNAJC29
ENSG00000141756	FKBP10	other	Variable	No	28	10	-0.91162
ENSG00000100209	HSCB	HSP40	Variable	No	29	2	-1.34226	DNAJC20; Mitochondrial Iron-Sulfur Cluster Cochaperone
ENSG00000086619	ERO1LB	other	Variable	No	29	3
ENSG00000155087	ODF1	sHSP	Variable	No	1	5	-0.555064	HSPB10
ENSG00000105176	URI1	Prefoldin	Core	No	29	0	-2.2403
ENSG00000110958	PTGES3	coHSP90	Core	Yes	29	0	-0.914476
ENSG00000116138	DNAJC16	HSP40	Variable	No	29	2	-1.23673
ENSG00000104129	DNAJC17	HSP40	Variable	No	29	1	-2.40546
ENSG00000135392	DNAJC14	HSP40	Variable	No	29	1	-0.749872
ENSG00000120675	DNAJC15	HSP40	Variable	No	29	3	-0.572881
ENSG00000108176	DNAJC12	HSP40	Variable	Yes	23	16	-0.50357
ENSG00000138246	DNAJC13	HSP40	Variable	No	29	1	-1.36916	RME8
ENSG00000077232	DNAJC10	HSP40	Variable	Yes	29	1	-0.613908	ERdj5
ENSG00000170464	DNAJC18	HSP40	Variable	No	27	8	-0.300398
ENSG00000205981	DNAJC19	HSP40	Variable	No	29	4	-1.32218	TIMM14
ENSG00000204388	HSPA1B	HSP70	Variable	No	29	7	-0.870895
ENSG00000204389	HSPA1A	HSP70	Variable	Yes	29	9	-1.04656
ENSG00000204390	HSPA1L	HSP70	Variable	Yes	27	4	-1.06254
ENSG00000155304	HSPA13	HSP70	Variable	No	29	6	-1.12519
ENSG00000187522	HSPA14	HSP70	Core	No	29	0	-1.37512
ENSG00000143870	PDIA6	other	Variable	Yes	29	2	-0.520447
ENSG00000148719	DNAJB12	HSP40	Core	No	29	0	-1.40776
ENSG00000164031	DNAJB14	HSP40	Variable	No	29	2	-0.338441
ENSG00000007923	DNAJC11	HSP40	Variable	No	29	1	-1.54307
ENSG00000104872	PIH1D1	coHSP90	Variable	No	29	1	-0.81105
ENSG00000166855	CLPX	other	Variable	No	29	2	-1.19848
ENSG00000162129	CLPB	other	Variable	No	29	4	-1.20034
ENSG00000173641	HSPB7	sHSP	Variable	No	29	17	-0.814119
ENSG00000170276	HSPB2	sHSP	Variable	Yes	27	10	-0.529902
ENSG00000169271	HSPB3	sHSP	Variable	No	15	18	-0.682409
ENSG00000106211	HSPB1	sHSP	Variable	Yes	29	15	-0.292036
ENSG00000152137	HSPB8	sHSP	Variable	Yes	28	16	-0.72937
ENSG00000177692	DNAJC28	HSP40	Variable	No	12	11	-0.521145
ENSG00000115137	DNAJC27	HSP40	Variable	No	29	2	-0.0506276
ENSG00000059769	DNAJC25	HSP40	Variable	No	29	2	-0.592356
ENSG00000170946	DNAJC24	HSP40	Variable	No	28	2	-0.996309	DPH4
ENSG00000178401	DNAJC22	HSP40	Variable	No	4	15	-0.678613
ENSG00000168724	DNAJC21	HSP40	Variable	No	29	3	-1.00415
ENSG00000112208	BAG2	NEF	Variable	No	28	9	-0.975415
ENSG00000151929	BAG3	NEF	Variable	Yes	29	5	-0.632093
ENSG00000107262	BAG1	NEF	Variable	No	29	1	-0.363354
ENSG00000204463	BAG6	NEF	Variable	No	29	3	-0.837731	BAT3
ENSG00000156735	BAG4	NEF	Variable	No	29	3	-0.817838
ENSG00000166170	BAG5	NEF	Variable	No	29	1	-0.826558
ENSG00000127022	CANX	other	Core	No	29	0	-0.627143
ENSG00000100591	AHSA1	coHSP90	Core	Yes	29	0	-0.847236
ENSG00000120725	SIL1	NEF	Variable	No	29	3	-0.477716
ENSG00000139921	TMX1	other	Core	No	29	0	-1.3579
ENSG00000166479	TMX3	other	Variable	No	29	2	-0.557892
ENSG00000213593	TMX2	other	Variable	No	29	1	-1.82209
ENSG00000173209	AHSA2	coHSP90	Core	No	29	0
ENSG00000172425	TTC36	coHSP90	Variable	No	14	6	-0.719246
ENSG00000125863	MKKS	HSP60	Variable	No	29	1	-0.516817	BBS6
ENSG00000128590	DNAJB9	HSP40	Variable	Yes	29	2	-0.661228
ENSG00000179407	DNAJB8	HSP40	Variable	Yes	1	1	-0.48129
ENSG00000227802	DNAJB3	HSP40	Variable	Yes	1	7
ENSG00000135924	DNAJB2	HSP40	Variable	Yes	29	1	-0.407361
ENSG00000132002	DNAJB1	HSP40	Variable	Yes	29	5	-0.985289
ENSG00000172404	DNAJB7	HSP40	Variable	No	2	5	-0.600045
ENSG00000105993	DNAJB6	HSP40	Variable	Yes	29	2	-1.32994
ENSG00000137094	DNAJB5	HSP40	Variable	Yes	27	10	-0.618499
ENSG00000162616	DNAJB4	HSP40	Variable	Yes	29	5	-0.511412
ENSG00000165699	TSC1	coHSP90	Core	No	29	0	-1.15646
ENSG00000149428	HYOU1	NEF	Variable	Yes	29	3	-2.38518
ENSG00000011485	PPP5C	coHSP90	Variable	No	29	1	-0.821729
ENSG00000115541	HSPE1	HSP10	Variable	Yes	29	2	-3.67483
ENSG00000185624	P4HB	other	Variable	Yes	29	6	-0.549715
ENSG00000126602	TRAP1	HSP90	Variable	No	29	1	-0.689343
ENSG00000129221	AIPL1	coHSP90	Variable	No	1	8	-0.562703
ENSG00000160202	CRYAA	sHSP	Variable	Yes	1	9
ENSG00000126756	UXT	Prefoldin	Variable	No	29	4	-2.68467
ENSG00000069345	DNAJA2	HSP40	Variable	No	29	1	-0.833579
ENSG00000103423	DNAJA3	HSP40	Variable	No	29	2	-1.73558
ENSG00000086061	DNAJA1	HSP40	Core	Yes	29	0	-1.3077
ENSG00000140403	DNAJA4	HSP40	Variable	Yes	28	10	-0.359534
ENSG00000136319	TTC5	coHSP90	Core	No	29	0	-0.995989
ENSG00000243725	TTC4	coHSP90	Variable	No	29	2	-1.54016
ENSG00000113312	TTC1	coHSP90	Core	No	29	0	-1.53662
ENSG00000109519	GRPEL1	NEF	Variable	No	29	2	-2.03749
ENSG00000164284	GRPEL2	NEF	Variable	No	29	3	-0.573691
ENSG00000166598	HSP90B1	HSP90	Variable	Yes	29	3	-1.56168	GRP94
ENSG00000110711	AIP	coHSP90	Variable	No	29	2	-1.08882
ENSG00000183207	RUVBL2	coHSP90	Variable	No	29	1	-2.41975
ENSG00000197860	SGTB	coHSP90	Variable	Yes	28	10	-0.281065
ENSG00000104969	SGTA	coHSP90	Core	No	29	0	-0.779277
ENSG00000113068	PFDN1	Prefoldin	Variable	No	29	2	-2.46229
ENSG00000143256	PFDN2	Prefoldin	Core	No	29	0	-3.29921
ENSG00000123349	PFDN5	Prefoldin	Core	No	29	0	-1.44376
ENSG00000101132	PFDN4	Prefoldin	Variable	No	28	3	-1.20516
ENSG00000204220	PFDN6	Prefoldin	Core	No	29	0	-2.08799
ENSG00000187726	DNAJB13	HSP40	Variable	Yes	2	6	-0.685254
ENSG00000090520	DNAJB11	HSP40	Core	Yes	29	0	-1.16546
ENSG00000023318	ERP44	other	Variable	Yes	29	2	-0.751999
ENSG00000146731	CCT6A	HSP60	Core	Yes	29	0	-1.76408
ENSG00000132141	CCT6B	HSP60	Variable	No	27	4	-0.686934
ENSG00000154174	TOMM70A	coHSP90	Variable	No	29	3
ENSG00000140553	UNC45A	coHSP90	Variable	No	29	2	-1.12701	Myosin chaperone
ENSG00000141161	UNC45B	coHSP90	Variable	No	6	18	-0.828263	Myosin chaperone
ENSG00000120694	HSPH1	NEF	Variable	Yes	29	5	-0.542949
ENSG00000102580	DNAJC3	HSP40	Variable	Yes	29	1	-0.871608
ENSG00000156261	CCT8	HSP60	Core	Yes	29	0	-1.6132
ENSG00000163468	CCT3	HSP60	Core	No	29	0	-3.06902
ENSG00000135624	CCT7	HSP60	Variable	No	29	1	-1.66931
ENSG00000115484	CCT4	HSP60	Core	Yes	29	0	-2.64434
ENSG00000150753	CCT5	HSP60	Core	No	29	0	-2.08769
ENSG00000120438	TCP1	HSP60	Core	Yes	29	0	-2.35083
ENSG00000088298	EDEM2	other	Variable	No	29	5	-0.73889
ENSG00000116406	EDEM3	other	Variable	No	29	1	-0.868119
ENSG00000134109	EDEM1	other	Variable	No	29	3	-0.690275
ENSG00000215021	PHB2	other	Variable	No	29	4	-2.01558
ENSG00000081870	HSPB11	other	Variable	No	29	2	-0.383086
ENSG00000074582	BCS1L	other	Variable	No	29	2	-1.32242	Associated with assembly of complex III of the mitochondrial respiratory chain
ENSG00000166226	CCT2	HSP60	Variable	Yes	29	1	-1.97566
ENSG00000088356	PDRG1	Prefoldin	Variable	No	29	1	-2.7927
ENSG00000005175	RPAP3	coHSP90	Variable	No	29	1	-1.40162
ENSG00000178950	GAK	HSP40	Variable	No	29	1	-1.30191	Auxilin-2; DNAJC26; clathrin-binding co-chaperone
ENSG00000065485	PDIA5	other	Variable	No	29	11	-0.456004
ENSG00000155660	PDIA4	other	Variable	Yes	29	4	-0.946052
ENSG00000167004	PDIA3	other	Variable	Yes	29	4	-0.496854
ENSG00000185615	PDIA2	other	Variable	No	23	16	-0.927313
ENSG00000239264	TXNDC5	other	Variable	No	29	5	-0.745203
ENSG00000165280	VCP	other	Variable	No	29	1	-2.58185
ENSG00000147570	DNAJC5B	HSP40	Variable	Yes	1	5	-0.51351
ENSG00000100380	ST13	coHSP90	Variable	Yes	29	2	-1.2971
ENSG00000256061	DYX1C1	coHSP90	Variable	No	21	8
ENSG00000109846	CRYAB	sHSP	Variable	Yes	29	11	-0.450377
ENSG00000149257	SERPINH1	other	Variable	No	29	8	-0.501023	HSP47; Collagen chaperone
ENSG00000126698	DNAJC8	HSP40	Core	No	29	0	-1.45642
ENSG00000213551	DNAJC9	HSP40	Variable	No	29	1	-3.15634
ENSG00000110011	DNAJC4	HSP40	Variable	No	29	2	-0.318831
ENSG00000101152	DNAJC5	HSP40	Variable	No	29	5	-0.639345
ENSG00000116675	DNAJC6	HSP40	Variable	No	19	16	-0.611812	Auxilin; clathrin-binding co-chaperone
ENSG00000168259	DNAJC7	HSP40	Core	Yes	29	0	-1.01099
ENSG00000136770	DNAJC1	HSP40	Variable	No	29	1	-0.464186
ENSG00000105821	DNAJC2	HSP40	Variable	Yes	29	1	-0.751019
ENSG00000163793	DNAJC5G	HSP40	Variable	Yes	3	12	-0.731423
ENSG00000110172	CHORDC1	coHSP90	Core	Yes	29	0	-2.17561
ENSG00000153066	TXNDC11	other	Variable	No	29	4	-0.591711
ENSG00000117862	TXNDC12	other	Variable	No	29	1	-0.971012
ENSG00000106993	CDC37L1	coHSP90	Variable	No	29	3	-1.15332
ENSG00000153132	CLGN	other	Variable	No	9	18	-0.435879
ENSG00000096384	HSP90AB1	HSP90	Variable	Yes	29	3	-0.97466
ENSG00000198445	CCT8L2	HSP60	Variable	No	1	5	-0.55778
ENSG00000004776	HSPB6	sHSP	Variable	No	29	18	-0.518356
ENSG00000179941	BBS10	HSP60	Variable	No	28	2	-0.599128
ENSG00000181004	BBS12	HSP60	Variable	No	26	6	-0.739248
ENSG00000167085	PHB	other	Variable	No	29	2	-2.2666
ENSG00000077800	FKBP6	other	Variable	No	1	1	-0.91754
ENSG00000100442	FKBP3	other	Variable	No	29	2	-0.549354
ENSG00000105701	FKBP8	other	Variable	No	29	1	-0.795873
ENSG00000122642	FKBP9	other	Variable	No	29	6	-0.596514
ENSG00000198431	TXNRD1	other	Variable	No	29	1	-1.57549
ENSG00000132622	HSPA12B	HSP70	Variable	No	28	9	-0.441361
ENSG00000165868	HSPA12A	HSP70	Variable	No	27	9	-0.25525
ENSG00000080824	HSP90AA1	HSP90	Core	Yes	29	0	-0.767883
ENSG00000126803	HSPA2	HSP70	Variable	Yes	28	16	-0.569006
ENSG00000225217	HSPA7	HSP70	Variable	No	28	9
ENSG00000173110	HSPA6	HSP70	Variable	Yes	27	11	-0.924966
ENSG00000044574	HSPA5	HSP70	Variable	Yes	29	3	-2.48009	BiP
ENSG00000170606	HSPA4	NEF	Variable	Yes	29	1	-0.934124
ENSG00000113013	HSPA9	HSP70	Variable	Yes	29	1	-2.33161	Mortalin
ENSG00000109971	HSPA8	HSP70	Variable	No	29	2	-1.54157
ENSG00000176410	DNAJC30	HSP40	Variable	No	29	2	-0.742741
ENSG00000025796	SEC63	HSP40	Core	Yes	29	0	-1.31506
ENSG00000165416	SUGT1	coHSP90	Core	No	29	0	-1.59711
ENSG00000103266	STUB1	coHSP90	Variable	No	29	2	-0.965309
ENSG00000004478	FKBP4	coHSP90	Variable	Yes	29	1	-1.50862
ENSG00000096060	FKBP5	coHSP90	Variable	No	28	6	-0.655154
ENSG00000079150	FKBP7	other	Variable	No	28	8	-0.504155
ENSG00000173486	FKBP2	other	Variable	Yes	29	2	-0.707909
ENSG00000204315	FKBPL	coHSP90	Variable	No	29	2	-0.696045
ENSG00000175792	RUVBL1	coHSP90	Core	No	29	0	-2.71567
ENSG00000260325	HSPB9	sHSP	Variable	Yes	11	7	-0.983947
ENSG00000263353	PPIAL4A	other	nan	No	0
