# Supplementary material for: The landscape of molecular chaperones across human tissues reveals a layered architecture of core and variable chaperones
Source: Nat Commun. 2021 Apr 12;12:2180. doi: 10.1038/s41467-021-22369-9 (PMC8042005; doi:10.1038/s41467-021-22369-9)
Supplement: Supplementary file 4 — Supplementary Data 2 [file 41467_2021_22369_MOESM4_ESM.xlsx]

## Sheet: Sheet1
Supplementary Data 2. Tissues analyzed in the study.
Tissue name in GTEx	Abbreviated tissue name	Number of GTEx samples	Number of expressed chaperones (1 TPM)	Number of expressed chaperones (5 TPM)	Number of expressed chaperones (10 TPM)
Adipose-Subcutaneous	Adipose1	16	174	164	148
Adipose-Visceral(Omentum)	Adipose2	10	179	165	148
Artery-Aorta	Artery1	15	176	164	152
Artery-Coronary	Artery2	9	179	168	156
Artery-Tibial	Artery3	22	175	165	148
Breast-MammaryTissue	Breast	16	177	160	143
Colon-Sigmoid	Colon-Sigmoid	7	177	165	148
Esophagus-GastroesophagealJunction	Esophagus1	8	177	161	141
Esophagus-Mucosa	Esophagus2	12	173	155	141
Esophagus-Muscularis	Esophagus3	14	178	162	142
Heart-AtrialAppendage	Heart1	14	178	156	128
Heart-LeftVentricle	Heart2	16	176	133	106
Liver	Liver	11	166	128	96
Lung	Lung	21	179	164	152
Muscle-Skeletal	Muscle-Skeletal	26	170	133	105
Nerve-Tibial	Nerve-Tibial	22	177	169	157
Ovary	Ovary	5	176	163	155
Pituitary	Pituitary	12	181	172	154
Prostate	Prostate	10	179	164	142
Skin-NotSunExposed(Suprapubic)	Skin1	16	174	156	136
Skin-SunExposed(Lowerleg)	Skin2	20	172	155	134
Testis	Testis	15	192	179	166
Thyroid	Thyroid	20	178	165	152
Uterus	Uterus	5	177	170	159
Vagina	Vagina	6	175	166	150
WholeBlood	WholeBlood	19	155	122	98
Brain - Spinal cord (cervical c-1)	Brain1	66	178	158	125
Brain - Hypothalamus
Brain - Hippocampus
Brain - Frontal Cortex (BA9)
Brain - Cortex
Brain - Anterior cingulate cortex (BA24)
Brain - Amygdala
Brain - Cerebellum	Brain2	26	175	163	149
Brain - Cerebellar Hemisphere
Brain - Putamen (basal ganglia)	Brain3	29	177	155	126
Brain - Nucleus accumbens (basal ganglia)
Brain - Caudate (basal ganglia)
