# Supplementary material for: The landscape of molecular chaperones across human tissues reveals a layered architecture of core and variable chaperones
Source: Nat Commun. 2021 Apr 12;12:2180. doi: 10.1038/s41467-021-22369-9 (PMC8042005; doi:10.1038/s41467-021-22369-9)
Supplement: Supplementary file 5 — Supplementary Data 3 [file 41467_2021_22369_MOESM5_ESM.xlsx]

## Sheet: causal genes summary table
Supplementary Data 3. Disease-causing chaperones and affected tissues.
Chaperone	Chaperone name	Chaperone family	Core	# Affected	Disease	Disease	Disease-affected	Comment
ENSG ID	name	family	(yes)	tissues	OMIM ID	name	tissues
ENSG00000110711	AIP	coHSP90		1	102200	Pituitary adenoma 1, multiple types,Pituitary adenoma predisposition	Pituitary
ENSG00000129221	AIPL1	coHSP90		1	604393	Leber congenital amaurosis 4,Retinitis pigmentosa, juvenile,Cone-rod dystrophy	Eye
ENSG00000151929	BAG3	NEF		2	613881|612954	Cardiomyopathy, dilated, 1HH|Myopathy, myofibrillar, 6	Heart,Muscle
ENSG00000074582	BCS1L	other		7	256000|603358|262000|124000	Leigh syndrome|GRACILE syndrome|Bjornstad syndrome|Mitochondrial complex III deficiency, nuclear type 1	Muscle,Brain,Liver,Skin,Testis,Ovaries,Kidney
ENSG00000150753	CCT5	HSP60/HSP10	yes	1	256840	Neuropathy, hereditary sensory, with spastic paraplegia	Nerve
ENSG00000162129	CLPB	other		3	616271	3-methylglutaconic aciduria, type VII, with cataracts, neurologic involvement and neutropenia	Nerve,Brain,Eye
ENSG00000160202	CRYAA	sHSP		1	604219	Cataract 9, multiple types	Eye
ENSG00000109846	CRYAB	sHSP		3	608810|615184|613869|613763	Myopathy, myofibrillar, 2|Cardiomyopathy, dilated, 1II|Myopathy, myofibrillar, fatal infantile hypertonic, alpha-B crystallin-related|Cataract 16, multiple types	Muscle,Heart,Eye
ENSG00000187726	DNAJB13	HSP40		2	617091	Ciliary dyskinesia, primary, 34	Testis,Lung
ENSG00000135924	DNAJB2	HSP40		1	614881	Spinal muscular atrophy, distal, autosomal recessive, 5	Nerve
ENSG00000105993	DNAJB6	HSP40		1	603511	Muscular dystrophy, limb-girdle, autosomal dominant 1	Muscle
ENSG00000007923	DNAJC11	HSP40		1	PMID: 25111180		Nerve
ENSG00000108176	DNAJC12	HSP40		1	617384	Hyperphenylalaninemia, mild, non-BH4-deficient	Brain
ENSG00000205981	DNAJC19	HSP40		7	610198	3-methylglutaconic aciduria, type V	Retina,Heart,Liver,Testis,Ovaries,Muscle,Brain
ENSG00000168724	DNAJC21	HSP40		1	617052	Bone marrow failure syndrome 3	Whole blood
ENSG00000102580	DNAJC3	HSP40		3	616192	?Ataxia, combined cerebellar and peripheral, with hearing loss and diabetes mellitus	Nerve,Brain,Pancreas
ENSG00000101152	DNAJC5	HSP40		1	162350	Ceroid lipofuscinosis, neuronal, 4, Parry type	Brain
ENSG00000116675	DNAJC6	HSP40		1	615528	Parkinson disease 19b, early-onset,Parkinson disease 19a, juvenile-onset	Brain
ENSG00000256061	DYX1C1	coHSP90		3	127700|615482	{Dyslexia, susceptibility to, 1}|Ciliary dyskinesia, primary, 25	Brain,Testis,Lung
ENSG00000141756	FKBP10	other		1	259450|610968	Bruck syndrome 1|Osteogenesis imperfecta, type XI	Bone
ENSG00000106080	FKBP14	other		1	614557	Ehlers-Danlos syndrome, kyphoscoliotic type, 2	Muscle,Artery,Skin
ENSG00000096060	FKBP5	coHSP90		3	608516	{Major depressive disorder and accelerated response to antidepressant drug treatment}	Nerve,Brain,Ear
ENSG00000113013	HSPA9	HSP70		7	616854|182170	Even-plus syndrome|Anemia, sideroblastic, 4	Heart,Kidney,Testis,Ovaries,Skin,Brain,Whole blood
ENSG00000106211	HSPB1	sHSP		1	606595|608634	Charcot-Marie-Tooth disease, axonal, type 2F|Neuropathy, distal hereditary motor, type IIB	Nerve
ENSG00000169271	HSPB3	sHSP		2	613376	?Neuronopathy, distal hereditary motor, type IIC	Muscle,Nerve
ENSG00000173641	HSPB7	sHSP		2	PMID: 29078393	associated with dilated cardiomypathy and heart failure	Muscle,Heart
ENSG00000152137	HSPB8	sHSP		1	158590|608673	Neuropathy, distal hereditary motor, type IIA|Charcot-Marie-Tooth disease, axonal, type 2L	Nerve
ENSG00000144381	HSPD1	HSP60/HSP10		1	605280|612233	Spastic paraplegia 13, autosomal dominant|Leukodystrophy, hypomyelinating, 4	Brain
ENSG00000185624	P4HB	other		1	112240	Cole-Carpenter syndrome 1	Bone
ENSG00000166794	PPIB	other		1	259440	Osteogenesis imperfecta, type IX	Bone
ENSG00000151835	SACS	HSP40		1	270550	Spastic ataxia, Charlevoix-Saguenay type	Brain
ENSG00000025796	SEC63	HSP40	yes	1	617004	Polycystic liver disease 2	Liver
ENSG00000149257	SERPINH1	other		1	613848|610504	Osteogenesis imperfecta, type X|{Preterm premature rupture of the membranes, susceptibility to}	Bone
ENSG00000120725	SIL1	NEF		4	248800	Marinesco-Sjogren syndrome	Muscle,Brain,Vegina,Testis
ENSG00000103266	STUB1	coHSP90		1	615768|618093	Spinocerebellar ataxia, autosomal recessive 16|?Spinocerebellar ataxia 48	Brain
ENSG00000140553	UNC45A	coHSP90		2			Brain,Bone	PMID: 29429573
ENSG00000141161	UNC45B	coHSP90		1	616279	?Cataract 43	Eye
ENSG00000165280	VCP	other		4	167320|616687|613954	Inclusion body myopathy with early-onset Paget disease and frontotemporal dementia 1|Charcot-Marie-Tooth disease, type 2Y|Amyotrophic lateral sclerosis 14, with or without frontotemporal dementia	Heart,Muscle,Brain,Nerve
ENSG00000125863	MKKS	HSP60		9	605231|236700	Bardet-Biedl syndrome 6|McKusick-Kaufman syndrome	Brain,Retina,Kidney,Heart,Lung,Colon,Testis,Uterus,Cervix
ENSG00000179941	BBS10	HSP60		5	615987	Bardet-Biedl syndrome 10	Skeleton\Bones,Retina,Kidney,Brain, Testis
ENSG00000181004	BBS12	HSP60		5	615989	Bardet-Biedl syndrome 12	Skeleton\Bones,Retina,Kidney,Brain, Testis
ENSG00000167085	PHB	other		2	114480	{Breast cancer, susceptibility to}	Mammary gland,Breast
ENSG00000165699	TSC1	coHSP90	yes	5	191100|606690	Tuberous sclerosis-1|Lymphangioleiomyomatosis	Brain,Lung,Skin,Heart,Kidney
