# Supplementary material for: The landscape of molecular chaperones across human tissues reveals a layered architecture of core and variable chaperones
Source: Nat Commun. 2021 Apr 12;12:2180. doi: 10.1038/s41467-021-22369-9 (PMC8042005; doi:10.1038/s41467-021-22369-9)
Supplement: Supplementary file 6 — Supplementary Data 4 [file 41467_2021_22369_MOESM6_ESM.xlsx]

## Sheet: Sheet1
Supplementary Data 4. The differential expression profiles of chaperones.
Per tissue, the first column is the log 2 fold change value and the second column is the adjusted p-value.
gene name	gene ENS	Skin-SunExposed(Lowerleg)	adjpval-Skin-SunExposed(Lowerleg)	Lung	adjpval-Lung	WholeBlood	adjpval-WholeBlood	Liver	adjpval-Liver	Esophagus-GastroesophagealJunction	adjpval-Esophagus-GastroesophagealJunction	Esophagus-Muscularis	adjpval-Esophagus-Muscularis	Prostate	adjpval-Prostate	Artery-Coronary	adjpval-Artery-Coronary	Vagina	adjpval-Vagina	Artery-Tibial	adjpval-Artery-Tibial	Esophagus-Mucosa	adjpval-Esophagus-Mucosa	Colon-Sigmoid	adjpval-Colon-Sigmoid	Heart-AtrialAppendage	adjpval-Heart-AtrialAppendage	Skin-NotSunExposed(Suprapubic)	adjpval-Skin-NotSunExposed(Suprapubic)	Testis	adjpval-Testis	Thyroid	adjpval-Thyroid	Adipose-Visceral(Omentum)	adjpval-Adipose-Visceral(Omentum)	Brain1	adjpval-Brain1	Adipose-Subcutaneous	adjpval-Adipose-Subcutaneous	Brain2	adjpval-Brain2	Uterus	adjpval-Uterus	Ovary	adjpval-Ovary	Heart-LeftVentricle	adjpval-Heart-LeftVentricle	Brain0	adjpval-Brain0
HSPA2	ENSG00000126803	0.783558	9.27072e-08	-0.403259	0.0240251	-3.94612	2.44081e-27	-3.27734	1.06943e-13	0.375513	0.511318	1.48582	2.39664e-15	-1.77868	1.27714e-08	-0.165786	0.767614	-1.49453	0.000191607	0.360712	0.0330045	1.3694	1.13096e-15	1.41611	1.525e-10	0.409802	0.140694	0.17309	0.406175	2.96042	3.17815e-107	-2.98819	3.45445e-28	-0.719533	0.0323528	-1.32567	5.63555e-17	-0.612588	0.00820491	1.16964	7.48596e-27	0.662521	0.114224	-2.39262	5.98179e-06	-2.20106	1.01665e-15	1.37153	1.05015e-52
FKBP14	ENSG00000106080	-0.128984	0.16788	0.0848732	0.299898	-2.34916	4.37018e-53	-0.40945	0.00334635	-0.124439	0.81443	0.188227	0.0911607	0.122336	0.328024	0.0702692	0.785355	0.0400975	0.904927	0.616088	1.29883e-16	0.0547856	0.655639	0.458534	0.00087455	0.374148	0.000500258	-0.167433	0.141547	-1.36765	1.19888e-35	-0.456861	1.1229e-08	0.154297	0.317868	1.02253	4.03714e-58	0.0207459	0.874198	-0.0536594	0.472913	0.317475	0.0747428	-0.297388	0.0974866	-0.171184	0.159411	-0.529685	2.58537e-26
FKBP15	ENSG00000119321	0.302806	1.78262e-09	0.36965	3.9015e-18	1.61245	1.82293e-127	-0.113843	0.155925	0.00843161	0.990751	-0.0164856	0.864809	-0.0888539	0.251983	-0.148002	0.198214	0.0623546	0.710173	-0.0116683	0.858336	-0.0387474	0.59678	0.0828853	0.555771	-0.0337146	0.737779	0.266842	1.1989e-06	-1.6113	2.30563e-96	-0.0753548	0.10074	0.0408574	0.722094	-0.0985451	0.0146383	0.130959	0.0240842	-0.360752	2.47187e-16	-0.0446477	0.803343	-0.121118	0.296899	-0.012504	0.892512	-0.432194	1.55695e-43
HSPA7	ENSG00000225217	0.804646	0.00547216	1.41487	6.90485e-11	3.63582	6.72307e-49	-0.427123	0.427575	-0.307814	0.901007	0.674802	0.0796524	-0.672657	0.236903	0.886343	0.0385845	0.693127	0.313601	-0.276854	0.433385	0.352708	0.379123	1.27939	0.0064958	0.355673	0.423196	0.105825	0.840093	-1.64333	1.92218e-05	0.427829	0.0839384	0.628207	0.153004	-3.69702	1.08888e-15	1.6389	3.78288e-11	-1.51188	2.51368e-05	0.495306	0.547316	-1.08976	0.123081	0.378404	0.359351	-2.07399	1.0611e-18
HSPA6	ENSG00000173110	0.211102	0.700492	3.25977	1.10864e-42	7.67363	1.0389e-163	0.598595	0.30201	0.0110621	0.998699	0.646362	0.294904	-0.283245	0.713081	1.56587	0.00142283	-0.352585	0.78937	-1.20393	0.0190146	0.77714	0.107644	0.32342	0.831171	0.432702	0.413071	0.0987306	0.896089	-1.82329	0.000366875	-0.138609	0.701781	0.633801	0.317282	-2.1405	7.56041e-06	0.0665238	0.924968	-1.01781	0.019085	-0.133978	0.938604	-0.0452331	0.970384	-0.145104	0.83598	-1.33919	2.71981e-06
HSPA5	ENSG00000044574	-0.672995	3.92537e-05	0.568297	4.54623e-06	1.53657	9.96954e-29	0.108199	0.682611	-0.0391475	0.987997	-0.473579	0.0588376	-0.467514	0.0626584	0.653492	0.00270831	-0.110264	0.854169	0.10095	0.551476	0.148649	0.474267	0.449204	0.222436	0.450822	0.013188	0.993559	2.25676e-10	-0.355078	0.0219099	0.588441	1.46643e-06	0.301699	0.245654	-1.04438	4.62814e-12	-0.501155	0.00998173	-0.0888616	0.541089	-0.159694	0.783438	-0.112845	0.788153	-0.0293514	0.914849	-0.701105	1.69996e-12
HSPA4	ENSG00000170606	0.0465434	0.559398	-0.490241	9.45676e-14	-0.393563	3.9185e-06	-0.337641	0.00255251	-0.0223043	0.982102	-0.211556	0.0423255	-0.372751	0.000604768	-0.0644369	0.799571	-0.435567	0.00596024	0.270613	3.13997e-05	0.825908	3.69198e-27	-0.0424247	0.871847	-0.0835557	0.4903	0.00555597	0.965578	0.528069	4.02631e-17	-0.741303	9.15095e-23	-0.16316	0.220033	-0.000562141	0.991934	-0.34624	1.77821e-05	0.102675	0.0523882	-0.0164238	0.960551	-0.73697	2.92e-06	0.0873576	0.407873	0.4506	1.13272e-34
HSPA9	ENSG00000113013	-0.0332624	0.63442	-0.438475	1.50998e-14	-0.767657	1.40533e-23	0.816237	4.55492e-24	-0.0725774	0.892487	-0.282533	0.000414293	-0.362666	4.0224e-05	-0.0247645	0.916342	-0.305546	0.0365282	-0.10888	0.076397	0.0954972	0.219909	-0.224216	0.0802877	0.233749	0.00107237	0.0563657	0.497939	-0.922306	6.13013e-36	-0.508202	3.47053e-18	0.0893045	0.409887	-0.292614	2.70036e-10	-0.301521	3.30087e-06	0.214439	1.95827e-07	-0.182922	0.267111	-0.206004	0.116314	0.732615	1.14867e-30	0.336494	1.35518e-26
HSPA8	ENSG00000109971	-0.883949	2.05859e-07	0.255786	0.0342615	1.05408	5.1852e-16	-0.499909	0.0216638	0.142019	0.914464	0.00663707	0.981815	-0.548967	0.00994776	0.437305	0.095332	-0.714487	0.0362363	-0.212127	0.151553	0.229894	0.180082	-0.249949	0.524518	-0.384492	0.0318302	-0.444288	0.0268956	-0.859873	1.54433e-09	-0.543909	3.20363e-05	-0.0203503	0.960629	0.712142	8.84293e-15	-0.509808	0.00239159	0.0615386	0.575486	-0.324503	0.42666	-0.124144	0.727858	0.600269	5.60051e-05	0.612064	1.40924e-19
FKBP4	ENSG00000004478	0.111997	0.453967	-0.248363	0.0510808	0.367025	0.00761772	0.176003	0.392623	0.173033	0.878356	-0.20223	0.33995	0.358194	0.0329614	0.0640776	0.902728	-0.147824	0.72291	0.194522	0.153055	0.834329	1.4677e-10	-0.327578	0.314577	-0.544858	0.00275305	0.243228	0.139177	0.139676	0.231071	-0.211867	0.0678475	-0.0451612	0.903908	1.13316	4.29681e-37	-0.971866	5.33399e-08	-0.234662	0.0189107	-0.0192347	0.970744	-0.24317	0.429803	-0.255132	0.206197	0.18212	0.00678046
FKBP5	ENSG00000096060	0.287689	0.258667	0.506233	0.0140335	1.61514	8.77736e-12	0.165452	0.67066	0.600784	0.563473	0.848042	0.00135226	1.00595	4.24473e-05	0.77623	0.0760253	0.343128	0.656192	0.21093	0.421213	0.0757689	0.844672	-0.487481	0.496489	0.472021	0.192689	0.756955	0.00331154	-0.171247	0.465648	0.40436	0.0381838	0.610665	0.0782721	-4.36612	2.08971e-25	0.120299	0.702524	-1.24423	7.77607e-07	-0.258655	0.778862	0.617652	0.217646	-0.347486	0.324484	-1.74492	5.84778e-24
FKBP6	ENSG00000077800	-0.121815	0.784774	-0.306882	0.368468	-0.3569	0.264584	0.447618	0.397246	-0.781325	0.646757	-0.583581	0.305767	-0.807493	0.145886	-0.104456	0.945345	0.332509	0.807405	-0.57234	0.109662	-0.0556953	0.916263	-0.391791	0.719656	-0.754534	0.0977318	-0.221532	0.700861	9.82938	1.1593e-298	-0.51789	0.141112	-0.0954947	0.925156	0.0428817	0.890489	0.481085	0.291247	-0.00857946	0.979124	-0.00183767	0.999221	1.03359	0.166471	0.0388898	0.942233	-0.377475	0.0428249
FKBP7	ENSG00000079150	0.0285962	0.799925	1.03763	4.75424e-41	-4.26376	2.04636e-76	-0.367122	0.0183035	0.0877562	0.885667	0.368413	0.000282202	0.0124491	0.939138	0.293418	0.0143556	0.537671	4.85603e-05	1.24018	1.54476e-52	-0.779852	4.12164e-10	0.437629	0.00189377	0.864675	1.10889e-18	-0.309883	0.00580388	0.542346	9.7065e-11	0.34012	2.10223e-05	0.415624	0.000324607	-1.02644	5.11249e-31	0.513239	2.59197e-09	-1.28314	1.503e-34	0.517431	0.000207921	2.2531	1.33084e-74	0.338524	0.00122731	-1.8412	1.8057e-105
FKBP2	ENSG00000173486	-0.0665321	0.443797	-0.281645	2.82267e-05	-0.455609	1.57169e-07	0.991	1.3529e-26	0.0316228	0.966907	-0.0200927	0.881582	0.276532	0.00154992	-0.0402015	0.876836	0.213642	0.208471	0.110432	0.143975	0.253472	0.00301961	0.133006	0.433777	-0.0378137	0.786275	0.0268735	0.818257	-0.449268	8.58506e-10	0.383966	2.14457e-11	-0.0264042	0.888961	-0.464089	1.29815e-14	-0.356098	5.21477e-05	0.305573	7.84355e-09	0.264819	0.0868533	-0.404885	0.00474178	0.164958	0.101269	0.25495	9.09565e-11
FKBP3	ENSG00000100442	-0.59893	1.12892e-12	-0.944595	1.16373e-29	-1.58546	5.99038e-39	-0.273734	0.0213344	-0.00238871	0.99854	-0.559179	1.00839e-07	-0.0648544	0.614979	-0.196135	0.298004	-0.10276	0.718489	-0.39844	6.37101e-07	0.143501	0.139061	-0.120088	0.605317	0.233201	0.013759	-0.0663024	0.579192	-0.199954	0.00672751	-0.482457	5.73488e-11	-0.169114	0.252457	0.468083	3.76563e-18	-0.350869	0.0001367	0.591723	2.13131e-28	-0.242908	0.269748	-0.473795	0.00355993	0.809854	1.47348e-23	0.778474	2.08122e-76
DYX1C1	ENSG00000256061	-0.820083	5.27841e-09	1.00332	1.2704e-18	-2.62663	3.56151e-35	-3.06796	3.65278e-28	-0.142071	0.910164	-0.220375	0.303993	-0.490233	0.00835821	-0.0163103	0.978901	-0.0901562	0.861422	0.278069	0.0490506	-0.27034	0.16782	0.243696	0.489733	-0.366655	0.0972609	0.00918172	0.97187	2.65285	9.09411e-111	3.1181	9.12875e-156	-0.109139	0.730689	-1.39221	1.2046e-26	-0.236476	0.162928	0.844236	2.30428e-20	0.412142	0.152859	0.0788338	0.809945	-0.694398	0.000596031	0.86418	9.52011e-36
TXNDC5	ENSG00000239264	0.0380471	0.721167	0.567053	3.23727e-14	-0.353235	0.00172654	1.47215	1.02656e-41	0.15601	0.730652	-0.109397	0.435639	0.0441023	0.769401	0.235631	0.125841	0.503049	0.000654669	0.922082	1.32513e-31	0.447411	1.22463e-05	0.215682	0.257536	0.54349	3.6328e-07	-0.159011	0.199716	-1.58164	5.51541e-41	0.129801	0.115396	0.456827	3.11677e-05	-1.85053	2.61229e-62	0.686712	1.0904e-15	-0.777118	3.02266e-18	0.284053	0.117994	1.14786	3.76738e-18	-0.0673167	0.623983	-1.24304	9.44331e-69
FKBP9	ENSG00000122642	1.00957	1.48658e-39	0.638266	1.04264e-22	-3.68821	5.40871e-81	-1.20065	2.93709e-17	0.0322408	0.963462	0.355824	2.18835e-05	-0.0796822	0.500124	0.0633127	0.747121	0.661184	1.85171e-09	0.666216	1.20188e-25	-0.108407	0.283349	0.0435209	0.862804	0.53597	2.75536e-10	0.192153	0.0151795	-2.45176	2.2498e-80	0.269102	1.68017e-05	0.237744	0.0158257	-2.41297	8.47631e-102	1.00216	6.07855e-37	-0.526691	8.73048e-15	0.422947	0.00113383	0.406684	0.00226898	0.889163	9.58609e-27	-0.596995	1.92923e-35
CANX	ENSG00000127022	-0.240751	0.000205395	-0.0797441	0.169945	-0.367578	1.66074e-06	0.215737	0.0142347	-0.0487112	0.941095	-0.404147	1.55333e-06	-0.210324	0.0216803	0.118041	0.393201	-0.08337	0.693242	0.393827	3.65931e-13	-0.00945978	0.922837	0.0588512	0.763534	0.168343	0.045607	-0.125287	0.131891	-0.79898	6.25265e-30	0.466752	3.18552e-20	0.0154748	0.924103	-0.579221	5.42326e-26	0.0499573	0.526026	0.25479	3.17954e-08	0.00380087	0.988509	0.0845726	0.546303	-0.103725	0.230731	0.227808	4.73048e-12
DNAJC17	ENSG00000104129	0.260877	1.74879e-07	-0.249767	4.67447e-07	0.363668	9.49482e-10	0.820032	1.47945e-33	0.0068008	0.993703	-0.211491	0.00282746	0.179946	0.0120579	-0.0973534	0.471792	0.0973195	0.514988	0.0199515	0.757972	0.502347	7.05175e-18	-0.212473	0.0613997	0.00656928	0.953156	0.25457	1.28715e-05	-1.16186	3.33553e-61	0.131204	0.00457013	0.0701937	0.486959	0.145609	0.000378477	0.204615	0.000230664	-0.482104	2.29494e-23	0.175089	0.151079	0.125972	0.270396	-0.0622358	0.458624	-0.394169	1.61656e-32
UXT	ENSG00000126756	0.47503	2.4942e-20	-0.0688886	0.181081	1.02236	1.83739e-56	0.17919	0.0219853	0.120018	0.658775	-0.158248	0.0349654	0.324346	9.07446e-07	0.0585993	0.71492	0.0621577	0.730201	0.137762	0.00881191	0.0673555	0.353305	0.0594469	0.716692	0.308969	5.43954e-06	0.181973	0.00254117	-1.256	1.04769e-61	-0.055034	0.288085	0.0328083	0.792057	-1.04994	1.20631e-65	0.070082	0.314026	-0.475666	8.3187e-20	-0.194923	0.117272	1.14997	4.33645e-37	0.339639	1.84855e-07	-0.624665	8.55045e-57
SUGT1	ENSG00000165416	-0.300214	1.00548e-09	-0.4689	1.05592e-23	-0.963232	6.52974e-45	-0.399886	2.74063e-08	0.0267338	0.955988	-0.244247	6.47146e-05	-0.609899	7.42952e-20	-0.0777949	0.536202	-0.0361209	0.843187	0.0240066	0.667733	-0.167798	0.00461339	-0.0120215	0.948429	-0.0471494	0.564071	-0.0436881	0.523363	-0.31939	1.01747e-11	-0.47277	9.24326e-25	-0.0710869	0.443132	0.579809	2.57979e-54	-0.19125	0.00038007	0.621251	2.77402e-64	-0.11657	0.357572	-0.121668	0.224992	0.19277	0.000906565	0.45575	7.17678e-67
FKBP10	ENSG00000141756	0.50839	4.68704e-06	0.759064	1.56678e-15	-4.07421	7.38826e-45	-1.26678	1.44501e-08	-0.000186951	0.999477	0.441678	0.000384355	0.491087	6.21581e-05	0.306137	0.0390995	0.940861	1.73418e-10	1.00858	9.99482e-28	-0.811231	1.80994e-07	0.621314	0.000181642	0.866588	6.53477e-12	-0.258055	0.0650405	-1.2077	4.97036e-18	0.955765	3.2229e-24	0.398838	0.00898073	-2.5544	8.59714e-59	0.420966	0.000290657	-0.323381	0.00147824	0.870591	3.27799e-08	1.25734	3.52878e-16	-0.260523	0.114416	-1.21344	1.60337e-50
BCS1L	ENSG00000074582	-0.0602394	0.348639	-0.51924	1.53621e-19	-0.680877	2.10421e-21	1.00648	3.90223e-40	0.0362568	0.949955	0.236543	0.000330364	0.422568	1.58763e-10	-0.135856	0.342048	0.0276207	0.897194	0.0622323	0.321344	0.758652	6.20406e-32	0.165515	0.158732	-0.0393414	0.708257	0.271056	1.37892e-05	-1.18048	8.09366e-58	0.26929	3.30609e-08	0.0639119	0.589979	-0.432304	3.10613e-20	0.11173	0.0923731	-0.515571	3.44511e-24	0.0556242	0.75711	0.402103	3.80714e-05	0.780204	4.77017e-32	-0.436982	2.03864e-33
ERO1LB	ENSG00000086619	-0.874917	2.34172e-18	-0.0403288	0.611972	-0.165438	0.0936734	1.32713	1.79285e-41	0.129562	0.799883	-0.0967845	0.456836	-0.364564	0.000938245	0.186883	0.269191	-0.0690971	0.812412	0.010753	0.912796	-1.36423	1.83496e-28	-0.140335	0.497425	-0.439641	2.96917e-05	-0.507283	1.0563e-06	1.12996	1.77411e-58	0.867638	1.97409e-41	-0.0641827	0.721029	0.934235	2.91607e-56	-0.0126099	0.920181	0.204681	0.000764104	-0.34488	0.0544717	-0.22488	0.171103	-0.00601629	0.969406	-0.0359738	0.390251
STUB1	ENSG00000103266	0.30281	7.15254e-08	-0.510995	1.2539e-17	-0.385342	7.96347e-08	-0.261639	0.0039529	0.0333203	0.953598	-0.0175647	0.872703	-0.294117	0.000179969	0.0182041	0.937594	-0.0568078	0.789931	0.0406932	0.530419	0.00639445	0.94341	-0.0803371	0.614021	0.0284247	0.799811	0.0498951	0.535543	-1.42643	3.37202e-69	-0.401433	4.53767e-13	-0.140606	0.156971	0.139293	0.0014526	-0.172855	0.0146966	-0.047653	0.326443	-0.0264943	0.910665	-0.421839	0.000475139	0.187218	0.0127427	0.584305	1.63004e-64
FKBP11	ENSG00000134285	-0.168292	0.171118	0.702434	5.22349e-15	2.61905	8.33915e-109	1.45723	7.73395e-28	0.0861269	0.935165	-0.439622	0.00503324	0.832141	8.37363e-12	0.0781529	0.839397	0.902745	4.01545e-08	-0.476329	0.000303925	0.470296	0.000190013	-0.00886716	0.983565	0.370953	0.0174205	-0.110795	0.520412	-0.413199	8.37674e-05	0.322868	0.000879303	0.803067	7.9775e-10	-0.485559	1.14249e-06	-0.134485	0.368759	-0.352047	0.000603746	0.427257	0.057795	0.184011	0.440547	-0.613165	6.08046e-05	-0.619619	8.98824e-19
DNAJB11	ENSG00000090520	-0.108097	0.256169	0.313155	1.04278e-05	0.254447	0.00727869	0.793541	2.95882e-13	-0.0789473	0.928041	-0.275502	0.0291293	-0.170301	0.216105	0.0243092	0.944389	-0.0592701	0.861794	-0.114315	0.209125	0.329621	0.00079599	0.295158	0.0931378	0.460534	9.85065e-06	0.0883024	0.46676	-0.0930441	0.280157	0.443414	6.46679e-10	0.114309	0.491039	-0.334097	2.36107e-06	0.0174529	0.894882	-0.105995	0.147909	0.142872	0.598503	-0.766876	3.58155e-05	0.000467591	0.997732	-0.247486	2.65578e-07
HSP90AB1	ENSG00000096384	-0.124279	0.22862	0.308572	6.28325e-05	0.113177	0.272785	-0.898007	2.31659e-09	0.14503	0.812718	-0.504912	7.64698e-05	-0.306024	0.0184565	0.29097	0.0742368	-0.168952	0.486044	-0.139332	0.142051	-0.0806803	0.517567	-0.159272	0.523892	0.0376537	0.81046	0.0287866	0.849338	-1.52177	1.80045e-39	-0.357588	1.35625e-05	-0.0217879	0.927632	-0.128221	0.0702444	-0.376553	0.000399356	-0.292693	4.36203e-05	-0.115399	0.654251	1.03181	1.07741e-14	0.268699	0.0134845	0.309645	6.09691e-11
DNAJC12	ENSG00000108176	-3.20387	3.37199e-22	-1.36998	4.3047e-14	-4.5354	2.26503e-43	3.72836	2.26171e-102	0.0539376	0.977939	0.412542	0.0418241	-0.3832	0.101827	0.388107	0.296761	0.140913	0.817731	-1.96387	1.85889e-20	-2.28413	1.69215e-15	0.0261129	0.964176	-0.481554	0.0280473	-2.23788	3.46181e-13	-0.136492	0.340876	-2.2639	2.335e-25	-0.759497	0.00834329	4.0075	2.00122e-198	-2.1355	1.0675e-13	2.24934	4.90255e-91	-0.106647	0.861566	1.4101	1.60086e-09	-0.00747056	0.979861	2.70613	1.32206e-158
MKKS	ENSG00000125863	-0.654304	2.20615e-27	-0.760553	1.49333e-37	-1.68497	1.52864e-75	0.275821	0.000125946	-0.0596272	0.890258	-0.0195443	0.833048	-0.0177247	0.850848	-0.0495008	0.773906	-0.211683	0.0993553	0.146831	0.00488172	0.125722	0.0531494	0.174404	0.0868782	0.38807	4.11159e-10	-0.0845426	0.240209	-0.0520844	0.305181	-0.52625	2.29278e-24	0.0872206	0.386789	0.600773	4.24905e-52	0.00124903	0.988823	0.420123	1.63452e-30	-0.169374	0.210674	-0.475051	1.36767e-05	0.308763	3.43283e-07	0.617964	3.18365e-78
PDRG1	ENSG00000088356	-0.106234	0.10788	-0.592823	2.41346e-22	-0.336155	1.74683e-06	0.136346	0.120762	0.0405626	0.947109	-0.0317412	0.757376	-0.0410422	0.674439	0.0626077	0.747599	-0.20156	0.158155	-0.284227	1.88126e-06	0.272313	3.21791e-05	-0.180929	0.145139	-0.21756	0.00835177	-0.056976	0.519657	1.48817	5.6804e-128	-0.332331	3.24021e-09	-0.101446	0.368855	0.833645	8.71474e-68	-0.444206	5.23753e-09	-0.225027	2.05079e-06	-0.0293064	0.900973	-0.294876	0.013701	0.0282801	0.784929	0.0234834	0.468678
P4HB	ENSG00000185624	0.813128	1.24715e-30	0.0874366	0.208639	0.913377	3.86571e-29	2.18402	1.4187e-104	-0.0208567	0.984732	-0.296809	0.00584878	0.525458	4.60205e-09	0.158682	0.357339	0.263205	0.0953315	0.413265	9.35507e-10	1.31219	8.80973e-59	-0.0462434	0.870515	0.356487	0.000267268	0.321115	8.08973e-06	-1.9186	3.89728e-61	0.021164	0.777794	0.131993	0.334382	-1.0681	6.79342e-40	0.117506	0.195833	-1.15969	4.21398e-41	0.0285997	0.929493	-0.0987396	0.616681	0.0182125	0.892205	-1.39069	1.83431e-95
TOMM34	ENSG00000025772	-0.259254	0.0104566	-0.371711	6.09713e-05	-0.552155	2.13308e-06	-0.165616	0.27031	-0.0225654	0.987695	-0.514027	4.78031e-05	-0.0105625	0.952682	0.128058	0.642365	-0.544931	0.00672165	-0.378558	8.86536e-05	0.625839	3.21277e-10	-0.152053	0.570715	-0.182497	0.215852	-0.234584	0.0580839	2.63622	7.3687e-172	-0.345563	0.000125226	-0.40624	0.00853	-1.54037	7.65731e-52	-0.473985	5.79515e-05	1.5933	6.20951e-93	-0.0375933	0.923786	0.449032	0.0075186	-0.303017	0.0179283	0.690987	1.96654e-43
EDEM2	ENSG00000088298	0.3152	3.6914e-07	0.564186	7.95751e-27	1.59903	9.19748e-101	1.24622	1.36709e-53	0.237738	0.163108	-0.0829472	0.399958	0.326387	2.4736e-05	0.0975306	0.55934	-0.0725709	0.732531	-0.0729346	0.306854	0.102084	0.202822	-0.23275	0.0797687	0.049594	0.676353	0.0674439	0.430639	-1.19015	2.20629e-50	0.1153	0.0361339	0.315629	0.000161442	0.567961	4.07621e-31	0.3486	9.15643e-08	-0.604	2.78345e-23	-0.0620993	0.772189	-0.271885	0.0389777	-0.268327	0.00109927	-1.03669	1.01409e-91
EDEM3	ENSG00000116406	-0.504612	5.55993e-12	0.447681	1.68343e-15	-1.27284	1.04402e-33	0.904367	1.11664e-24	0.070333	0.902619	-0.133292	0.172825	-0.189519	0.0495924	0.188238	0.129447	0.159795	0.366185	0.311144	1.53749e-06	0.106526	0.244606	0.106765	0.557224	-0.144463	0.16634	-0.111958	0.237191	-0.962106	2.80541e-33	-0.0737725	0.251442	0.394193	1.38607e-05	0.175571	0.000393272	0.206551	0.00573697	-0.0935966	0.098995	-0.188613	0.279853	-0.997237	7.81886e-13	-0.163539	0.0943008	-0.142639	0.000140499
EDEM1	ENSG00000134109	0.53142	2.40971e-17	1.04878	8.43269e-70	1.42988	3.35603e-76	2.56371	2.11925e-155	-0.092121	0.872579	-0.327652	0.000410889	-0.0926719	0.394183	-0.0315221	0.906189	-0.0505621	0.842807	0.10984	0.132081	0.909993	9.51135e-37	-0.0830146	0.702981	-0.155059	0.157342	0.29342	2.97957e-05	-0.478951	3.75826e-11	0.0663386	0.285723	0.0368599	0.82541	-0.588922	2.3762e-23	0.111876	0.166127	-0.286252	9.51743e-07	0.182655	0.285137	0.125721	0.404961	-0.362825	0.000114652	-0.999261	2.00143e-74
URI1	ENSG00000105176	0.162694	0.000550941	-0.247088	5.82627e-08	-0.706772	1.64998e-26	-0.598632	3.49181e-15	-0.0726676	0.83905	-0.126044	0.0689497	0.037348	0.647175	0.035084	0.833534	0.0462626	0.791769	0.0877324	0.0728582	-0.177965	0.00366183	0.190141	0.0445345	-0.116145	0.135005	0.314393	4.75088e-09	0.0508431	0.295534	0.0494841	0.273625	-0.0132857	0.921684	-0.444	1.49282e-25	-0.185946	0.000596215	0.0361172	0.391274	-0.196826	0.0805825	0.362855	3.32709e-05	-0.403526	4.40934e-10	0.140552	1.33028e-07
DNAJA2	ENSG00000069345	-0.0112824	0.850734	-0.27731	9.8785e-11	-0.108649	0.0608237	-0.186124	0.00969921	-0.0152692	0.978524	0.0307759	0.704661	-0.287582	1.16722e-05	-0.0319433	0.846733	-0.22607	0.0331759	-0.0246215	0.648369	0.0858614	0.149777	0.0234821	0.885842	0.229006	6.17664e-05	-0.0686587	0.276988	-0.285001	2.24038e-09	-0.60562	2.5758e-36	-0.122235	0.116922	-0.184531	2.34524e-07	-0.119899	0.0224978	0.379211	1.89622e-25	-0.065548	0.667959	-0.143077	0.155962	0.369757	2.25178e-12	0.290935	1.10054e-31
DNAJA3	ENSG00000103423	-0.152251	0.00827363	-0.641998	1.44919e-28	-0.916056	2.56633e-34	1.35223	1.9301e-70	0.0438996	0.933321	-0.0168968	0.867403	-0.315778	1.62637e-05	-0.153018	0.249296	-0.145471	0.311458	0.00786018	0.910614	0.457808	8.65098e-14	-0.0726071	0.634874	0.125963	0.0905113	0.174854	0.00534805	-0.0386586	0.470936	-0.373639	3.54329e-13	-0.0379502	0.765132	-0.0329252	0.422678	-0.352232	1.87725e-08	-0.164811	8.76996e-05	0.0410077	0.833474	-0.126428	0.289707	0.688545	2.22083e-29	-0.0950399	0.00115262
DNAJA1	ENSG00000086061	-0.747711	4.3876e-11	0.601109	2.61056e-14	0.379892	0.000418805	0.48297	0.000188323	0.116918	0.886165	-0.303909	0.0307009	-0.0512248	0.764056	0.189554	0.419753	-0.0823036	0.813066	-0.313572	0.00150005	-0.270285	0.0318968	-0.0370597	0.917582	-0.441006	0.000800185	0.0557068	0.731527	0.486451	1.70047e-09	-0.501324	1.95361e-08	0.213685	0.201046	-0.0772584	0.299394	-0.324706	0.00364142	0.385804	4.11665e-09	-0.0286696	0.94201	-0.0131482	0.960637	-0.256686	0.0771394	0.870758	1.91785e-58
DNAJA4	ENSG00000140403	0.324098	0.0951029	0.321458	0.0647528	1.04005	2.45358e-08	-3.45833	2.13151e-13	-0.251198	0.89884	-0.449832	0.155632	0.502177	0.0573289	0.122159	0.870846	-0.567051	0.301424	-1.67103	1.66736e-12	-0.271051	0.29258	0.445588	0.367375	0.915569	2.19697e-06	0.00861154	0.980679	1.41879	1.17938e-22	-1.1039	4.61613e-08	-0.274147	0.538991	0.951731	8.86875e-14	-1.1543	1.56685e-05	0.793118	4.08578e-10	-0.961232	0.0876147	-1.04217	0.0271257	0.631025	0.00151931	1.08393	6.65838e-33
FKBPL	ENSG00000204315	1.0137	1.84219e-38	-0.552148	2.51044e-10	0.790409	9.29981e-18	0.297015	0.0167276	-0.0676703	0.945129	-0.360242	0.00398652	-0.449964	0.000329269	0.112563	0.685324	-0.297848	0.171218	-0.135862	0.159727	1.23664	4.17509e-44	0.0231528	0.950774	-0.77527	4.58127e-09	0.51596	2.18323e-09	0.571425	2.80103e-13	0.50503	3.72471e-12	0.0605387	0.778131	-0.588964	1.02915e-14	-0.0592201	0.647375	-0.390978	1.07884e-07	0.0330288	0.931087	-0.308006	0.116557	-0.291992	0.0264069	0.0928259	0.0502649
PHB	ENSG00000167085	0.00360508	0.967674	-0.407738	4.72558e-10	-0.362516	2.8366e-06	-0.164347	0.125049	0.0169652	0.984974	0.150364	0.0878836	-0.150564	0.134967	-0.19412	0.189184	-0.303715	0.051305	0.210973	0.000624734	0.356326	2.4106e-06	0.122337	0.455474	0.573286	2.22896e-14	0.0582956	0.542154	-1.49692	1.24434e-60	-0.352248	2.8912e-08	0.130635	0.237897	-0.976407	9.01469e-50	-0.0781266	0.347506	-0.132372	0.0119212	0.0812157	0.711744	-0.075545	0.671859	0.792761	1.28957e-26	0.0174702	0.650381
PTGES3	ENSG00000110958	-0.312338	3.66024e-06	0.212732	6.70892e-05	0.438324	6.4483e-11	-0.0505675	0.636041	0.0995592	0.813685	-0.299455	0.000299077	-0.219895	0.0113795	0.164102	0.196782	-0.120721	0.475832	0.268243	1.30339e-06	0.240571	0.000849943	0.0123732	0.960214	-0.246373	0.00451948	0.0262065	0.804124	-0.72278	1.63187e-26	-0.351669	2.13663e-10	-0.0246422	0.87368	-0.360908	3.22252e-12	-0.207014	0.0038214	-0.122082	0.0122412	-0.0549888	0.784975	0.404007	0.000158354	-0.315872	0.000242352	0.147538	1.27807e-05
PIH1D1	ENSG00000104872	0.282042	2.40563e-09	-0.310115	1.10977e-10	0.502044	2.02676e-18	0.31182	6.2564e-06	0.0937185	0.730652	0.064195	0.401283	0.0520699	0.507385	-0.0689983	0.640767	-0.0147731	0.945538	0.0602462	0.251059	0.141102	0.0200707	-0.088846	0.493324	-0.219952	0.00294879	0.143525	0.01191	-1.22635	6.96868e-73	0.0707057	0.122513	-0.0833261	0.394264	0.1355	0.00041949	0.00602618	0.941138	-0.341005	5.00919e-16	-0.1701	0.159177	0.0385806	0.766113	-0.451351	3.13335e-11	0.079387	0.0041458
FKBP1B	ENSG00000119782	-0.152952	0.326865	0.560132	4.71301e-07	-0.735535	1.40646e-05	-1.01123	8.08947e-06	0.320521	0.619395	-0.414232	0.0338985	-0.115068	0.603509	-0.136476	0.766583	-0.132066	0.791989	-1.02036	6.24968e-12	0.136652	0.444457	-0.806576	0.00332699	-0.339881	0.116217	-0.39479	0.0246322	-2.54181	1.39347e-36	-0.375859	0.00317044	-0.518991	0.0217419	1.72702	1.65971e-81	-0.413688	0.0183592	2.58537	3.00639e-127	-0.611397	0.0790737	-0.864279	0.0057262	-0.514398	0.00990794	2.21391	9.53698e-148
FKBP1A	ENSG00000088832	-0.127316	0.155572	0.553024	3.56226e-16	0.536843	4.01624e-10	-0.998323	3.81354e-14	0.0649408	0.934778	-0.175841	0.147806	-0.0225818	0.886038	0.0132498	0.970532	-0.185865	0.429295	0.00107264	0.992373	0.445133	1.21863e-06	0.00571536	0.985494	-0.331992	0.00475206	0.116317	0.29568	-1.95138	3.20322e-55	0.325266	9.04026e-06	0.402403	8.84803e-05	-1.58736	1.1041e-61	0.496562	9.30465e-10	1.05783	1.30297e-56	0.204789	0.332908	-0.382758	0.0365509	0.01311	0.931504	0.147144	0.000765322
CCT6B	ENSG00000132141	0.435517	4.49197e-05	-0.591893	9.83698e-07	-1.34825	3.71226e-15	0.612416	0.000114017	-0.0436617	0.976789	0.194325	0.287291	0.463151	0.00331455	-0.310984	0.362099	0.0799008	0.880851	-0.373243	0.00400616	-0.65297	5.26249e-05	-0.538796	0.048204	0.39663	0.0182966	-0.0524973	0.773369	5.89478	0	0.481425	6.77774e-07	-0.519059	0.00952635	-1.1709	6.86419e-25	0.442081	0.000489203	-0.26472	0.0075596	-0.149125	0.752348	0.277337	0.305412	-0.519084	0.00163624	-0.248196	7.50472e-05
AIPL1	ENSG00000129221	-0.379664	0.27835	-1.23561	1.5868e-06	-0.330351	0.241685	0.0639149	0.897517	0.38635	0.890427	-0.229463	0.702106	-0.195886	0.754045	0.281259	0.79746	0.844308	0.401701	-0.474959	0.110132	1.04293	0.0126319	-0.615746	0.449969	-0.546517	0.187849	0.111685	0.845497	4.79498	2.60346e-72	-0.870456	0.00373722	-0.285725	0.688368	1.05564	0.00019849	-0.461435	0.230134	0.136667	0.663235	0.283141	0.842685	0.205509	0.835205	0.107826	0.824284	1.72059	9.72546e-20
DNAJC28	ENSG00000177692	-0.606749	9.28718e-05	-1.19841	5.91033e-16	-2.55903	6.30305e-32	1.23322	2.52301e-13	-0.29216	0.759368	-0.357656	0.0890371	-0.209408	0.328889	-0.0908839	0.874322	-0.450929	0.305698	-0.558435	0.000233962	-0.170733	0.390568	-0.377596	0.300267	-0.643395	0.000361048	-0.416189	0.0291518	2.82887	2.82521e-125	1.06434	6.36937e-24	-0.408837	0.13075	1.20485	5.51853e-37	-0.127892	0.513039	0.792848	8.87111e-19	-1.30898	0.000267231	-1.70403	6.40438e-08	1.26018	5.86921e-19	1.1971	9.4303e-63
DNAJC27	ENSG00000115137	-0.65864	1.28611e-12	-0.422375	3.61298e-08	-1.42859	1.26997e-30	-0.940696	2.06247e-12	-0.119896	0.836392	-0.113073	0.375758	-0.278904	0.0197531	0.190871	0.283471	-0.346076	0.082767	-0.359406	9.86963e-06	-0.634389	2.66723e-09	-0.214305	0.248388	-0.220444	0.0504329	-0.21385	0.0460809	1.53158	2.7179e-90	-0.32562	6.46411e-06	0.24385	0.0515546	0.516112	1.31876e-19	-0.406699	4.2067e-06	0.663206	1.41554e-29	-0.134909	0.593305	0.351561	0.0166607	0.232745	0.0204033	0.607216	2.20953e-44
DNAJC25	ENSG00000059769	-0.239936	0.00993586	0.0873039	0.283249	-1.40527	2.52075e-28	2.6464	1.75911e-125	-0.141972	0.798596	0.0921753	0.497355	0.225637	0.0502464	0.0277119	0.936467	-0.00144961	0.996956	-0.130668	0.159108	0.199993	0.0583849	0.161995	0.438059	-0.0475421	0.777444	-0.0131279	0.933046	0.0577796	0.483034	-0.242898	0.00185027	0.476928	1.1669e-05	0.329949	1.83419e-07	0.12874	0.204411	-0.224163	0.00145615	0.0111435	0.974933	0.156174	0.402647	-0.160051	0.195856	-0.374167	3.64411e-14
DNAJC24	ENSG00000170946	-0.149396	0.0458369	-0.572269	2.99109e-16	-1.58426	3.64298e-44	-0.212228	0.0655234	-0.0455288	0.953178	-0.0142822	0.918593	-0.522471	1.57293e-07	0.0825343	0.685952	-0.248672	0.173161	0.460365	1.81984e-13	-0.482005	1.25957e-07	-0.159657	0.359251	0.129481	0.22252	0.0336061	0.764612	0.446449	3.66004e-12	-0.319448	5.82959e-07	-0.0721324	0.641661	0.485209	7.88994e-22	0.0324259	0.743305	0.285528	3.92462e-08	-0.158287	0.433746	-0.452724	0.00142984	-0.09458	0.373534	0.24269	2.34932e-11
DNAJC22	ENSG00000178401	0.340939	0.409602	-0.433469	0.234996	-2.62885	9.36404e-15	7.71448	4.49947e-158	-0.790478	0.75193	-1.83508	0.00132494	0.0118509	0.986386	0.549015	0.576906	2.00256	0.00316607	-1.12175	0.00649125	-1.68962	0.000469549	-0.134632	0.936022	0.0419319	0.956131	0.101509	0.866612	2.31001	2.97255e-19	4.62896	1.65429e-98	3.69474	9.06569e-28	-0.675716	0.0292261	-2.65689	3.28768e-10	1.20892	2.95125e-07	-0.821893	0.533005	-1.46328	0.100652	-1.18749	0.0162594	1.54729	1.57829e-19
DNAJC21	ENSG00000168724	-0.368876	2.24883e-08	-0.0756319	0.226299	-1.15713	3.67768e-36	-0.221995	0.0280858	-0.0993703	0.817232	0.165012	0.0566539	-0.172518	0.0757203	0.00479253	0.986328	0.394091	0.000603758	0.369397	5.36639e-10	0.17911	0.0231961	0.332542	0.0028297	0.363267	1.94666e-06	0.0779292	0.389682	1.42052	1.80347e-104	-0.426423	4.47771e-12	-0.129791	0.271088	-0.577307	2.20764e-26	-0.120319	0.125251	-0.151077	0.00337354	0.0130393	0.962984	-0.510409	8.78687e-05	0.0583116	0.541485	-0.201272	7.17841e-09
SEC63	ENSG00000025796	-0.0499862	0.348366	0.188885	1.55144e-06	-0.594535	2.78804e-21	0.283359	1.49975e-05	-0.0477121	0.905658	-0.034602	0.667891	-0.100452	0.141739	0.0712162	0.526388	0.0943969	0.443884	0.505511	7.27425e-33	-0.538937	8.12431e-19	0.099597	0.366127	0.238381	5.69865e-05	-0.0676256	0.259815	-0.218111	1.13879e-06	0.306952	9.54637e-15	0.0537891	0.54412	-0.679654	1.95577e-53	0.11365	0.023376	-0.0392152	0.336999	-0.112618	0.3453	0.487671	8.76023e-11	-0.453239	1.76294e-15	-0.0683019	0.00429368
ST13	ENSG00000100380	-0.195388	0.0012522	-0.266872	1.03952e-06	-0.361398	3.28264e-07	0.202106	0.0157246	0.0111462	0.990285	-0.296806	0.000150591	-0.182265	0.0341811	0.0369131	0.852243	-0.195295	0.16249	0.325008	1.00623e-10	-0.587537	6.93494e-14	0.0811115	0.607166	-0.308593	0.000209806	-0.0782295	0.352193	-0.750856	3.40937e-29	-0.333916	1.36408e-10	0.137918	0.139169	-0.305059	3.26167e-10	0.050375	0.512583	-0.13173	0.00563812	0.0969015	0.531633	1.73694	2.3294e-84	-0.386798	1.51732e-06	0.11679	0.000263912
STIP1	ENSG00000168439	-0.0841265	0.444238	-0.00533147	0.957498	0.824339	2.155e-19	-0.674399	3.14678e-06	-0.00659032	0.99679	0.0642252	0.693564	-0.0223176	0.897968	-0.0769995	0.825468	-0.284803	0.227788	-0.113944	0.274172	0.168556	0.131224	0.0782661	0.787515	0.0642521	0.695031	0.0250433	0.875716	0.895315	6.37726e-33	-0.705022	1.35971e-14	-0.0951632	0.648527	0.28369	2.19924e-05	-0.443079	8.59299e-05	-0.102646	0.160949	0.151277	0.561749	0.0331641	0.897851	0.0955572	0.494063	0.202191	1.79011e-05
HSCB	ENSG00000100209	-0.481101	3.38999e-12	-0.293682	2.49477e-06	-0.577434	1.38809e-12	1.02795	3.37965e-36	0.122301	0.730652	0.117212	0.198949	0.287251	0.00049463	-0.0714555	0.739087	0.0907537	0.660335	0.00914077	0.915422	-0.111512	0.209999	0.2581	0.0322556	-0.373216	4.19911e-05	0.193366	0.020109	-1.14994	1.88238e-44	0.0584618	0.348653	0.103128	0.377441	-0.657821	2.33961e-28	0.0571044	0.501466	0.146725	0.00306391	-0.213128	0.166575	0.681051	3.46206e-10	0.194482	0.0216005	0.0406958	0.26829
CCT8	ENSG00000156261	0.1381	0.0243125	-0.249235	1.28788e-05	-0.0434636	0.559416	-0.307564	0.00125235	-0.0098542	0.991364	-0.288094	0.000982645	-0.387273	1.97739e-05	0.251486	0.0162838	-0.268666	0.0617392	0.46385	4.75976e-17	0.38615	2.73593e-08	-0.169881	0.253216	0.0571959	0.593289	0.117562	0.135095	-0.534731	2.1263e-16	-0.578813	1.19321e-19	0.0283909	0.855007	0.0841422	0.0728826	-0.0817961	0.299872	-0.283765	2.59692e-08	-0.183138	0.265666	0.0495761	0.761383	0.173285	0.0277029	-0.0964401	0.00559713
RUVBL1	ENSG00000175792	0.0595181	0.489024	-0.136618	0.0599011	0.615411	3.52168e-15	-0.283361	0.0138156	-0.00100092	0.99905	-0.0643616	0.615482	-0.290839	0.00533328	-0.0821756	0.74994	-0.173636	0.388646	-0.129039	0.110417	0.677306	3.20897e-17	-0.0687021	0.774067	0.337815	0.000198428	0.219997	0.00942377	0.74001	1.52002e-29	-0.363134	1.73852e-07	0.109146	0.427455	-0.625485	3.83855e-22	-0.0741035	0.445631	-0.0633776	0.302221	0.455331	0.000699164	-0.292439	0.0660605	0.377836	7.13621e-06	-0.297135	2.40609e-12
HSPH1	ENSG00000120694	-0.896285	0.000171444	0.774293	7.00925e-07	1.51147	1.17364e-15	-0.460672	0.163684	-0.00962335	0.997942	-0.375475	0.249563	-0.0932588	0.793495	0.761244	0.0202528	-0.436955	0.411638	-0.446879	0.0403053	0.250847	0.323538	0.0775003	0.922853	-0.40703	0.157969	-0.0169267	0.966727	0.292991	0.0842129	-0.270962	0.138287	0.00592512	0.992876	-0.700877	2.10074e-05	-1.0384	0.000164002	1.47301	2.01917e-31	-0.0926984	0.904623	-0.504617	0.270739	-0.249169	0.424127	1.12767	3.01091e-34
TRAP1	ENSG00000126602	0.183639	0.015152	-0.435338	1.98603e-08	-0.483503	2.28439e-07	0.703971	3.91682e-12	-0.0445012	0.958509	-0.0268086	0.859477	-0.221744	0.0593365	-0.123841	0.591287	-0.219134	0.275495	0.0100231	0.922724	0.584951	4.64678e-12	-0.272651	0.132514	0.0680829	0.628707	0.184327	0.0491057	-0.716425	1.19595e-18	-0.519708	1.94368e-11	-0.189636	0.192406	-0.25306	4.50092e-05	0.0454342	0.685606	-0.215596	0.00084962	0.00332426	0.99232	0.428485	0.00307122	0.532195	1.1591e-09	-0.183294	2.10736e-05
CCT2	ENSG00000166226	-0.147132	0.0150352	-0.162903	0.00410348	-0.907563	9.42132e-29	-0.634033	9.00332e-11	-0.0892751	0.840072	-0.107848	0.234458	-0.410248	2.06422e-06	0.0530202	0.793212	-0.246433	0.0821705	0.108112	0.0661235	0.32282	2.8934e-06	0.0953337	0.551175	0.0707267	0.490385	0.0595261	0.477332	1.69668	2.19034e-151	-0.701487	2.01575e-28	-0.00296498	0.987521	0.412309	2.96681e-20	-0.218684	0.00131977	-0.00131676	0.979934	-0.0109416	0.966869	0.0691741	0.641325	-0.24932	0.0018227	0.194698	5.57943e-10
CCT3	ENSG00000163468	0.0725145	0.243981	-0.540684	2.6944e-21	-0.0441741	0.52903	-0.00849378	0.939456	-0.00369466	0.996998	0.0840019	0.33382	-0.186211	0.0228336	-0.079268	0.660624	-0.341165	0.00512467	0.102143	0.0779554	0.479856	6.44188e-14	0.200155	0.0727458	-0.143053	0.105951	0.180977	0.0054264	0.382998	3.93577e-14	-0.695911	6.19715e-30	-0.0230843	0.875149	0.0628727	0.167099	-0.235564	0.000419466	-0.0671412	0.146558	0.20529	0.113422	0.0295248	0.851375	-0.0308525	0.760484	0.00783921	0.812779
MZB1	ENSG00000170476	-0.725234	0.028852	3.88024	7.84719e-54	6.17477	1.18348e-94	1.88053	7.6922e-06	-0.506602	0.871073	-0.0568265	0.935494	2.90697	5.23697e-35	-0.268171	0.828161	0.627559	0.442157	-1.23557	0.000403674	1.87133	3.0142e-06	-0.510822	0.62797	-0.0374438	0.953168	0.705478	0.065249	-0.687863	0.0928111	2.38681	2.92417e-17	2.20207	4.52376e-07	-2.71135	4.2249e-11	0.0977208	0.822849	-1.14673	0.00395975	0.155408	0.909161	-0.628886	0.421922	0.943608	0.00678768	-2.11196	7.33993e-15
CCT7	ENSG00000135624	-0.0396358	0.554744	-0.425501	4.56632e-14	-0.0420884	0.5502	-0.90368	2.99654e-19	0.00493904	0.9962	-0.127695	0.117576	-0.305528	0.000202276	-0.0250404	0.911918	-0.257176	0.0638294	0.207218	8.67687e-05	0.0711468	0.361525	-0.0299511	0.886772	0.117919	0.170586	0.120969	0.0919158	0.500113	9.14128e-22	-0.848521	3.20974e-39	0.0157951	0.919136	0.329046	2.07407e-14	-0.16332	0.0152233	-0.237357	2.30975e-07	0.0795714	0.666811	0.0592173	0.688719	0.180114	0.0154046	-0.123472	0.000110097
CCT4	ENSG00000115484	-0.00127735	0.987744	-0.28131	5.37128e-07	-0.148764	0.0321594	-0.667461	2.20206e-12	0.123551	0.702181	-0.140473	0.0897011	-0.420283	2.33757e-07	0.0603483	0.748768	-0.286465	0.0221305	0.121252	0.0312912	0.248301	0.000205201	-0.052734	0.777781	-0.142758	0.106286	0.238384	0.000307029	0.0249296	0.655674	-0.526053	5.10142e-20	0.0304289	0.825284	0.125321	0.00610289	-0.0373008	0.642424	-0.351772	3.85709e-14	0.0378278	0.856707	0.632444	7.10214e-11	-0.0837284	0.356594	0.0635043	0.044271
CCT5	ENSG00000150753	0.0262886	0.751792	-0.314828	1.67997e-06	0.169358	0.0324075	-0.728852	9.15901e-10	-0.080837	0.901647	-0.363212	0.00036093	-0.679211	8.28492e-10	0.00558869	0.986916	-0.140501	0.517144	0.133783	0.0625416	0.642469	9.97575e-16	-0.0707382	0.766991	-0.103142	0.400173	0.253613	0.00132839	0.612156	5.9872e-22	-0.512963	2.19125e-12	0.192858	0.0824308	-0.289973	3.34505e-07	0.126998	0.124411	-0.122348	0.0317114	0.139122	0.511503	-0.401053	0.0102477	-0.125876	0.233141	-0.0195658	0.625756
DNAJB13	ENSG00000187726	-0.892849	0.00513847	3.31007	1.82429e-51	3.15802	1.15399e-35	-0.0770871	0.883885	0.0186803	0.997424	-0.419154	0.440429	1.38283	0.000115359	0.59678	0.458916	-0.591186	0.562194	-0.359302	0.31828	-0.466942	0.251501	-0.365389	0.727585	-0.799842	0.0412796	-0.433755	0.358552	5.28568	1.13825e-133	-0.0706588	0.824579	-0.795576	0.184061	-1.10631	4.03412e-05	-0.154461	0.746968	0.990637	2.40341e-06	-0.822776	0.401544	-0.746584	0.31433	-0.942911	0.00499605	0.42725	0.00656565
DNAJB12	ENSG00000148719	0.31678	5.67767e-13	-0.235608	2.41634e-08	0.493578	2.11615e-22	0.129327	0.0485603	-0.00716414	0.991097	-0.116367	0.063212	0.0637286	0.348534	-0.0429155	0.776595	-0.0675116	0.636513	-0.0580927	0.235567	0.0261424	0.692447	-0.033727	0.822361	0.114436	0.0747852	0.101993	0.0594884	-0.0570663	0.193124	-0.135305	0.000928298	0.068465	0.43037	-0.0726559	0.0396498	-0.16591	0.000700423	-0.439584	8.09905e-27	0.16494	0.103758	-0.125751	0.20776	0.110769	0.0705004	-0.434274	4.4354e-48
AHSA2	ENSG00000173209	-0.364489	9.81536e-06	0.200296	0.00344835	-0.489881	4.33652e-07	0.469884	1.85194e-05	-0.0271926	0.974449	0.297947	0.00156807	0.488764	1.56832e-07	0.0515196	0.844429	0.317434	0.0343588	0.0849999	0.328108	-0.00423263	0.97394	0.243453	0.106913	-0.0660737	0.666092	0.0243266	0.859342	-0.396676	2.9679e-07	0.949639	5.48773e-44	0.0401396	0.831458	-0.461706	7.84753e-14	0.283446	0.000619275	-0.449513	2.05215e-11	-0.0791694	0.73035	0.349033	0.0118592	0.138661	0.242789	-0.690806	3.04229e-38
DNAJB14	ENSG00000164031	-0.318307	4.51071e-05	0.108421	0.104605	-0.636794	5.84598e-11	-0.569286	1.39162e-06	-0.0427653	0.954108	-0.0689849	0.559695	-0.236779	0.021513	0.103586	0.572824	-0.0083858	0.979881	0.291419	2.09998e-05	-0.176137	0.066146	0.0719977	0.728944	-0.267761	0.0106977	-0.0622554	0.572439	-2.00021	4.14987e-70	0.0637834	0.352562	-0.0292822	0.870737	0.172699	0.00106105	0.23973	0.00231242	0.256612	4.07279e-06	0.0494497	0.844338	-0.136709	0.403631	-0.364313	0.000402655	0.59548	3.50251e-48
TXNRD1	ENSG00000198431	-0.666243	1.35084e-07	0.746553	1.65216e-16	-0.158689	0.224249	0.317821	0.0411279	0.0472048	0.969456	-0.016991	0.940289	-0.163205	0.383974	0.850192	1.00891e-10	-0.596977	0.0242238	0.065001	0.585613	-0.603212	6.9215e-05	0.155165	0.619618	0.451865	0.000872866	-0.210553	0.218917	-0.316399	0.00544897	-0.503094	5.77405e-06	0.252727	0.163276	-0.684569	6.24521e-12	-0.00750133	0.968478	-0.0845555	0.404751	0.0534375	0.906901	0.0120176	0.970416	-0.21141	0.157722	-0.232003	0.000226175
TTC5	ENSG00000136319	0.316759	3.77284e-06	-0.628372	1.2967e-17	-0.529131	1.51042e-09	-0.590759	1.93665e-07	0.146092	0.702717	-0.372704	0.000113631	-0.0192448	0.880227	0.00662645	0.983758	0.0256	0.927228	-0.100987	0.199208	0.106886	0.254438	-0.100283	0.639923	-0.284526	0.00430078	0.250322	0.0024542	0.270264	3.85858e-05	-0.0753566	0.257142	0.0624592	0.698936	-0.00486823	0.933506	-0.0432856	0.672983	-0.120929	0.0285445	0.205549	0.192469	0.175989	0.218266	0.200019	0.0282404	0.252581	9.43395e-12
TTC4	ENSG00000243725	-0.0213624	0.818259	-0.896809	1.0086e-28	-1.10694	1.11565e-26	-0.301574	0.00734191	0.103634	0.822522	0.905103	4.25385e-30	0.126964	0.232844	-0.0839545	0.729713	-0.213101	0.286292	-0.303245	6.38404e-05	-0.0956685	0.339913	-0.00795361	0.977245	0.129937	0.23862	-0.0121626	0.929245	0.391763	1.74526e-09	0.103646	0.133004	-0.170982	0.220881	-0.0454467	0.436782	-0.19363	0.0397007	-0.124014	0.0322249	-0.210071	0.273356	-0.11484	0.517287	0.364736	2.14064e-05	0.0490098	0.199428
ODF1	ENSG00000155087	-0.875292	0.00515954	-0.125492	0.734717	-0.834445	0.00235714	0.623632	0.240214	-0.581736	0.755167	-0.676493	0.15999	-0.773986	0.133522	-0.768848	0.279569	0.224618	0.879102	-0.247649	0.502998	0.586219	0.221596	0.129791	0.916895	0.532918	0.326625	-0.264717	0.620085	12.4876	0	-1.1177	0.000363056	-0.539509	0.442689	-1.30281	5.36305e-07	0.0453557	0.935199	3.10743	2.50069e-33	0.487593	0.716852	-0.899501	0.235991	-0.247684	0.570575	1.16481	1.98388e-09
TTC1	ENSG00000113312	-0.218537	2.08741e-05	-0.777731	4.71015e-45	-0.470549	1.02913e-14	-0.380821	1.16222e-07	0.0163005	0.976506	-0.042891	0.591085	-0.525903	2.92228e-14	-0.106104	0.337698	-0.353146	0.000697562	0.189065	1.3285e-05	-0.190111	0.00143762	0.157684	0.0947653	0.386871	2.89876e-12	-0.136763	0.0314773	-0.632376	7.80614e-32	-0.882756	1.80139e-55	-0.216029	0.00298541	0.118438	0.00110206	-0.213748	8.1039e-05	0.218071	3.5734e-10	-0.147512	0.263091	-0.571007	4.04563e-08	0.893377	4.83068e-51	0.810531	8.76849e-123
DNAJC5B	ENSG00000147570	-0.852821	0.0156469	3.68645	2.35765e-38	2.15779	4.59935e-09	-0.0628541	0.913374	-0.346738	0.892487	-0.822547	0.0809605	-0.763175	0.179772	-0.954089	0.189184	-0.404016	0.741278	-0.629801	0.0799852	-0.406136	0.372176	-0.514104	0.544532	-0.124077	0.851547	-0.621372	0.20894	9.92302	1.63831e-280	-0.658521	0.0680705	-1.09071	0.0887503	-0.763551	0.0187749	0.327764	0.553207	-0.614798	0.045404	-0.575175	0.626988	-1.34367	0.0526701	-0.536146	0.193713	0.303854	0.163405
DNAJC30	ENSG00000176410	-0.299448	8.30216e-05	-1.10458	2.59426e-34	-1.05708	2.92785e-24	0.831596	3.53863e-18	-0.0853452	0.895109	0.0905824	0.435516	0.0380141	0.771038	-0.317421	0.0458729	-0.219002	0.323483	-0.219544	0.00528228	-0.150425	0.144364	-0.163573	0.393676	0.555528	4.80144e-10	-0.0727651	0.537658	0.898509	3.75663e-40	0.276367	1.77799e-05	0.11637	0.412149	-0.359308	3.41223e-09	-0.166825	0.0677026	0.331497	4.19288e-10	0.00138703	0.997211	-0.176892	0.318954	0.652417	1.39285e-13	0.709624	8.95212e-61
HSPA4L	ENSG00000164070	1.01465	2.3895e-17	-0.981654	5.02655e-12	-5.09671	3.92533e-47	0.409918	0.0557514	0.341691	0.603106	0.0085368	0.97743	-0.403093	0.0578559	0.410065	0.128489	0.0874126	0.865248	0.346776	0.00566001	1.56672	6.11396e-30	-0.401862	0.237523	-0.582496	0.00192103	0.611429	2.1797e-06	3.71254	3.02592e-193	-1.37636	1.61164e-18	-0.61748	0.0229971	1.49764	7.37408e-59	-1.45976	1.34775e-11	0.618217	1.69089e-10	-1.3658	0.00014455	-1.44993	1.19071e-05	0.0138234	0.959015	1.12254	5.70736e-56
DNAJC5G	ENSG00000163793	-1.74833	2.58387e-06	-1.51626	0.00012065	-1.69712	1.63903e-07	-2.25788	2.99607e-07	0.712535	0.740512	-0.311454	0.666369	0.910025	0.0952204	0.993465	0.16416	-0.469692	0.745107	0.343423	0.441377	-0.0054729	0.993223	-0.366731	0.790375	3.04458	1.09437e-23	-0.966286	0.0460301	8.11036	6.87253e-219	0.549607	0.136667	0.412507	0.624988	-2.64896	3.51202e-15	-0.278603	0.637426	-2.50083	4.43546e-17	0.818946	0.427614	-0.0588083	0.959269	2.97635	1.96505e-19	2.60008	3.18402e-41
SGTA	ENSG00000104969	-0.221834	0.000320302	-0.419768	6.84647e-13	-0.244328	0.000264767	0.227541	0.00431103	0.00492335	0.996154	0.154581	0.03556	0.128164	0.105747	-0.162192	0.203054	-0.17249	0.235788	-0.158668	0.0152452	0.3254	5.24166e-07	0.0792693	0.587086	0.196556	0.00700756	-0.275551	8.09753e-05	0.0305055	0.580154	-0.127275	0.0158066	-0.376892	1.22495e-05	-0.130471	0.00297267	-0.325941	8.59155e-06	-0.139324	0.00347635	0.171561	0.202473	0.112019	0.398234	0.656591	1.19571e-23	0.272561	1.03845e-17
DNAJC8	ENSG00000126698	-0.250686	3.25039e-09	-0.140338	0.000225228	-0.243034	6.52703e-07	-0.729014	5.49624e-26	0.0351845	0.932172	-0.0181816	0.814779	-0.374705	1.06772e-10	0.0433755	0.733711	-0.126559	0.264626	0.416484	1.09691e-25	-0.319644	5.09674e-10	0.130968	0.135407	-0.0053629	0.951931	0.0339057	0.597253	-0.998732	6.27268e-69	-0.230115	8.18237e-09	0.00584818	0.960517	0.0286843	0.366933	0.0440583	0.386946	0.161499	2.16655e-07	0.0322696	0.837183	-0.0543319	0.606957	-0.105811	0.0702799	0.430919	3.88608e-63
DNAJC9	ENSG00000213551	0.0781461	0.202407	-0.364333	3.61805e-11	-0.355237	3.93939e-07	-0.653454	3.13688e-12	0.105479	0.76167	-0.156206	0.0524922	-0.318787	5.57839e-05	-0.0715138	0.698176	-0.0899904	0.59744	-0.171827	0.00395957	0.676484	6.18031e-26	0.0722857	0.666521	-0.117745	0.215991	0.0846018	0.27466	0.146911	0.00601393	-0.451245	1.46058e-16	-0.205453	0.0363661	1.26282	4.61289e-127	-0.00716305	0.939468	-0.0631133	0.175599	-0.0275974	0.904623	0.120321	0.331594	-0.160603	0.0463829	0.263402	8.24644e-19
DNAJC4	ENSG00000110011	0.131065	0.062213	-0.360471	4.38934e-08	1.29318	5.39335e-65	0.447052	1.86776e-07	0.0207855	0.978245	0.316793	6.63942e-05	0.361553	7.99996e-06	-0.0459879	0.854652	0.0344395	0.896472	-0.495151	5.39924e-11	-0.200475	0.0198729	-0.00997377	0.968859	0.223633	0.0109076	0.007582	0.949849	2.17757	1.90849e-184	0.421587	1.17491e-13	-0.119531	0.345015	-0.361277	1.71716e-10	-0.216563	0.0102377	-0.442339	1.88227e-13	-0.0629994	0.78861	0.619856	7.99682e-08	0.830669	1.17798e-27	-0.520307	1.22562e-36
PPP5C	ENSG00000011485	0.0143811	0.839633	-0.191565	0.000213054	-0.470469	6.99903e-12	-0.0856681	0.347277	0.0699632	0.869704	-0.187433	0.0117663	-0.317268	2.6072e-05	-0.220121	0.038929	-0.0462054	0.826047	0.192659	0.000155209	0.0857916	0.237895	-0.265837	0.0148506	0.35463	1.4784e-07	-0.0160138	0.863952	-1.04747	7.38108e-53	-0.34841	5.77415e-11	-0.118923	0.242573	0.185851	3.29984e-06	-0.250647	5.96736e-05	-0.246524	2.89895e-08	0.302392	0.00489196	-0.294943	0.0109209	0.565637	3.03157e-19	0.280522	4.80846e-21
DNAJC6	ENSG00000116675	-1.33204	5.53408e-11	-0.745112	3.62945e-07	-2.64011	8.62127e-23	-3.07058	1.82609e-16	-0.385186	0.683581	-0.618296	0.00614798	-1.6279	1.6194e-09	-0.123211	0.809105	-0.746777	0.144217	-0.411052	0.0164376	-2.7739	9.65947e-19	0.181432	0.701582	1.15229	2.44587e-13	-0.0683284	0.817853	-1.77288	5.8883e-20	-2.02585	2.34518e-25	-0.57694	0.0314001	3.62798	6.32785e-195	-0.275764	0.145819	2.7759	2.3415e-128	-1.5626	0.000591072	-3.00311	6.87144e-11	-0.481126	0.0161093	4.49387	4.80694e-249
HYOU1	ENSG00000149428	-0.486772	1.63836e-05	-0.0355409	0.739242	0.3938	0.000388281	0.730048	1.33829e-07	-0.0036769	0.99854	-0.606739	9.57034e-05	-0.112753	0.532281	-0.116637	0.74135	-0.304107	0.309314	0.00317269	0.983024	0.282832	0.0280182	-0.226086	0.439421	0.0998844	0.593274	-0.179147	0.240382	1.15902	1.09389e-40	0.458758	1.01999e-07	-0.130529	0.57625	-0.0130773	0.87839	-0.54216	3.10391e-05	0.35275	4.60751e-06	0.110904	0.765335	-0.668055	0.00294949	-0.202843	0.186649	0.318977	4.11218e-09
DNAJC1	ENSG00000136770	0.0546885	0.526475	0.944475	2.65016e-52	0.501956	1.23766e-10	0.625899	1.7637e-11	0.264783	0.214726	0.260926	0.00624787	0.298879	0.00162738	-0.125403	0.486613	0.236898	0.14992	0.16945	0.0201487	0.149914	0.0925255	0.097462	0.641819	0.0580185	0.679774	0.259846	0.0033778	-0.689506	4.27988e-17	0.83233	6.38771e-42	0.116886	0.371243	-1.73328	5.81169e-76	0.127794	0.145266	-0.573632	1.45279e-16	0.0834912	0.725779	-0.0356139	0.85877	-0.120401	0.275222	-0.821974	3.74927e-54
DNAJC2	ENSG00000105821	0.0930378	0.171178	-0.0873838	0.161346	-0.705628	1.37999e-16	0.0596603	0.585764	-0.12605	0.743552	-0.223775	0.0108819	0.0409464	0.710138	0.0294745	0.906019	-0.0757271	0.730201	-0.198098	0.00220009	0.239944	0.00151658	0.315644	0.00603951	-0.000265028	0.998363	0.1247	0.124717	1.20913	4.14026e-81	0.109396	0.0589265	0.0194694	0.910305	-0.384064	1.02665e-13	0.0764108	0.341312	-0.175828	0.00118195	0.143632	0.407126	0.327282	0.00574371	-0.0260537	0.817702	-0.338998	5.25524e-20
DNAJC3	ENSG00000102580	-0.0419949	0.621738	0.456999	3.23799e-15	0.409555	7.9739e-08	0.946153	3.36749e-27	-0.0898671	0.878355	-0.141497	0.176129	0.433674	8.79452e-07	0.158569	0.276817	0.139518	0.499397	0.532561	4.53228e-18	-0.0797947	0.41435	0.315487	0.0166866	0.188223	0.059271	-0.105356	0.279594	-0.943377	3.40191e-29	0.241984	7.81281e-05	0.161258	0.168273	-1.11221	6.19558e-52	0.21949	0.00414842	-0.164555	0.00689165	0.108274	0.620564	-0.50115	0.000408952	-0.217466	0.017129	-0.647153	3.68664e-44
BBS10	ENSG00000179941	-0.317263	0.000175764	-0.0814332	0.319237	-2.48046	6.98829e-53	0.547878	8.84769e-07	0.0687545	0.93057	0.0865658	0.47429	-0.313859	0.0036773	0.0642148	0.813057	-0.171351	0.461834	0.073814	0.432606	0.0124057	0.922837	-0.0914892	0.705015	-0.253826	0.0475128	-0.00867719	0.955391	-1.17361	2.6076e-37	-0.358761	2.26668e-06	0.190072	0.153004	0.559229	4.4346e-21	0.212194	0.0133271	0.522382	7.04794e-21	-0.0513761	0.860568	-0.130009	0.465866	-0.150208	0.208917	0.389349	9.0002e-21
CCT8L2	ENSG00000198445	-0.962707	0.000828844	-0.766752	0.0061595	-0.0635953	0.841046	-0.60727	0.125171	-0.115707	0.976789	0.430559	0.493011	0.844025	0.165065	0.0311455	0.983756	0.275989	0.839614	-0.58567	0.047932	-0.368234	0.327557	-0.545869	0.471956	0.334778	0.543117	0.0908013	0.87211	10.3879	1.13355e-263	1.17602	0.0013445	0.157169	0.852062	-1.14378	1.09977e-06	-0.570376	0.111746	-0.153685	0.588716	0.348226	0.806489	1.81231	0.0273109	-0.44696	0.250045	-0.266637	0.122094
BBS12	ENSG00000181004	-0.389055	0.000969127	-0.0822073	0.463803	-1.17834	1.02061e-14	-2.32439	1.44441e-25	0.0813591	0.933321	0.0917463	0.590918	-0.511433	0.000464587	-0.254935	0.29893	-0.300866	0.312623	0.140343	0.209363	-0.907998	7.68673e-10	0.507186	0.00317019	0.681591	3.90469e-08	-0.151975	0.348592	1.8932	1.29299e-90	1.07273	6.00914e-39	0.464453	0.00121138	-1.22725	7.0878e-34	0.0132915	0.936438	0.741545	4.0103e-22	0.178035	0.541368	-0.446381	0.0412715	0.44807	0.000613042	0.459338	4.83255e-18
TTC36	ENSG00000172425	-0.82662	0.00458263	-1.54649	4.44349e-09	-1.51695	3.17084e-07	8.12092	2.45818e-222	-0.180166	0.952791	-0.26148	0.574785	0.532505	0.14383	-0.0570725	0.960478	-0.466778	0.620706	-0.61076	0.0346948	-0.675352	0.0533584	0.230955	0.801137	-0.138541	0.789635	-0.262892	0.523661	-0.234155	0.36432	-0.427287	0.0864371	0.826579	0.0175341	1.32272	1.53855e-13	0.882553	0.00085856	0.192961	0.364928	-0.585932	0.490581	0.392158	0.509052	0.0735986	0.868745	-0.32698	0.0246978
BAG2	ENSG00000112208	-1.00902	5.85774e-09	0.554523	3.70033e-07	-2.97312	2.21308e-34	-0.526458	0.0151731	-0.307556	0.414731	1.36919	5.60466e-24	0.884708	2.15006e-09	0.605999	7.23955e-05	0.237123	0.45427	1.66313	3.00669e-50	-0.771796	1.01853e-05	1.66104	2.46506e-29	0.581044	0.000155577	-0.813892	5.07291e-05	0.345562	0.00482329	-0.565729	2.42091e-05	-0.384951	0.0857707	-0.680728	3.89749e-09	0.113515	0.52347	-0.849183	3.35426e-13	1.27658	2.88619e-13	0.713412	0.000374793	-0.0702663	0.738732	-0.444294	4.13772e-09
GRPEL1	ENSG00000109519	0.149091	0.050511	-0.379152	1.34817e-07	0.436786	1.17367e-08	1.15297	1.6879e-34	-0.157561	0.71746	-0.232377	0.0294709	-0.584285	1.71291e-07	0.134994	0.493592	-0.362667	0.0490317	-0.238771	0.00188012	0.377402	5.69555e-06	0.0604179	0.803573	-0.192489	0.0613766	-0.0133618	0.919357	0.260561	0.000162135	-0.88994	9.84691e-28	0.220559	0.0502743	-0.32618	3.06866e-08	-0.222934	0.00699028	-0.0872732	0.144056	-0.250256	0.227862	-0.203225	0.256223	0.915768	5.37269e-30	0.209553	7.92896e-08
GRPEL2	ENSG00000164284	-0.4284	0.00129023	1.08109	2.38327e-26	-1.44819	9.23879e-16	-0.1336	0.533108	-0.107668	0.933475	-0.325919	0.0741094	-0.329273	0.0886203	-0.05763	0.916342	-0.449545	0.114859	-0.499396	0.000347447	3.08645	1.39898e-121	0.00688725	0.989408	0.0454797	0.855161	-0.484295	0.002106	-0.36634	0.00565082	-0.0443215	0.729592	0.18519	0.419168	0.567921	1.13141e-09	0.458695	0.0011046	-0.181175	0.0852087	0.280308	0.441916	0.298852	0.291045	0.900642	2.0994e-10	-0.0201166	0.77498
BAG1	ENSG00000107262	0.541669	2.47752e-14	-0.142585	0.0387402	0.937755	1.98028e-33	-0.277509	0.0138587	-0.000872336	0.99905	0.288817	0.00228666	-0.279927	0.00817415	-0.166938	0.393018	-0.143446	0.548497	-0.264683	0.0005376	0.240778	0.00341052	0.29559	0.0409541	0.675241	9.68469e-16	0.525166	3.1734e-13	0.616178	2.3251e-21	-0.445513	5.77888e-10	-0.191985	0.152945	-0.438341	5.47818e-13	-0.436742	1.46784e-06	0.0403775	0.534614	-0.68197	0.000117849	-0.974197	3.81395e-08	0.208268	0.0243065	-0.130263	0.00115816
BAG6	ENSG00000204463	0.245172	1.29261e-06	-0.0527868	0.281133	1.03699	5.70213e-70	-0.0628046	0.463107	-0.0205123	0.971361	0.01727	0.85672	-0.0759163	0.328191	-0.167216	0.140028	-0.116238	0.425307	-0.158478	0.00169193	-0.0834278	0.213556	-0.114716	0.353265	0.0596472	0.47294	0.0288578	0.707889	1.12709	6.10666e-105	-0.0778319	0.0938722	-0.154016	0.0690437	-0.35004	3.13221e-17	-0.142573	0.0164883	-0.582161	5.62296e-34	0.00298558	0.989122	0.0782774	0.51015	0.422667	2.30997e-13	-0.448602	3.2302e-45
VBP1	ENSG00000155959	-0.998726	7.49265e-38	-0.427857	2.25845e-15	-0.979396	2.5497e-31	-0.902326	3.64223e-22	0.0175857	0.981061	-0.292288	9.40862e-05	-0.215649	0.00764821	-0.0206064	0.926462	-0.285148	0.0393528	-0.282402	2.71221e-07	-0.0556801	0.489895	0.0653169	0.695794	0.255791	0.000115185	-0.207254	0.00488161	-2.02787	2.91809e-95	-0.635058	5.34899e-28	-0.133404	0.169457	0.40056	4.19366e-22	-0.245551	9.28647e-05	0.431847	5.45728e-26	-0.305632	0.0246864	-0.387052	0.00121799	0.468969	5.11609e-14	1.1471	1.54871e-153
BAG4	ENSG00000156735	-0.240785	0.00636059	-0.570763	6.16844e-12	-0.440026	2.87238e-05	1.08025	2.92436e-24	-0.038035	0.96869	-0.494984	2.60056e-05	-0.286282	0.0226981	0.0956947	0.705439	-0.102618	0.710173	-0.39471	4.00419e-06	0.303518	0.00178421	0.0234902	0.945011	-0.429373	0.000485242	0.129784	0.252866	-1.60885	1.29974e-46	-0.668387	5.86122e-16	0.102857	0.537606	0.904038	5.12674e-48	0.227018	0.015419	0.674221	2.62039e-28	-0.289987	0.170522	-0.139069	0.483896	-0.589667	6.3813e-07	1.12556	6.36533e-106
BAG5	ENSG00000166170	0.5234	5.64565e-21	-0.28067	4.58228e-07	-0.698996	4.4411e-19	-0.556498	4.12423e-10	-0.0563145	0.923553	-0.032766	0.767803	-0.345673	2.90642e-05	0.0151688	0.951293	-0.192177	0.217737	0.0306897	0.659893	0.383438	1.21566e-08	0.0436559	0.831798	-0.320502	0.00035499	0.234206	0.000464404	2.23341	1.35383e-204	-0.0784341	0.180268	0.116006	0.272042	0.15536	0.000453312	0.108383	0.119838	-0.0712093	0.161271	-0.195467	0.223199	-0.918591	9.38084e-13	-0.44907	1.92266e-08	-0.0307727	0.364408
AHSA1	ENSG00000100591	-0.233876	0.00277243	-0.170575	0.013471	0.227225	0.0036634	-0.598999	1.51645e-07	0.0677729	0.923314	0.0692623	0.57168	-0.362586	0.000500293	-0.0153988	0.960528	-0.239071	0.210433	0.130191	0.076729	0.0320619	0.761877	-0.00498626	0.985494	0.0929458	0.41667	-0.0390166	0.745423	0.235895	0.00036425	-0.913543	9.85257e-31	-0.0676668	0.683989	-0.0639458	0.262112	-0.447435	2.94338e-07	0.0406681	0.49116	0.241532	0.153093	-0.252341	0.119168	0.383064	8.06804e-06	0.433946	3.60972e-29
FKBP8	ENSG00000105701	-0.329999	0.0010892	-0.678249	5.16357e-14	3.18327	4.7193e-185	-0.629568	4.78982e-06	0.0803711	0.920413	0.0899549	0.520873	-0.00551511	0.975195	0.106934	0.691226	0.0856992	0.797238	0.162222	0.0732167	-0.120427	0.34344	0.0450886	0.881856	-0.0217525	0.910291	-0.534764	7.99607e-06	0.136606	0.099698	-0.526087	2.94892e-10	-0.3817	0.0105336	-0.0949496	0.157062	-0.430016	7.21564e-05	0.401566	3.33372e-10	-0.26604	0.25849	-0.00424517	0.987447	-0.325358	0.00952316	0.62786	9.9715e-40
SACS	ENSG00000151835	-1.0915	2.03838e-13	-0.375611	0.000512901	-2.38828	2.38826e-35	-2.00011	4.15537e-18	0.0748684	0.943072	0.567529	1.26028e-05	-0.0324447	0.877652	0.673685	1.32131e-06	-0.265386	0.39213	1.05964	5.25169e-30	-0.582184	0.000139187	-0.0863459	0.802259	-0.209766	0.224866	-0.721287	5.37648e-06	-0.151491	0.185637	-1.2703	3.25465e-24	-0.355584	0.0733226	-0.295491	0.000724314	-0.0636468	0.6917	1.04677	1.1997e-39	-0.0718671	0.861391	-0.853221	0.000378785	-0.388518	0.00755314	0.744524	2.1256e-39
CDC37	ENSG00000105401	-0.168394	0.00206543	0.536414	2.11443e-31	0.474384	1.45539e-15	-0.263449	0.00155034	-0.0155242	0.979985	0.082461	0.291607	0.267564	5.20236e-05	-0.0855268	0.558039	0.00496731	0.983533	-0.110467	0.061745	0.228726	0.000215953	0.0728047	0.623252	0.0162069	0.881545	-0.0945555	0.183191	-0.774559	3.72862e-37	0.199848	1.37873e-05	0.216353	0.00318704	-0.156114	0.000258806	0.142121	0.0175531	-0.71773	1.37019e-40	0.172827	0.146949	0.15358	0.184005	0.491636	2.69561e-16	-0.382478	1.97745e-32
TSC1	ENSG00000165699	0.0802079	0.188222	-0.252719	1.17719e-06	-0.596515	1.24191e-16	-0.173787	0.0484846	0.0129928	0.987409	-0.137184	0.0780049	-0.117428	0.15829	-0.121457	0.406457	-0.004675	0.985758	-0.303123	2.04777e-07	-0.387797	6.69116e-08	0.102989	0.464839	-0.345991	9.94429e-06	-0.104509	0.165225	0.0650379	0.231148	0.433697	1.56853e-20	-0.122126	0.254354	0.989383	1.33309e-96	-0.160297	0.0175729	0.056778	0.213535	-0.243983	0.0458208	0.304254	0.00212213	0.165319	0.026348	0.0400102	0.191953
PPIAL4A
DNAJB9	ENSG00000128590	-0.982465	5.39643e-19	0.153203	0.0657255	-0.0912666	0.427315	2.04563	5.55455e-75	0.0717688	0.943464	-0.581378	1.21198e-05	-0.207111	0.146658	0.413466	0.00308999	0.100329	0.760378	-0.177562	0.0495489	-0.944106	5.04717e-14	-0.346965	0.0860426	0.336913	0.00126573	-0.0766601	0.606123	0.227185	0.00737027	-0.158927	0.0625241	0.109917	0.541932	-0.889318	8.10192e-27	-0.526967	8.19397e-07	0.195313	0.00643783	-0.125058	0.688164	-0.260688	0.197588	0.54252	3.49252e-08	0.215961	1.38841e-05
DNAJB8	ENSG00000179407	0.171595	0.683522	0.364245	0.304701	0.109482	0.737383	0.242057	0.631471	0.956667	0.561411	-0.307406	0.581701	0.0474296	0.946405	-0.21825	0.846665	-0.0587878	0.970541	-0.161086	0.672104	-0.288281	0.48379	0.128588	0.920852	-0.3402	0.47433	-0.0752234	0.901355	11.9888	0	-0.410981	0.204869	-0.797827	0.122078	-0.130287	0.657601	0.140334	0.794619	-0.36665	0.147098	0.576676	0.639499	-0.0187256	0.985385	0.342085	0.420851	-0.609154	0.000284142
DNAJB3	ENSG00000227802	2.27252	2.36252e-17	-0.203218	0.326826	-0.433897	0.0153647	5.18295	6.53813e-67	0.0194824	0.994582	-0.477346	0.0828946	0.269175	0.494449	-0.109744	0.877647	0.322114	0.638348	-0.346539	0.0673451	4.01088	4.74991e-46	-0.238757	0.661588	0.0378503	0.919426	1.14054	0.00034838	10.3935	0	-0.780812	3.16794e-05	-0.0178853	0.9763	-1.04936	2.00182e-11	-0.0918885	0.754259	-0.619248	2.15696e-05	0.00646452	0.994871	-0.971805	0.0101287	-0.353671	0.116947	-0.934769	6.15539e-19
DNAJB2	ENSG00000135924	0.441914	2.49816e-11	-0.601791	1.62574e-18	0.0965914	0.217262	-0.21414	0.0474121	0.00495693	0.99679	-0.40651	1.58718e-05	0.0886228	0.377412	-0.0544498	0.839968	-0.0734193	0.755086	-0.644911	4.97372e-14	-0.552463	3.05757e-10	-0.294455	0.0265176	-0.396363	2.51909e-05	0.122079	0.151305	-0.291153	6.63045e-06	-0.328399	2.31616e-07	-0.365492	0.00117777	0.866529	1.46535e-68	-0.743255	2.65419e-15	0.244649	1.86213e-07	-0.0965861	0.648959	-0.390589	0.0056154	0.0946215	0.371907	1.07247	2.64485e-125
DNAJB1	ENSG00000132002	0.0147161	0.964761	1.33169	6.30731e-14	3.78732	5.43888e-84	0.233473	0.532934	0.196594	0.939683	0.0460137	0.923884	0.137241	0.738012	1.19939	0.000274104	0.139973	0.844618	-0.60565	0.0315592	2.45634	9.78301e-37	-0.137793	0.883407	-0.101519	0.81461	-0.0267537	0.950397	0.38935	0.0576639	-0.286776	0.191415	0.221655	0.661928	-0.865621	9.47576e-05	-0.517651	0.124806	-0.424464	0.0573691	0.164044	0.844272	0.256644	0.655434	-0.00276554	0.995133	-0.475865	0.000808836
DNAJB7	ENSG00000172404	-1.17348	5.28475e-06	-0.349217	0.143002	-0.699498	0.00934368	0.640329	0.0580053	-0.100998	0.972065	-0.120399	0.79219	0.225807	0.557525	0.131491	0.888733	-0.274069	0.734549	-0.631086	0.0144714	0.211199	0.528212	-0.245947	0.763447	-0.826065	0.0239397	0.622113	0.0337755	5.76414	1.0955e-205	0.438029	0.0331439	-0.0761934	0.915407	2.27738	7.2519e-48	-0.619804	0.0404226	-0.179461	0.387416	0.571704	0.316061	0.0456134	0.940912	-1.58615	8.87932e-08	-0.381154	0.0039966
DNAJB6	ENSG00000105993	0.292048	8.33513e-08	-0.181787	0.00125031	-0.399772	8.4601e-08	-1.20169	2.16121e-28	-0.0894458	0.80709	0.239874	0.00131582	-0.662661	8.23251e-14	0.147997	0.221676	-0.193513	0.199297	0.465373	1.06628e-18	0.145166	0.0456032	0.366006	0.000118818	0.221116	0.002155	0.158338	0.0269936	-0.463407	1.18572e-13	-0.973531	1.36588e-46	-0.0714272	0.56648	-0.413869	3.21769e-17	-0.322592	4.09903e-07	-0.401509	2.09611e-15	0.00399845	0.987932	-0.588336	2.13419e-06	0.451914	1.36359e-11	-0.152303	3.01536e-06
DNAJB5	ENSG00000137094	-1.29747	3.30762e-13	-0.47755	0.000186147	-3.18941	6.77635e-36	-2.1897	8.87056e-15	-0.0331955	0.977899	1.83543	1.72843e-37	0.227629	0.249157	0.175088	0.574483	-0.589143	0.0774053	1.30992	7.19331e-34	-0.63305	0.000498198	1.01634	1.66987e-09	0.467612	0.00304799	-1.31528	7.75016e-10	-0.197163	0.133605	-0.874961	1.66799e-10	-0.62809	0.00552363	0.822995	2.63785e-19	0.0326474	0.876337	0.0181316	0.879256	0.830628	0.000673166	-2.53888	6.65547e-11	0.662126	2.75855e-06	0.0227482	0.75411
DNAJB4	ENSG00000162616	-0.94402	1.4156e-09	0.423776	0.000115976	-2.25421	4.36002e-24	-0.655157	0.00184951	0.271838	0.648875	0.48822	0.0015538	-0.731229	0.000154908	0.881507	2.70854e-09	-0.262535	0.457844	1.16914	1.00169e-29	-0.396938	0.0260114	-0.282777	0.365137	-0.00673939	0.976738	0.0124786	0.961823	-1.2314	1.57636e-16	0.117227	0.319486	0.353663	0.0644859	-1.1929	2.05886e-22	0.417497	0.00128631	0.3069	0.00309167	-0.0678248	0.890527	-0.407915	0.144748	0.462318	0.00145587	-0.20581	0.00569545
HSPA12B	ENSG00000132622	0.290347	0.0274077	1.96803	3.11767e-67	-4.16189	9.04937e-34	-1.85046	1.30891e-10	0.299767	0.488721	0.933166	1.26411e-11	-0.271871	0.181871	0.105057	0.822192	0.481694	0.0644692	-0.256719	0.0897694	-0.624339	0.000700972	-0.22864	0.465678	-0.85852	6.91571e-07	-0.0534753	0.813206	-0.232621	0.108947	0.563642	7.47169e-07	1.01493	7.77875e-13	-1.76521	2.08127e-28	1.3131	3.35264e-24	0.0137217	0.918822	0.746547	0.00121718	0.608398	0.0165868	1.93816	5.82243e-45	-0.504656	3.42635e-10
HSPA12A	ENSG00000165868	-0.338083	0.0160571	-1.35085	2.58753e-21	-6.55282	7.35798e-61	-2.46167	8.41627e-19	-0.0891837	0.928718	0.500595	0.000240165	-0.945852	5.00045e-07	-0.0255744	0.955778	0.0610217	0.892738	-0.477423	0.000219868	-1.57434	1.02942e-15	0.425554	0.0402915	-0.0685603	0.754977	-0.393905	0.0229235	-1.06557	5.46514e-14	-0.0256545	0.84328	0.836884	2.51375e-09	0.246936	0.004648	0.0706653	0.677445	1.15436	1.56426e-43	-0.47412	0.0978958	0.671026	0.00115981	-0.141457	0.443934	1.74337	2.27359e-111
PFDN1	ENSG00000113068	-0.213914	1.43367e-05	-0.171094	0.00010031	-0.552952	2.61498e-19	-1.24646	3.32467e-45	-0.0174923	0.974834	0.0596073	0.427399	-0.230673	0.000895113	0.0493561	0.749458	-0.176769	0.154871	0.196206	1.20802e-05	0.048185	0.477546	0.179687	0.0533877	0.200583	0.000926541	-0.117781	0.0597686	-1.25899	1.35712e-78	-0.476349	5.30151e-23	-0.0867587	0.332756	-0.333113	7.24622e-17	0.0254781	0.71261	0.220063	8.07961e-10	0.12525	0.339858	-0.493532	2.33611e-06	0.577724	2.75166e-25	0.599584	1.15615e-88
PFDN2	ENSG00000143256	-0.587653	3.04814e-13	-0.0365575	0.640368	-0.691929	1.40023e-15	-0.206936	0.0844095	-0.186879	0.612646	-0.22076	0.0395381	-0.595309	7.65046e-08	0.0966315	0.660388	-0.0816552	0.769474	-0.0983216	0.238051	0.157611	0.0926284	-0.00317544	0.991326	-0.0833686	0.496788	-0.0917346	0.396771	-0.587268	1.16483e-13	-0.775428	4.95516e-22	0.118274	0.386893	-0.213145	0.000180368	-0.15523	0.069446	0.575063	5.48763e-26	-0.0804871	0.77287	-0.15864	0.397845	0.417537	2.58976e-06	0.881587	2.19652e-84
PFDN5	ENSG00000123349	0.107946	0.128532	-0.00134965	0.984856	-0.943624	1.70604e-26	-0.531308	1.29218e-07	0.147737	0.62187	-0.0464508	0.672284	0.00270408	0.9832	0.169379	0.197457	0.100564	0.61399	0.121449	0.0570356	-0.236384	0.00457269	0.14173	0.347323	-0.187995	0.0477874	0.0573361	0.558284	-0.662733	2.5003e-19	0.168822	0.00312729	-0.0403222	0.782405	-0.600953	5.9683e-25	0.155167	0.0278941	0.0339658	0.560781	-0.0818376	0.687589	0.744446	5.86786e-11	0.213267	0.00943064	-0.0152196	0.689782
PFDN4	ENSG00000101132	-1.65293	1.95318e-34	-0.567573	3.88057e-10	-4.22629	4.30151e-84	-0.700417	2.46129e-06	0.0298833	0.977899	0.0342566	0.836952	-0.591495	8.63427e-06	0.015458	0.967046	-0.00756067	0.986042	0.292798	0.000563307	0.435422	0.000106006	0.281994	0.122376	-0.10676	0.482244	-0.136238	0.354268	0.908986	2.38461e-29	-0.660099	2.02535e-12	-0.0648755	0.743453	-0.0766522	0.277327	0.138056	0.193842	0.534132	9.85125e-17	0.0923152	0.768914	0.306149	0.0962358	0.467459	1.04869e-05	1.12298	4.80407e-93
PFDN6	ENSG00000204220	-0.212391	0.00337301	-0.592033	7.55452e-16	-0.791401	2.82271e-18	0.424894	9.3048e-06	-0.0173369	0.987285	-0.0867495	0.439811	-0.248924	0.0123736	-0.124479	0.538708	-0.142799	0.509817	-0.0167783	0.851032	0.631102	9.23175e-16	0.0704654	0.745427	-0.0917169	0.449264	0.02739	0.809103	0.743245	3.1517e-32	-0.45816	4.39631e-11	-0.186489	0.127956	-0.28228	3.91208e-07	-0.273384	0.000949641	0.451792	5.08285e-20	0.137738	0.516313	-0.316789	0.0410567	0.375051	1.7045e-05	0.671664	6.37154e-61
BAG3	ENSG00000151929	0.280821	0.130435	0.828582	4.07453e-08	-0.00984457	0.964881	-1.25163	6.01036e-05	-0.0940549	0.963548	0.217521	0.461694	-0.236733	0.460922	0.655281	0.0227842	-0.275632	0.639993	0.360945	0.0371117	0.973362	5.86776e-08	-0.0523415	0.944772	0.320261	0.168125	-0.0583102	0.843592	-1.05412	3.95983e-07	-0.92748	1.21631e-06	-0.217839	0.590651	-0.142026	0.363508	-0.164059	0.514387	-0.20431	0.214904	-0.0506647	0.953323	-1.27294	0.0070408	0.7584	7.19608e-05	-1.40783	2.82825e-28
TOMM70A	ENSG00000154174	-0.31237	7.46035e-08	-0.814407	8.76059e-37	-1.56141	1.35723e-59	0.736273	1.55121e-20	-0.0144414	0.986832	-0.174961	0.0285659	-0.411005	1.8229e-06	-0.0166466	0.942134	-0.224434	0.117817	0.22347	7.90683e-05	0.254085	0.000297823	0.145399	0.239566	-0.101453	0.26948	-0.102444	0.18381	-0.978314	3.84696e-38	-0.569829	9.2433e-23	-0.00866722	0.958483	0.0973387	0.0242238	0.0142448	0.871292	1.35268	1.57731e-120	-0.172026	0.25896	-0.334106	0.00450541	0.109185	0.172667	0.0682552	0.0268146
HSP90B1	ENSG00000166598	-0.553474	6.54047e-09	0.335067	3.24126e-06	-0.179444	0.0872909	0.791885	1.03489e-12	0.0236267	0.987052	-0.477307	0.000110286	-0.162452	0.233243	0.306259	0.0260118	-0.076742	0.816266	0.432773	1.27652e-08	-0.179221	0.131277	0.376404	0.0215606	0.292754	0.00993686	0.0402644	0.784086	-0.873655	5.81671e-18	1.28003	1.07488e-72	0.297203	0.0166415	-1.10083	6.2309e-36	-0.135127	0.206176	0.0755816	0.324416	-0.15794	0.544015	0.0794035	0.701739	-0.244146	0.0415468	-0.299054	2.6645e-09
CRYAA	ENSG00000160202	0.149512	0.794516	-0.501756	0.228416	0.35538	0.420288	9.67256	2.7911e-151	0.899692	0.759594	-0.279288	0.723995	-0.881964	0.169772	0.249625	0.873895	1.07882	0.435587	-1.1028	0.000971535	-0.779689	0.0859422	-0.837266	0.443787	-0.645652	0.232353	-0.641824	0.300214	2.05241	1.16732e-06	-1.13862	0.0029953	-0.780301	0.325391	-0.896714	0.00950124	-0.909624	0.0627445	1.20623	0.000722479	0.970815	0.538914	0.812422	0.488868	-0.0160605	0.980223	1.6268	4.24536e-11
SIL1	ENSG00000120725	0.291034	0.000181269	-0.0159547	0.838894	0.151015	0.0822521	1.17254	2.75329e-35	0.030136	0.972119	-0.227005	0.0260599	0.309248	0.0011819	0.257012	0.0404642	0.176702	0.382434	0.232737	0.000710286	-0.336078	0.000380059	0.0678911	0.783303	0.452963	2.08298e-07	0.303241	0.000172198	1.41532	3.57032e-85	0.398122	4.46134e-10	0.120422	0.372011	-2.37735	2.16105e-105	0.0571322	0.582407	-0.407183	1.25061e-09	0.297816	0.0684674	-0.118824	0.507593	0.187373	0.053694	-0.789146	8.9539e-53
ERO1L	ENSG00000197930	-0.174245	0.260812	-0.195749	0.128746	1.76472	2.08568e-43	0.638669	0.00029477	0.333085	0.627803	-0.267208	0.208547	-0.695693	0.00117229	-0.0287435	0.960255	0.575558	0.0219485	0.258411	0.0607089	3.29181	3.29178e-116	-0.0559907	0.921238	-0.0458798	0.87672	-0.149721	0.441578	-2.02044	1.43995e-26	-0.337233	0.0106781	0.131416	0.666575	-0.208515	0.0633817	-0.0107835	0.96374	-0.00269082	0.984124	-0.292382	0.526483	-0.809775	0.011947	-0.289976	0.171288	-0.260146	0.000796214
HSPA1A	ENSG00000204389	-0.630739	0.0489531	1.83631	8.17007e-23	3.25834	1.03133e-55	1.133	0.000386767	-0.158575	0.953841	0.719903	0.021687	1.20133	1.80819e-05	1.1874	0.000576816	0.265388	0.702068	0.0554146	0.874637	1.461	1.10271e-08	0.345358	0.612921	0.267943	0.451073	-0.000287481	0.999614	-2.42838	1.19354e-11	-0.15514	0.53955	0.0397687	0.959972	-1.70205	1.64143e-09	-0.817641	0.0352537	-0.363017	0.158637	0.537903	0.36803	-0.236021	0.741224	1.07064	6.93699e-05	-0.876268	1.53941e-07
TCP1	ENSG00000120438	0.0270468	0.695145	0.0853193	0.118175	0.055904	0.415311	-0.644351	8.65125e-12	-0.00754233	0.993858	-0.231209	0.00574674	-0.3747	1.90136e-05	0.0422535	0.84353	-0.278959	0.0469118	0.21206	7.06269e-05	-0.00600317	0.94694	-0.102229	0.535583	-0.199647	0.0193383	0.0489922	0.572079	0.415104	4.99216e-15	-0.465651	9.92439e-16	0.012571	0.938173	-0.158098	0.000756122	0.0855216	0.21792	-0.195361	3.27417e-05	-0.140828	0.408553	0.432293	6.22745e-05	-0.0626614	0.505995	0.139381	1.33752e-05
HSPE1	ENSG00000115541	-0.433336	0.00115746	0.401665	0.000102475	0.0733298	0.617213	1.57585	1.11219e-29	-0.0145583	0.994234	0.0117397	0.960363	0.0863368	0.658358	0.400508	0.0786195	-0.426251	0.151581	-0.384144	0.00363919	0.670523	7.7184e-08	0.196586	0.539011	0.271462	0.0769663	0.0214191	0.923313	-1.69642	1.98815e-29	-0.519043	5.08278e-06	0.135342	0.578402	-0.615969	1.43115e-09	-0.430098	0.00351376	0.299241	0.000485771	-0.19763	0.604164	0.0587775	0.857739	0.446125	0.00144549	0.481089	2.31676e-14
DNAJC5	ENSG00000101152	0.0843818	0.233581	-0.414602	5.25548e-10	0.958471	1.95849e-40	-0.905618	1.25436e-17	-0.0588375	0.928041	-0.174382	0.071256	-0.0855135	0.441419	-0.272309	0.0723469	-0.414736	0.00522523	-0.362042	8.47824e-07	1.16291	1.50609e-58	-0.194815	0.20985	-0.0494402	0.715257	-0.332775	3.11071e-05	-0.995997	9.34789e-38	-0.177104	0.00606091	-0.494661	7.12149e-06	1.29628	3.05497e-119	-0.465294	1.90613e-08	0.865523	7.02912e-60	-0.108142	0.652504	-1.27184	6.6227e-15	0.126578	0.18286	1.3855	1.13198e-171
HSP90AA1	ENSG00000080824	-0.811275	4.05383e-06	0.608724	1.8845e-07	0.436674	0.00744699	-0.588223	0.0161629	0.0035723	0.998856	-0.315823	0.184041	-0.121632	0.63702	0.578944	0.018618	-0.378725	0.359693	-0.306423	0.0532637	0.0452444	0.839896	0.0923438	0.866481	-0.0529119	0.848141	-0.0650569	0.809187	0.204507	0.112082	-0.773318	1.24407e-07	0.0125291	0.978603	0.314279	0.00270164	-0.578134	0.00180233	0.730148	4.60505e-14	-0.179843	0.727574	-0.329244	0.343548	-0.237562	0.279284	0.845342	9.01462e-32
SGTB	ENSG00000197860	-1.04952	4.65076e-16	-0.24509	0.00385146	1.14323	7.00336e-31	-2.27495	3.10011e-27	0.039268	0.972119	-0.367965	0.0078565	-0.614172	2.03981e-05	0.2111	0.27239	-0.0992754	0.784484	0.708272	1.00854e-16	-1.68252	8.50673e-25	-0.31491	0.139527	-0.472581	0.000506701	-0.637757	2.26054e-06	-2.99165	1.31143e-64	-1.10951	2.88265e-25	-0.17196	0.343745	1.15012	3.08223e-63	0.0660104	0.587384	1.25	7.10529e-65	-0.355878	0.136488	-1.04885	6.03158e-07	-0.81167	1.97034e-09	2.30237	5.86093e-193
PPID	ENSG00000171497	-0.132455	0.0405933	-0.702395	5.5056e-31	-0.759176	3.37533e-20	1.28924	4.09605e-56	0.0456649	0.933475	0.0334855	0.747034	-0.486809	1.87464e-09	0.0102244	0.97063	-0.119399	0.509776	-0.210395	0.000539033	-0.11642	0.145454	0.106883	0.466036	-0.141138	0.0988234	0.0997234	0.206616	-0.407611	1.26425e-12	-0.460509	4.83787e-17	0.0360915	0.803249	0.154987	0.000504788	-0.19164	0.00469176	-0.18217	7.11096e-05	-0.0487125	0.822605	-0.43507	0.000135645	0.498582	2.61153e-13	0.265196	6.36989e-18
PPIC	ENSG00000168938	0.45832	8.88414e-06	0.786645	1.52148e-16	-5.84632	4.28743e-73	0.539455	0.000836345	-0.000411856	0.999301	0.724936	2.90603e-09	0.0644392	0.725205	0.499637	0.000203693	0.33533	0.123456	1.55141	2.57555e-58	1.32571	5.89744e-31	0.902552	5.66014e-09	0.553485	3.54182e-06	0.51159	1.17471e-05	-1.17709	1.78709e-18	1.44068	8.34179e-56	0.620044	2.01572e-06	-3.73188	1.20727e-76	0.763524	1.53547e-12	-1.45442	1.05202e-26	0.759011	3.68731e-05	-0.153259	0.57165	1.31058	1.85773e-30	-2.07763	2.41321e-85
PPIB	ENSG00000166794	0.214621	0.0106188	0.344899	7.87635e-07	0.810845	2.70976e-19	0.671566	9.28748e-10	-0.0290903	0.976721	-0.335294	0.00343219	0.0178768	0.90972	0.172598	0.310221	0.672413	3.72726e-07	0.647861	1.07804e-18	0.372292	0.000136052	0.0264311	0.936895	0.308047	0.00644788	-0.0697965	0.562087	-1.62944	3.93894e-45	0.684592	1.11856e-23	0.301722	0.00789695	-1.46068	6.50556e-52	0.285611	0.00121867	-0.500863	9.46694e-11	0.500695	0.000921588	0.602541	1.71779e-05	-0.566266	4.50271e-07	-0.653292	1.04437e-31
PPIA	ENSG00000196262	0.522761	6.54201e-25	-0.0196237	0.724868	0.0535398	0.46603	-0.074196	0.454887	0.0311555	0.961197	-0.18156	0.02801	-0.460742	2.04564e-08	0.136519	0.294357	-0.0293418	0.899716	0.348272	4.60527e-12	1.00993	2.17505e-52	-0.0135976	0.954867	-0.383723	6.95522e-06	0.343076	1.4979e-09	-1.50858	1.96285e-70	-0.366051	2.92248e-11	-0.0503706	0.694085	-0.202907	7.19541e-06	0.00966328	0.913837	0.386811	3.79216e-20	-0.167707	0.301654	-0.211246	0.111183	-0.229352	0.00786272	0.759926	7.2165e-92
CLPX	ENSG00000166855	0.409447	4.51256e-15	-0.335358	3.29207e-10	-0.733785	1.27286e-23	1.47253	3.57785e-83	0.0840992	0.832887	-0.00343905	0.975598	-0.388771	1.23017e-06	-0.148289	0.26583	-0.0634091	0.750418	-0.0246419	0.714532	0.50359	2.0517e-16	-0.0995642	0.51032	-0.25359	0.000714776	0.318588	4.94816e-08	0.233227	8.12682e-06	-0.462514	2.2161e-18	-0.0815981	0.468365	-0.18983	1.53037e-05	-0.129935	0.0465672	-0.0120144	0.807173	-0.0162605	0.947823	-0.013903	0.927356	0.290517	4.84602e-06	-0.135496	4.89442e-06
DNAJC7	ENSG00000168259	-0.0773033	0.148161	-0.326287	2.13279e-12	0.167501	0.00303456	-0.464462	1.89631e-09	-0.104667	0.72184	-0.431883	1.48222e-10	-0.362245	3.7245e-07	-0.104939	0.415355	-0.210234	0.0840811	-0.40956	2.45545e-16	0.173286	0.00286465	-0.0140769	0.944816	-0.128903	0.0654394	0.138154	0.0182517	-0.517028	2.18181e-22	-0.555786	6.58552e-28	-0.239847	0.00132495	0.153955	1.2317e-05	-0.184174	0.00116531	0.539444	9.0552e-47	-0.289849	0.0117429	-0.1118	0.327787	0.368011	5.24975e-11	0.573489	2.95106e-80
UNC45B	ENSG00000141161	-1.22216	0.0110251	2.57713	8.84305e-25	1.6449	5.05542e-08	-2.03861	0.00138481	0.246299	0.954208	-1.47441	0.0237578	-0.0616039	0.938291	2.76631	1.67856e-17	-0.476201	0.768048	-1.07685	0.0108548	-1.9406	0.000729898	-0.796195	0.520021	5.66251	3.35475e-122	-1.61772	0.00563253	2.64009	1.031e-27	-0.304901	0.416484	-0.315585	0.725406	-2.96623	7.43604e-13	-0.875891	0.0768124	-1.79166	2.3049e-06	-0.353681	0.831722	-0.72689	0.479834	5.40715	3.37742e-116	-2.03869	1.37167e-15
PHB2	ENSG00000215021	0.385003	2.59382e-14	-0.322853	7.60241e-10	0.214297	0.000515516	1.11918	1.17457e-60	0.0490739	0.9067	0.154362	0.0206659	0.0562551	0.487607	-0.144257	0.21785	-0.0887755	0.560938	0.078872	0.155551	0.534963	3.09263e-21	0.11817	0.312439	0.044416	0.639528	0.140372	0.0177468	-1.80652	1.44212e-97	-0.0709644	0.16978	0.17487	0.0237963	-0.654508	2.88608e-41	0.173402	0.00177896	-0.652252	1.78922e-34	0.100242	0.476953	1.21064	3.38157e-44	0.495689	5.03797e-17	-0.738006	3.10498e-75
TXNDC11	ENSG00000153066	-0.067543	0.291405	0.771699	2.63048e-54	1.30073	6.31596e-91	1.37842	1.15072e-75	-0.0106073	0.990122	-0.041952	0.676096	0.726944	3.63252e-28	0.0278467	0.895516	-0.00834392	0.975707	0.277091	5.82372e-08	-0.209943	0.0025192	-0.0491111	0.789151	-0.0480006	0.646157	-0.0813244	0.308557	-1.30798	1.60652e-64	0.863295	1.26301e-65	0.0594156	0.615223	0.0544956	0.236769	0.0371618	0.630117	-0.656262	6.16044e-32	0.0457148	0.821155	-0.0863576	0.525324	-0.16596	0.0281785	-1.19774	2.39303e-121
CRYAB	ENSG00000109846	-0.73134	0.000117405	-0.794506	1.79816e-05	-4.92882	1.34263e-31	-4.36022	6.03543e-18	-0.450167	0.514009	-0.0997757	0.735899	-0.524945	0.059409	0.339605	0.22699	0.443907	0.297903	0.879279	7.4862e-12	-1.13644	1.66727e-05	0.86075	0.0012847	1.95813	4.58153e-52	-0.457694	0.0677597	-5.24754	6.52056e-39	-0.67407	5.7555e-05	-0.327641	0.30052	-0.416284	0.00180779	0.935373	1.82598e-11	0.178091	0.176903	-0.489785	0.387885	-2.77206	2.94394e-07	2.73295	4.7438e-79	0.325314	0.000273057
AIP	ENSG00000110711	-0.558712	2.05534e-18	-0.0883254	0.0811186	1.25216	2.10186e-79	-0.470519	1.56344e-08	0.236328	0.036191	0.0745594	0.327681	-0.182005	0.0106833	0.116684	0.286619	0.190805	0.100884	0.505577	1.56762e-24	-0.679008	2.06971e-20	-0.0519709	0.730708	-0.0423279	0.641845	-0.29965	2.23209e-05	-1.3853	8.8309e-74	-0.0623875	0.208231	-0.0334117	0.788157	-0.0260068	0.561312	-0.192796	0.00182355	0.102212	0.0232022	-0.035113	0.848066	0.248034	0.0123804	0.252453	7.19608e-05	-0.058588	0.058852
RPAP3	ENSG00000005175	-0.278879	1.48813e-05	-0.393828	7.64161e-11	-0.28127	0.000329298	-0.700105	3.01437e-11	-0.116797	0.765463	-0.20752	0.01513	-0.329673	0.000200335	-0.0658792	0.743494	-0.328369	0.0163385	0.182886	0.00336105	0.283559	9.54038e-05	0.207902	0.108246	0.0945657	0.354548	0.0553748	0.550417	0.02886	0.635633	-0.305542	1.82474e-07	-0.138576	0.220033	-0.154691	0.00175964	0.0603401	0.443222	-0.195739	0.000154687	-0.134811	0.454434	0.381805	0.000878536	0.121104	0.163343	-0.0478008	0.172164
HSPA1B	ENSG00000204388	-0.209622	0.55057	1.93149	2.23657e-24	2.65213	2.31162e-31	0.673715	0.072026	-0.194063	0.949407	0.466989	0.210921	0.942626	0.00301957	1.32965	0.000103471	0.213783	0.763263	-0.492281	0.128939	1.37032	2.44741e-07	0.333738	0.66186	0.409397	0.211889	0.452949	0.215499	-2.1532	3.73443e-09	0.0614849	0.815839	-0.0109013	0.989959	-0.998227	0.000181027	-1.17156	0.00586551	-0.500804	0.0557229	0.436577	0.485863	0.880341	0.0677223	0.699906	0.0273902	-0.709582	5.81808e-05
CLGN	ENSG00000153132	-1.33102	0.00010713	-0.993557	0.000343645	-3.52019	1.67338e-18	0.359901	0.347486	0.552477	0.642554	1.02653	0.00020442	2.97041	1.50279e-40	-0.552081	0.49825	-1.46694	0.0718764	-2.00076	5.32658e-09	-0.301303	0.399973	-0.851862	0.132342	3.80764	1.28267e-81	-2.02778	5.45022e-07	6.13533	8.1082e-234	-3.55328	3.69568e-23	-1.39739	0.00517235	3.25374	1.13362e-95	-0.446629	0.239804	1.05008	1.89973e-10	-1.78836	0.0323292	-0.973686	0.143888	4.24504	3.83069e-103	1.36108	6.58574e-31
CLPB	ENSG00000162129	-0.554324	3.11663e-07	-0.366409	5.14665e-05	0.465985	3.26996e-06	1.09962	1.83438e-20	-0.0666176	0.955388	-0.321596	0.024776	-0.741649	1.85511e-06	-0.209773	0.451001	-0.139084	0.700456	-0.0986847	0.382964	0.0566375	0.694005	-0.277203	0.284019	-0.191808	0.210483	-0.0706922	0.667099	5.64917	0	-0.539832	1.35768e-08	0.183637	0.313672	-0.157511	0.0373755	-0.339821	0.00368	0.154854	0.0319843	0.144418	0.667269	-1.09907	4.98552e-07	0.0323678	0.850883	0.452686	2.9718e-20
HSPBP1	ENSG00000133265	0.0249925	0.776324	-0.583118	2.18654e-13	-0.669181	3.05362e-13	-0.114316	0.323884	-0.0859224	0.877322	0.135153	0.18542	-0.23225	0.0253741	-0.307388	0.0399656	-0.180729	0.356585	-0.180477	0.0230818	0.534713	2.1173e-11	0.0602768	0.784826	0.0530098	0.68777	0.00400305	0.976627	-0.185763	0.00923946	-0.445885	4.01933e-09	-0.23566	0.0684361	-0.413736	7.76944e-12	-0.679449	3.0153e-12	1.31554	6.18536e-108	0.288207	0.0710435	-0.0645857	0.738991	0.336214	0.000117736	0.726835	1.22904e-64
HSPA1L	ENSG00000204390	-0.702356	5.12418e-06	-0.270087	0.0335407	1.38737	3.97899e-29	-0.619995	0.00229348	0.103296	0.942271	-0.0215204	0.937828	-0.568786	0.00365895	-0.0722137	0.891475	-0.318919	0.417717	0.180539	0.185663	-1.20083	1.99912e-10	0.0347376	0.947767	-0.76344	0.000137417	-0.331987	0.0988965	5.09847	5.80967e-282	-0.240626	0.0454755	0.0225324	0.956326	-0.336902	0.0010788	-0.457522	0.00496972	0.489035	4.89599e-08	-0.125901	0.781548	0.220159	0.426374	-0.623338	0.00078613	0.41281	2.13888e-10
CDC37L1	ENSG00000106993	-0.519945	5.67222e-09	-0.126664	0.0978432	-2.25544	2.25891e-54	1.4451	6.23963e-47	0.0497354	0.953598	0.0359161	0.803908	-0.0920404	0.485853	0.440972	0.000210081	0.0600894	0.851385	0.123163	0.125136	-0.257224	0.0143305	-0.121199	0.595417	0.26924	0.007004	-0.295167	0.00490592	-0.582159	6.71067e-12	-0.470371	5.68466e-10	-0.228962	0.0844458	0.121239	0.0459446	0.00272625	0.983364	0.0166018	0.816629	-0.172089	0.478591	-0.220012	0.222554	0.383147	1.65845e-05	0.339721	2.55317e-16
CHORDC1	ENSG00000110172	-0.591119	1.78572e-06	0.357245	8.1221e-05	0.0811664	0.572987	-0.003373	0.986894	0.0265996	0.987285	-0.157641	0.348034	0.000189479	0.999191	0.527885	0.00101882	-0.0521076	0.893061	-0.0813911	0.512599	0.28456	0.0268583	0.0912939	0.789324	-0.0553433	0.778174	-0.0708214	0.687755	-0.405605	8.78395e-05	-0.028932	0.780623	0.181327	0.348367	-0.558634	4.82692e-11	-0.189102	0.161211	0.0179879	0.851469	-0.0448727	0.906584	0.192498	0.380072	-0.025281	0.898178	0.254482	5.93167e-06
NUDC	ENSG00000090273	-0.138204	0.056909	-0.159152	0.0137347	-0.0246327	0.76348	0.236037	0.0123132	0.0664438	0.901647	0.141742	0.116512	-0.0879979	0.377596	0.0143383	0.958552	-0.105365	0.614454	0.152154	0.0182157	-0.27363	0.00087405	0.203632	0.105757	0.0709359	0.515521	0.024055	0.832155	-0.100678	0.113402	-0.42206	2.22589e-11	-0.236926	0.0235856	0.0242503	0.649939	-0.33599	2.36158e-05	-0.0291407	0.595155	-0.0245527	0.926301	-0.269075	0.0571999	0.2367	0.00499118	0.390245	2.29245e-27
DNAJC16	ENSG00000116138	-0.164242	0.00479531	-0.400264	9.15641e-14	-0.472217	5.53811e-11	1.1164	3.54221e-49	-0.0430829	0.942193	-0.278982	0.000135021	0.0340395	0.720266	-0.100415	0.536202	-0.09731	0.575393	-0.418864	1.41731e-12	0.269186	3.61159e-05	0.0122814	0.957806	-0.146209	0.0917129	0.0685824	0.381649	-0.1547	0.00529901	0.175975	0.000278266	0.0457343	0.719454	0.037704	0.386773	-0.0840713	0.240797	0.142955	0.000878981	0.326845	0.00213119	-0.185068	0.116681	-0.0967748	0.240359	0.212064	2.28545e-12
HSPD1	ENSG00000144381	-0.586263	7.72115e-05	0.502501	4.91534e-06	0.244132	0.0917552	1.36012	3.13884e-19	0.0821517	0.9547	0.0695852	0.76924	-0.163266	0.437008	0.293069	0.326118	-0.402958	0.216579	-0.242421	0.0961722	0.432929	0.0028255	0.106032	0.802209	-0.331367	0.0703164	0.111635	0.5907	-1.45064	2.81954e-21	-0.47069	8.8537e-05	0.345117	0.0843896	-0.264362	0.012162	-0.319229	0.0461912	0.178728	0.0710258	-0.253862	0.495255	0.408624	0.103572	0.0158261	0.948415	0.16124	0.021519
DNAJC14	ENSG00000135392	0.142344	0.0358508	-0.0409591	0.542291	0.305722	2.3092e-05	-0.290997	0.00404629	-0.0381368	0.963041	-0.257387	0.00608024	-0.253965	0.0121917	-0.375762	0.00419506	-0.104067	0.650388	-0.174424	0.013422	-0.0381839	0.696943	-0.319561	0.0326141	-0.306487	0.00235938	0.145823	0.08231	1.06481	2.47643e-60	-0.102761	0.0999018	0.0889428	0.510643	0.0456669	0.382297	0.0271685	0.785068	0.107247	0.0385984	0.178422	0.307566	-0.169712	0.27621	-0.0720924	0.490281	0.145232	6.01587e-05
DNAJC15	ENSG00000120675	-0.533217	2.78948e-07	-0.470132	1.4779e-06	-1.19462	3.27358e-17	-0.194366	0.214993	-0.184544	0.767169	0.242751	0.103594	-0.864734	4.4998e-08	0.184034	0.461607	-0.50277	0.0910786	0.421528	3.14789e-05	-0.00652044	0.968544	0.782529	1.02612e-06	0.585554	1.56327e-07	-0.0434478	0.814042	0.482554	3.57385e-08	-0.23581	0.013362	-0.170067	0.379094	-1.18198	8.23501e-36	0.2452	0.0245292	0.52559	2.76109e-14	-0.426415	0.148547	-2.8872	1.81509e-18	0.618509	1.04355e-08	0.618182	8.21971e-36
GAK	ENSG00000178950	0.129396	0.0132653	0.437831	1.19994e-24	1.34188	5.83698e-100	0.195072	0.00858198	0.0224675	0.968076	0.153853	0.0185145	0.229628	0.00029794	0.0257507	0.895339	0.0276166	0.89025	-0.204399	0.000239283	0.498533	2.30855e-19	-0.0119546	0.953285	-0.348441	6.28689e-06	0.00162744	0.98667	0.508999	3.69741e-26	0.122621	0.00660254	-0.18518	0.0251253	0.314465	4.15503e-17	-0.168227	0.00506896	-0.256478	4.74577e-09	0.300773	0.00110134	0.292918	0.00196912	-0.405647	1.14868e-08	-0.374595	7.38356e-30
DNAJC13	ENSG00000138246	-0.169932	0.00144053	0.149979	0.00102828	-0.623437	2.49917e-21	-0.862572	2.35461e-22	-0.0109786	0.987997	0.22883	0.000312302	-0.138613	0.0654695	0.0141978	0.94134	0.000980469	0.996671	0.788596	8.95214e-55	-0.184895	0.00430165	0.412469	1.35168e-07	0.0144175	0.892283	0.0465907	0.543063	-1.00073	3.44154e-55	-0.00787275	0.880367	0.135336	0.0985855	-0.455894	1.43925e-24	0.234464	1.05864e-05	-0.513872	4.79502e-27	0.0680392	0.659077	-0.0231924	0.864805	-0.162974	0.0186303	-0.370064	1.65261e-32
DNAJC10	ENSG00000077232	-0.609801	1.22226e-18	0.0428907	0.458882	-1.13523	2.45157e-39	0.13935	0.122541	-0.0644476	0.890877	-0.105308	0.215417	-0.127109	0.138585	0.303961	0.000164816	-0.122609	0.46855	0.599396	2.91007e-28	-0.440686	1.26752e-08	0.0952617	0.519546	-0.000319783	0.997914	-0.258132	0.000590613	0.927668	5.54039e-65	0.194859	9.0767e-05	0.0450909	0.726519	-0.681711	5.79638e-38	0.092954	0.186237	-0.148494	0.00189359	0.282638	0.0110157	-0.338494	0.00279776	0.0264226	0.795221	-0.110348	0.000908891
DNAJC11	ENSG00000007923	0.159549	0.00234042	-0.478095	1.17655e-17	-0.503294	2.46307e-13	0.139505	0.0949423	-0.0254546	0.968546	0.0591525	0.493965	-0.279559	0.0005056	-0.304949	0.00471268	-0.153551	0.318238	-0.0805811	0.177318	0.30387	1.45445e-06	-0.0733792	0.663153	0.303552	8.73651e-06	0.0956408	0.169725	-0.195902	0.000400386	-0.354341	2.26702e-11	-0.0879767	0.431381	0.0676296	0.103629	-0.0794689	0.25074	-0.152007	0.000479552	-0.0218933	0.926056	0.165699	0.155962	0.629377	8.32484e-24	0.0351353	0.240691
CCT6A	ENSG00000146731	0.236731	2.75906e-07	-0.283596	3.39506e-10	-0.575993	3.37013e-18	-0.48003	1.55121e-09	-0.0738781	0.839182	-0.126529	0.0767333	-0.424655	4.36721e-09	0.128634	0.228753	-0.208838	0.0750229	0.0431378	0.419569	0.498141	9.10945e-18	0.147556	0.159466	-0.235555	0.000798685	0.240933	6.4302e-06	-0.590648	3.83233e-26	-0.453107	7.98424e-19	0.00623564	0.965438	0.0965996	0.0087536	0.0165182	0.819096	-0.0943632	0.0160639	0.152809	0.222071	-0.340617	0.000885014	-0.0588966	0.459575	0.129468	1.11135e-06
DNAJC18	ENSG00000170464	-1.21011	9.89664e-24	0.415494	3.67155e-09	-2.71104	9.70904e-59	-3.57373	4.59453e-50	0.0633323	0.932461	0.285756	0.00282903	-0.495492	3.06638e-05	-0.0675307	0.80825	-0.174427	0.49146	0.379894	1.58612e-07	-1.21952	2.32374e-19	-0.476001	0.000875535	-0.342364	0.00314899	-1.03199	2.66168e-15	1.86365	5.18139e-119	-0.606785	3.0708e-15	-0.400919	0.00175441	1.11026	6.66008e-69	0.221291	0.0136962	0.995623	3.33255e-62	-0.00944461	0.977724	0.233834	0.157625	0.179578	0.100514	1.30654	1.19122e-122
DNAJC19	ENSG00000205981	-0.816566	1.22785e-25	-0.619369	3.42897e-23	-2.10166	6.3991e-75	0.848173	4.39405e-25	0.0334119	0.955643	-0.0441431	0.672554	-0.174909	0.0454525	0.0381415	0.860441	-0.0621734	0.790766	0.347309	3.29596e-10	-0.0724789	0.405604	0.093132	0.567728	0.245118	0.000442204	-0.0660253	0.465875	-1.56749	6.4734e-73	-0.320971	1.22468e-08	-0.0624224	0.626032	-0.705505	1.3808e-39	-0.100292	0.175785	0.259852	7.12609e-09	-0.294315	0.0382394	0.00852587	0.96043	1.27199	1.0938e-74	0.403472	2.13422e-34
HSPB6	ENSG00000004776	-1.04362	9.93845e-06	0.506218	0.00220697	-4.60449	1.32148e-25	-2.2272	8.78178e-09	-0.112076	0.927371	1.53744	1.90284e-17	1.17198	2.52559e-09	1.30973	9.19161e-13	0.651171	0.0276593	1.81618	1.45919e-41	-0.65743	0.011512	1.97649	4.81258e-25	0.282088	0.222777	-1.32862	9.16028e-06	-1.55678	3.62379e-10	-0.439922	0.0197196	1.32255	4.44371e-14	-4.1894	8.23744e-38	1.52335	1.71018e-23	-0.921465	1.36467e-06	0.302141	0.508568	0.816765	0.0168856	1.7082	2.14907e-27	-1.96841	2.84253e-38
HSPB7	ENSG00000173641	-0.101567	0.743574	-0.0781674	0.74437	-3.71673	6.04014e-17	-4.20932	9.53434e-13	-0.153925	0.896129	1.75941	2.0521e-18	-0.242509	0.508869	0.972176	4.76585e-07	-0.458192	0.414588	1.92898	1.67253e-43	-1.88065	2.26268e-07	1.57125	8.71308e-11	3.03178	3.50382e-94	-1.37058	0.000160316	-0.187833	0.406368	-0.60163	0.0102067	0.536323	0.0525976	-1.54135	4.94051e-11	1.30104	2.13238e-13	-3.20604	1.05433e-20	0.941209	0.010276	-1.36391	0.0154446	4.42094	1.1167e-150	-3.59816	1.69595e-49
HSPB2	ENSG00000170276	0.434438	9.16164e-05	0.2961	0.00274667	-5.60059	2.26049e-96	-2.5557	7.27695e-24	-0.0145988	0.990751	0.213942	0.136549	-0.517	0.000809927	0.00611598	0.986926	0.647309	0.000140117	0.968825	4.73953e-29	-1.45435	1.55837e-15	0.259088	0.252174	2.07749	5.26285e-75	-0.6557	6.78946e-06	-3.20108	3.62381e-54	-0.740635	1.44135e-10	0.645933	1.66653e-07	0.551663	1.93645e-11	0.829328	3.21958e-16	-0.753332	5.40052e-13	0.374892	0.0871931	-0.525666	0.0284579	1.72577	9.37607e-47	-1.0391	8.22576e-39
HSPB3	ENSG00000169271	0.198108	0.68128	0.763387	0.036873	-2.91606	3.21649e-08	-4.36323	6.86966e-12	-0.394593	0.883565	0.947054	0.0386208	-0.334342	0.665992	2.6805	1.37603e-13	-1.28733	0.324699	2.4073	6.9188e-16	-1.15492	0.0592163	1.55696	0.00713483	4.89841	1.18728e-91	1.28041	0.00311871	-0.760094	0.0718566	-3.09218	6.41547e-09	-1.59621	0.0632555	-5.15021	1.49943e-28	-1.59233	0.00559173	-2.106	1.23451e-07	2.0573	0.00666087	-1.64681	0.165611	5.72082	1.15638e-117	1.22149	2.09782e-08
HSPB1	ENSG00000106211	1.02829	2.51045e-14	0.784515	4.45872e-09	-0.398178	0.0655402	-1.07427	0.000228989	-0.215194	0.791906	1.17603	4.47418e-13	0.37453	0.0754339	0.831824	7.29331e-07	0.613511	0.01146	1.53018	4.81952e-36	2.88032	2.58701e-91	1.18592	4.79674e-09	0.828291	3.27665e-07	0.902332	1.38624e-10	-3.614	2.44057e-29	-0.281774	0.089948	0.119873	0.7454	-3.76768	1.55478e-40	-0.272834	0.212885	-1.52635	1.90962e-14	1.01648	2.66617e-05	-0.43457	0.299033	1.07932	1.06065e-10	-2.07941	1.09664e-44
PDIA6	ENSG00000143870	-0.0410588	0.693225	0.30952	1.75591e-05	0.16011	0.100642	0.162642	0.241371	0.0375252	0.972119	-0.390475	0.00125888	-0.463745	0.000474362	-0.0512989	0.86713	0.0101967	0.980594	0.452046	6.28054e-09	0.133891	0.231641	0.0756004	0.803414	0.32296	0.00502675	0.125194	0.282276	-1.3733	3.52645e-34	0.667115	6.74796e-21	0.257412	0.0510542	-1.07615	1.85028e-34	0.128685	0.218125	-0.103443	0.162668	0.0963772	0.746553	0.156419	0.418593	-0.117965	0.353316	-0.598007	5.46207e-29
PDIA5	ENSG00000065485	0.463485	4.44296e-05	1.34349	2.707e-40	-0.913703	6.4522e-08	3.3084	1.77598e-116	0.315576	0.431617	0.320672	0.036031	1.0801	5.79713e-17	0.565068	0.000364165	0.578502	0.00937668	1.22776	5.19557e-31	-0.0390742	0.834686	0.529672	0.0145231	0.504513	0.00185818	0.0688851	0.712993	0.572891	8.1812e-08	1.52502	2.01613e-56	0.187509	0.358506	-3.37342	3.12062e-64	1.18345	1.31123e-25	-1.61888	3.45656e-26	0.0547023	0.905742	0.268755	0.28859	-0.254773	0.164797	-2.44415	9.98758e-91
PDIA4	ENSG00000155660	0.0707297	0.563398	0.323014	0.000176906	0.703734	4.33721e-11	2.27535	8.03101e-78	0.0801762	0.941305	-0.289678	0.054087	0.544335	1.5942e-05	-0.0340499	0.931464	0.131066	0.686184	0.176029	0.0940813	0.361635	0.00204768	0.242309	0.326719	0.379762	0.00554111	0.229002	0.0605338	-0.75496	1.23775e-11	1.23347	5.3038e-51	0.177135	0.331834	-1.19892	4.53424e-29	0.0506819	0.735538	-0.738008	2.43319e-14	0.280718	0.251034	0.423276	0.0226782	-0.511296	0.000210504	-0.826921	1.81578e-32
PDIA3	ENSG00000167004	0.160863	0.0391093	0.407177	9.35425e-11	0.671687	6.96091e-17	0.453875	1.26943e-05	0.0717446	0.923413	-0.348017	0.00132602	0.205299	0.0547424	0.226891	0.0908951	0.102334	0.672861	0.396874	4.276e-09	0.167274	0.0763124	-0.0707646	0.785781	0.274207	0.00670946	0.182584	0.0431119	-0.581726	4.80977e-12	1.0436	1.69457e-57	0.165125	0.19365	-1.08209	3.96217e-41	-0.0216403	0.853237	-0.484091	1.48051e-11	0.0807896	0.755553	0.00346758	0.987354	-0.223493	0.0346306	-0.794308	8.17074e-50
PDIA2	ENSG00000185615	-2.51332	8.63991e-15	-1.58465	1.29481e-10	-3.13474	2.14109e-20	-2.08583	2.12367e-07	-0.362456	0.767169	0.0870502	0.812927	-1.01668	0.0015084	0.17916	0.813414	-0.0641879	0.951814	-0.702431	0.00848663	-0.934208	0.0071781	0.988125	0.00161394	0.95559	0.000103195	-1.06121	0.0045502	-0.999315	1.32844e-05	-1.97028	9.13838e-13	1.27513	7.84524e-06	6.24647	3.69522e-276	-1.87119	1.20563e-09	1.546	6.71021e-37	-1.89218	0.00104361	-1.92644	0.000485731	-0.276378	0.392357	3.70656	6.09333e-188
HSPB8	ENSG00000152137	0.152178	0.418554	1.02542	4.95541e-16	-5.37492	7.86201e-33	-4.8448	1.9598e-19	0.307752	0.485237	2.28769	1.92316e-46	0.561734	0.00441366	0.818776	1.10787e-05	0.336018	0.384622	1.10276	8.5159e-18	0.863948	1.63223e-07	1.11848	6.31664e-09	1.32843	2.13012e-21	-0.125643	0.623293	-2.95054	9.37773e-28	-1.47632	1.7917e-14	0.0719858	0.860809	-3.79476	6.89292e-48	-0.7087	0.000344284	0.363211	0.00196349	0.348303	0.412042	-2.16352	6.00667e-06	1.89083	6.63379e-41	0.617947	1.13199e-12
HSPB9	ENSG00000197723	-0.311443	0.335792	-0.465319	0.0844166	-0.633811	0.032187	4.52075	4.56724e-70	0.165653	0.952057	1.22063	6.02505e-05	0.883504	0.00779631	-1.06289	0.0608519	-0.0535609	0.965596	-1.11329	7.42886e-05	-0.465559	0.200414	0.248912	0.76327	0.0296922	0.958663	-0.368462	0.36353	6.90514	2.42106e-234	-0.419778	0.10578	0.357807	0.508799	-0.00304004	0.98965	-0.526968	0.13445	0.689217	0.000849499	-0.430267	0.605839	1.49311	0.00035289	-1.09038	0.00109614	-0.935047	1.62722e-09
VCP	ENSG00000165280	0.28855	1.23434e-08	0.0185214	0.722917	0.186127	0.00176253	-0.198865	0.018983	-0.054021	0.908032	-0.222912	0.00146241	-0.0530496	0.559651	0.0217196	0.913759	-0.153136	0.271075	0.149821	0.00221566	0.263362	1.45746e-05	-0.110891	0.418577	0.13744	0.0522376	0.140396	0.0201703	-0.548434	4.54362e-21	-0.544312	3.48081e-23	-0.00342953	0.982849	-0.638684	3.84981e-41	0.0551924	0.41802	-0.614814	2.35607e-34	0.314479	0.00204395	-0.33535	0.00297382	0.610232	4.84284e-26	-0.32907	2.04804e-25
TMX1	ENSG00000139921	-0.150589	0.0416726	0.0750106	0.268978	-0.336365	0.000135592	0.436217	3.63956e-06	-0.111783	0.822522	-0.124994	0.254446	-0.285559	0.00637128	0.0550836	0.81906	0.019009	0.950742	0.357916	6.80419e-08	0.876088	4.76285e-30	0.300811	0.0244878	-0.447684	2.07597e-05	0.300609	0.000175448	-0.790552	5.66711e-22	0.239773	7.80198e-05	0.276732	0.00644914	-0.748618	7.18145e-30	0.54874	7.00691e-15	-0.142955	0.0152527	-0.0521142	0.847433	-0.140854	0.398661	-0.329319	0.00101442	-0.402963	1.10136e-22
TMX3	ENSG00000166479	-0.431614	4.03735e-10	0.395513	1.82803e-13	-1.25518	7.59044e-40	0.896769	1.23932e-27	-0.0945078	0.814748	-0.0261273	0.824122	-0.30182	0.000752167	0.136415	0.30117	-0.151812	0.367269	0.244972	4.49303e-05	-0.0704403	0.430795	0.128335	0.384271	-0.0105419	0.936878	-0.156579	0.0661888	-1.14667	5.12942e-48	0.12506	0.0250102	0.22941	0.0086738	0.304301	1.30964e-10	0.361996	5.56553e-08	-0.0692171	0.204076	-0.202136	0.184562	-0.417805	0.00123071	0.106307	0.243842	0.00873419	0.811535
TMX2	ENSG00000213593	-0.0814628	0.142201	-0.214463	2.22456e-05	-0.780544	1.14903e-29	0.29447	5.62463e-05	-0.00612616	0.994498	-0.201346	0.00416796	-0.0472259	0.578501	-0.00851902	0.971044	-0.129263	0.378994	-0.248927	4.70034e-06	0.220771	0.000313949	-0.120995	0.340252	-0.0324244	0.749253	0.0800123	0.255315	-1.01701	4.21189e-55	-0.150806	0.00202014	0.0604898	0.569238	0.18731	4.43671e-06	-0.259045	9.57304e-06	0.261268	7.01213e-12	-0.153944	0.262435	-0.137214	0.25548	0.23596	0.000281843	0.42125	2.80409e-44
HSPA13	ENSG00000155304	-1.21485	6.57092e-24	-0.0972735	0.226793	-0.128373	0.24388	-0.195409	0.175002	-0.158043	0.765911	-0.423952	0.000372121	-0.338526	0.00778191	0.229423	0.150117	-0.104622	0.727056	0.409195	6.81355e-08	-1.0134	3.11787e-16	-0.138538	0.539996	-0.193598	0.134556	-0.695553	3.14163e-09	-0.143661	0.0900476	-0.652686	3.53493e-14	-0.0620894	0.74692	0.376854	7.30571e-10	-0.129064	0.22683	1.2556	4.8971e-72	-0.0284965	0.935615	-0.163534	0.40209	-0.318195	0.00757874	1.12915	1.97972e-105
HSPA14	ENSG00000187522	-0.179948	0.0030345	-0.0787487	0.150088	-0.314966	6.46652e-06	-0.130122	0.142541	0.0108271	0.990527	-0.205226	0.00891295	-0.26151	0.00139072	0.196955	0.0692345	-0.176162	0.232578	-0.115852	0.0470344	0.279787	1.50195e-05	-0.0771915	0.652759	-0.229173	0.00488193	0.31675	1.14582e-06	0.926084	3.66256e-64	-0.0300488	0.582937	-0.0723636	0.541797	0.471856	4.44943e-28	0.0583712	0.425318	-0.133522	0.00379561	-0.154525	0.322257	0.00389159	0.980952	-0.0487713	0.58976	-0.153508	7.10753e-07
CALR	ENSG00000179218	-0.130164	0.204286	0.316149	3.36396e-05	0.798606	2.78913e-18	0.520172	2.11756e-05	0.039232	0.972119	-0.404362	0.00240637	-0.148721	0.329174	0.0527659	0.869678	0.0171375	0.968208	0.364701	1.13418e-05	0.429888	2.39209e-05	-0.11103	0.715076	0.25454	0.0449765	0.17487	0.130778	-0.695091	5.76078e-12	1.15918	3.8829e-54	0.190093	0.217131	-1.05439	6.93794e-30	-0.0419554	0.758783	-0.250613	0.00146609	0.143887	0.612069	0.122545	0.571204	-0.158847	0.234299	-0.496192	3.36464e-18
RUVBL2	ENSG00000183207	0.0921825	0.206522	-0.220635	0.00114087	-0.202289	0.011757	0.0639356	0.585637	-0.0838552	0.875356	-0.0711242	0.527893	-0.0779625	0.455113	-0.155811	0.391516	-0.205248	0.216259	-0.00344888	0.970376	0.733087	1.07644e-23	0.0187869	0.942173	-0.128343	0.217726	0.058419	0.539685	2.79804	1.24927e-246	-0.300452	2.53644e-06	-0.230137	0.0363857	-0.350841	1.59154e-10	-0.321722	7.59057e-05	-0.141626	0.00747665	0.179612	0.288352	-0.267604	0.0730634	0.271486	0.00146828	0.00170524	0.965653
UNC45A	ENSG00000140553	0.677922	1.78105e-26	-0.0599876	0.327458	0.20093	0.00779679	-0.758781	2.96403e-13	0.257683	0.0521711	0.776424	5.28258e-26	0.361394	1.75194e-06	0.0298967	0.891236	0.0295504	0.899851	1.09409	8.69798e-75	0.319386	4.88789e-06	0.145733	0.284909	-0.249484	0.00842053	0.427604	5.89158e-11	-0.677345	3.35736e-21	-0.215062	0.000239534	0.143735	0.173541	0.226981	5.35143e-06	0.138796	0.053483	-0.947391	8.27744e-43	0.240344	0.0539104	0.135681	0.319614	-0.442942	6.88132e-07	-0.987226	1.26328e-81
ERP44	ENSG00000023318	-0.0322987	0.59781	0.232454	7.68274e-08	1.24877	9.73403e-93	0.415719	2.527e-09	0.0901464	0.775981	-0.145864	0.0455023	-0.159682	0.0383157	0.126487	0.235464	0.0739828	0.648631	0.409851	3.6992e-18	0.3643	3.17748e-10	0.000534304	0.997532	0.178477	0.0102737	0.0194056	0.818763	-1.03651	2.07442e-55	0.122962	0.00657576	0.1344	0.0997839	-0.53697	1.00346e-30	0.186035	0.000709511	-0.468842	6.07377e-23	0.0812833	0.605235	-0.253558	0.0138583	-0.0520677	0.510753	-0.72164	2.27363e-79
TXNDC12	ENSG00000117862	0.0461946	0.417029	0.0961208	0.0328544	1.10299	3.98358e-82	0.0528038	0.51192	0.0927353	0.768908	-0.556924	4.46365e-15	-0.212887	0.00329759	0.0724881	0.597684	-0.139318	0.315258	-0.151873	0.00257257	-0.0968913	0.138906	-0.113011	0.387755	0.00602105	0.954931	-0.0818979	0.232576	-0.285945	8.02091e-09	0.0104033	0.837144	0.289581	1.01468e-05	-0.336283	1.73584e-16	0.110255	0.0527702	0.0234448	0.60731	-0.183251	0.142617	0.377029	2.52875e-05	-0.179439	0.0077608	0.0757393	0.00553236
HSPB11	ENSG00000081870	-0.3754	1.82249e-08	-0.0689996	0.258415	-0.932168	4.2947e-27	0.102056	0.298405	0.134481	0.694767	-0.0214304	0.85776	-0.129935	0.156807	-0.00646731	0.981894	0.153905	0.346241	0.32763	5.02299e-08	0.291272	5.54975e-05	-0.253852	0.0536257	-0.127004	0.196385	-0.0202219	0.852649	-0.0739185	0.234524	1.05676	2.86058e-77	-0.0736662	0.58993	-0.403031	6.39592e-15	-0.0649643	0.438721	0.0119437	0.834738	0.0562757	0.791386	0.434944	3.60194e-05	0.0553436	0.593423	0.171246	2.26159e-07
SERPINH1	ENSG00000149257	0.242996	0.262415	1.89031	1.36468e-40	0.532378	0.0143072	-0.826073	0.0122518	0.0716903	0.968546	0.770547	0.000577529	0.28495	0.318498	0.552618	0.0367659	0.376333	0.331442	0.942094	2.0718e-09	-0.075362	0.798799	1.0461	0.000245681	0.362895	0.142755	0.212951	0.450016	-1.28372	6.1902e-08	0.567283	0.000409316	0.97353	3.17058e-06	-3.36025	7.70164e-29	0.823105	5.39453e-06	-1.34957	1.21619e-09	0.696959	0.0255193	1.34338	1.82151e-06	0.278911	0.292629	-2.23088	3.17819e-41
[truncated: 10 more columns]
