# Supplementary material for: The landscape of molecular chaperones across human tissues reveals a layered architecture of core and variable chaperones
Source: Nat Commun. 2021 Apr 12;12:2180. doi: 10.1038/s41467-021-22369-9 (PMC8042005; doi:10.1038/s41467-021-22369-9)
Supplement: Supplementary file 7 — Supplementary Data 5 [file 41467_2021_22369_MOESM7_ESM.xlsx]

## Sheet: Data 5A. Core-core pairs
Supplementary Data 5. The expression correlation between pairs of chaperones.
Supplementary Data 5A. The expression correlation between pairs of core chaperones.
name	WholeBlood	Esophagus-Mucosa	Brain1	Colon-Sigmoid	Nerve-Tibial	Testis	Heart-LeftVentricle	Muscle-Skeletal	Breast-MammaryTissue	Artery-Coronary	Uterus	Brain2	Esophagus-Muscularis	Artery-Tibial	Liver	Heart-AtrialAppendage	Artery-Aorta	Prostate	Pituitary	Ovary	Adipose-Subcutaneous	Vagina	Adipose-Visceral(Omentum)	Thyroid	Lung	Skin-NotSunExposed(Suprapubic)	Skin-SunExposed(Lowerleg)	Esophagus-GastroesophagealJunction	Brain3
CCT6A_TCP1	0.875439	0.872527	0.954201	1	0.363277	0.517857	0.920588	0.930256	0.791176	0.583333	0.6	0.968547	0.979021	0.533597	0.954545	0.916484	0.85	0.563636	0.923077	0.3	0.763797	0.314286	0.684848	0.427068	0.419481	0.458824	0.83609	0.857143	0.919704
PFDN2_TCP1	0.57193	0.731868	0.600361	0.964286	0.140113	0.321429	0.708824	0.18359	0.573529	0.766667	0.6	0.66359	0.664336	0.483907	0.836364	0.789011	0.439286	0.406061	0.314685	-0.3	0.395879	0.542857	0.818182	0.109774	0.615584	0.667647	0.733835	0.634742	0.73202
HSPA14_SGTA	0.314035	-0.0461538	0.654966	0.178571	0.0479955	0.0678571	0.582353	0.636923	0.711765	-0.0333333	0.7	-0.194563	-0.118881	-0.380011	0.736364	0.538462	-0.435714	-0.0545455	0.615385	0.2	0.335294	0.771429	0.430303	-0.183459	-0.15822	0.111765	-0.251128	-0.333333	0.585222
CCT8_HSPA14	0.726316	0.784615	0.838898	0.928571	0.507623	0.542857	0.841176	0.705983	0.647059	0.316667	0.3	0.779145	0.741259	-0.118046	0.781818	0.652747	0.142857	0.418182	0.20979	-0.8	0.0382353	0.314286	0.50303	0.52782	0.150698	0.0617647	0.315789	0.809524	0.940887
HSP90AA1_SEC63	0.631579	0.305495	0.817648	0.285714	0.407115	0.596429	0.611765	0.220513	0.591176	0.05	-0.3	0.83604	0.769231	-0.00112994	0.572727	0.734874	0.55	0.328269	0.545455	0.1	0.257542	-0.428571	0.381818	0.301617	0.0662338	0.3	0.696241	0.809524	0.896552
DNAJA1_SEC63	0.749123	0.318681	0.75023	0.821429	0.339356	0.6	0.744118	0.33681	0.364706	0.3	0.7	0.843419	0.615385	-0.0852626	0.727273	0.714286	0.0178571	0.64939	0.601399	0.1	0.353201	0.0857143	0.478788	0.311278	0.0649351	0.267647	0.320301	0.428571	0.96601
CCT5_TTC1	0.763158	0.301099	0.863104	0.535714	0.197064	0.521429	0.794118	0.746325	0.167647	0.5	0.9	0.85094	0.706294	0.325805	0.669706	0.424176	0.307143	0.515152	0.517483	0.9	0.35	-0.485714	0.321212	0.569925	0.296296	0.664706	0.721805	0.47619	0.880788
CCT5_TTC5	0.85614	0.432967	0.822687	0.607143	0.647657	0.535714	0.808824	0.506411	0.147059	-0.133333	-0.4	0.804444	-0.244755	0.26821	0.627273	0.6	0.264286	0.212121	0.230769	0.2	0.0852941	0.142857	0.175758	0.511278	0.241558	0.270588	0.813088	0.0238095	0.937308
DNAJB11_STIP1	0.364912	0.903297	0.705626	0.75	0.472748	0.378571	0.697059	0.171966	0.135394	0.733333	0.6	0.682852	0.741259	0.466968	0.854545	0.837363	0.282143	0.878788	0.636364	-0.3	0.717647	0.371429	0.806061	0.508271	0.355844	0.541176	0.270677	0.571429	0.806011
SEC63_URI1	0.787719	0.898901	0.929503	0.964286	0.416149	0.682143	0.844118	0.57812	0.708824	0.666667	0.7	0.951958	0.867133	0.188029	0.845455	0.938462	0.417857	0.832831	0.902098	0.3	0.768778	0.942857	0.636364	0.732331	0.437155	0.432353	0.73985	0.547619	0.887685
TTC1_URI1	0.533333	0.437363	0.656779	0.785714	0.369848	0.603571	0.847059	0.444786	0.676471	0.683333	0.2	0.849718	0.79021	0.264822	0.783601	0.547253	0.675	0.587879	0.482517	-0.1	0.753495	0.828571	0.636364	0.842105	0.795255	0.614706	0.72782	0.857143	0.780296
SUGT1_TTC5	0.822807	0.731868	0.717129	0.821429	0.704122	0.364286	0.923529	0.657548	0.779412	0.633333	0.3	0.781197	0.629371	0.61039	0.763636	0.679121	0.65	0.00606061	0.517483	0.7	0.447059	0.771429	0.890909	0.718797	0.783117	0.444118	0.614517	0.214286	0.808697
PTGES3_TMX1	0.424561	0.753846	0.744954	0.642857	0.620729	0.760714	0.655882	0.684786	0.522443	0.116667	0.2	0.797538	0.594406	0.165443	0.772727	0.854945	0.207143	0.842424	0.916084	-0.7	0.614706	0.428571	0.842424	0.53985	0.299545	0.882353	0.870252	0.333333	0.557143
DNAJC7_PFDN2	0.563158	0.556044	0.453131	0.892857	0.278374	0.55	0.738235	0.549402	0.244118	-0.0166667	-0.6	0.73265	0.58042	-0.158667	0.836364	0.740659	-0.178571	0.587879	0.307692	0.5	0.382353	0.485714	0.345455	0.596992	0.368831	0.702941	0.389474	0.28743	0.643842
DNAJC7_PFDN5	0.473684	0.743675	0.319511	0.0714286	0.0508331	0.203571	0.564706	0.428376	0.6	0.15	-0.3	0.664274	0.846154	-0.166055	0.845455	0.701099	0.221429	0.575758	0.41958	0.7	0.1	0.428571	0.636364	0.666165	0.276623	0.676471	0.374436	0.738095	0.681773
DNAJC7_PFDN6	0.65614	0.397802	0.67924	0.607143	0.403276	0.157143	0.635294	0.552915	0.7	0.5	-0.2	0.613675	0.531469	-0.0378317	0.981818	0.743675	-0.217857	0.406061	-0.0699301	0.9	0.638235	0.6	0.660606	0.43609	0.31114	0.632353	0.816541	0.119048	0.830049
CHORDC1_STIP1	0.6	0.665934	0.812951	0.75	0.708639	0.314286	0.676471	0.661538	0.164827	0.783333	0	0.718755	0.594406	0.326934	0.727273	0.582418	0.532143	0.660606	0.216783	0.6	0.45	0.542857	0.587879	0.177444	0.805195	0.264706	0.427068	0.309524	0.755172
AHSA1_CCT6A	0.470175	0.797802	0.938951	0.892857	0.0909091	0.785714	0.838235	0.835214	0.761765	0.366667	0.8	0.81812	0.881119	0.294184	0.918182	0.920879	0.439286	0.648485	0.685315	0.5	0.579412	0.142857	0.50303	0.344361	0.345567	0.611765	0.606015	0.761905	0.931888
AHSA1_PTGES3	0.72807	0.749451	0.816165	0.785714	0.568605	0.510714	0.758824	0.827009	0.665195	0.416667	0.5	0.778728	0.762238	0.167702	0.754545	0.520879	0.657143	0.612121	0.657343	-0.3	0.617647	0.828571	0.636364	0.82406	0.957765	0.658824	0.574652	0.0714286	0.748861
STIP1_TCP1	0.596491	0.617582	0.798852	0.964286	0.122599	0.642857	0.844118	0.695043	0.756439	0.483333	0.7	0.662335	0.741259	0.0762281	0.9	0.793407	0.389286	0.612121	0.734266	-0.4	0.5195	0.657143	0.915152	0.0120301	0.467532	0.641176	0.145865	0.761905	0.823645
CCT6A_HSPA14	0.810526	0.762637	0.859794	0.857143	0.384529	0.657143	0.870588	0.768889	0.514706	0.533333	-0.1	0.705983	0.755245	0.503106	0.745455	0.582418	0.521429	0.769697	0.230769	-0.2	0.294118	-0.257143	0.684848	0.406015	0.509906	-0.0411765	0.766917	0.380952	0.933498
CANX_TTC1	0.529825	0.248352	0.61002	0.642857	0.65782	0.542857	0.855882	0.747009	0.541176	0.266667	0.6	0.838632	0.587413	0.223038	0.760822	0.503297	0.439286	0.612121	0.531469	0.6	0.579412	0.657143	0.842424	0.712782	0.473035	0.623529	0.613534	0.0714286	0.769951
CANX_TTC5	0.759649	0.463736	0.625772	0.5	0.568605	0.671429	0.932353	0.45683	0.547059	-0.366667	-0.6	0.842051	0.041958	0.368718	0.736364	0.485714	0.182143	0.369697	0.00699301	0.3	0.447059	1	0.660606	0.52782	0.257143	0.347059	0.70252	-0.0952381	0.852075
CANX_TMX1	0.814035	0.850549	0.846196	0.928571	0.654617	0.525	0.697059	0.882393	0.647059	0.383333	-0.5	0.864615	0.622378	0.159797	0.754545	0.679121	0.310714	0.927273	0.797203	0.6	0.738235	0.885714	0.951515	0.803008	0.682689	0.491176	0.857143	0.0952381	0.744335
DNAJC7_URI1	0.691228	0.393407	0.45076	0.785714	0.725579	0.696429	0.817647	0.527521	0.6	0.566667	-0.3	0.846299	0.818182	0.526821	0.872727	0.806593	0.0392857	0.769697	0.783217	1	0.403238	0.885714	0.50303	0.816541	0.41442	0.311765	0.663158	-0.0714286	0.639901
SGTA_URI1	0.442105	-0.107692	0.630462	0.428571	0.0491248	0.157143	0.685294	0.325812	0.567647	0.166667	0.8	-0.202804	0.104895	0.0434783	0.372727	0.274725	-0.335714	-0.2	-0.272727	0.3	0.304636	0.828571	0.745455	0.816541	0.531189	-0.441176	-0.333835	0.166667	0.635961
DNAJC8_SUGT1	0.805263	0.942857	0.762183	0.785714	0.233202	0.603571	0.891176	0.635556	0.573529	0.0833333	-0.3	0.762051	0.41958	-0.0175042	0.818182	0.683516	0.339286	0.69697	0.0629371	0.5	0.3	0.942857	0.551515	0.226401	0.784416	0.610743	0.745865	0.52381	0.833847
PFDN5_TCP1	0.308772	0.704071	0.524231	0.357143	0.289347	0.582143	0.608824	0.0632479	0.417647	-0.0166667	0.3	0.510427	0.888112	0.429257	0.754545	0.595604	-0.0607143	0.284848	0.321678	0	-0.0691685	0.485714	0.030303	0.515789	-0.375325	0.582353	0.568421	0.0952381	0.79064
DNAJB11_HSPA14	0.9	0.424176	0.801595	0.714286	0.376165	0.721429	0.861765	0.66359	0.7	0.216667	-0.1	0.695043	0.559441	-0.0513834	0.590909	0.52967	0.235714	-0.115152	0.265734	0.1	0.394118	-0.257143	0.842424	-0.109774	0.513803	0.4	0.807519	0.119048	0.788028
TTC5_URI1	0.731579	0.749451	0.594374	0.392857	0.670243	0.510714	0.944118	0.198666	0.738235	-0.0666667	-0.8	0.877073	0.111888	0.5607	0.636364	0.643956	0.375	0.127273	0	0.8	-0.0853569	0.942857	0.6	0.681203	0.572264	0.288235	0.585182	0	0.653529
CCT5_SUGT1	0.770175	0.771429	0.848167	0.714286	0.326934	0.75	0.782353	0.796239	0.3	0.283333	-0.5	0.775726	0.356643	0.149633	0.7	0.56044	0.353571	0.624242	0.272727	0	0.194118	-0.0857143	0.175758	0.368421	0.397403	0.591176	0.43609	0.166667	0.881143
CCT4_TCP1	0.787719	0.828571	0.954076	0.964286	0.283051	0.825	0.947059	0.819487	0.858824	0.716667	0.5	0.949402	0.944056	0.689441	0.972727	0.916484	0.757143	0.866667	0.727273	0.6	0.434143	0.942857	0.806061	0.583459	0.479221	0.711765	0.645113	0.833333	0.911823
CANX_SGTA	0.431579	-0.134066	0.485549	0.214286	0.0841333	-0.207143	0.702941	0.569231	0.632353	-0.0833333	0.4	-0.235254	-0.167832	-0.0671937	0.618182	0.516484	-0.175	-0.187879	-0.433566	-0.5	0.25	0.657143	0.321212	0.795489	-0.0279311	-0.0970588	0.0180451	-0.690476	0.620197
PFDN2_SGTA	0.438596	0.16044	0.431697	0.357143	-0.164314	0.0571429	0.673529	0.368205	0.158824	-0.0833333	0.5	-0.32279	0.181818	0.451158	0.309091	0.731868	-0.289286	-0.236364	-0.48951	0.7	-0.0823529	0.942857	-0.0909091	0.393985	-0.0389737	0.344118	-0.00601504	0.203596	0.805419
PFDN5_TMX1	0.585965	0.624863	0.725443	0.107143	-0.165537	-0.139286	0.514706	0.30735	0.314706	0.583333	0.2	0.152137	0.531469	-0.114092	0.654545	0.775824	-0.535714	0.454545	0.286713	-0.5	-0.0735294	0.6	0.612121	0.52782	0.319584	0.7	0.586466	-0.428571	0.463054
DNAJB12_HSPA14	0.8	0.393407	0.800488	0.428571	0.28515	0.0964286	0.861765	0.706446	0.911765	-0.0166667	-0.1	0.10942	0.587413	0.38227	0.854545	0.665934	-0.0107143	0.454545	0.58042	-0.2	0.0853569	0.942857	0.672727	0.213534	0.424164	-0.161765	0.157895	0.142857	0.84335
AHSA2_URI1	0.761404	0.762637	0.578711	-0.0357143	0.042349	0.335714	0.564706	0.171282	0.670588	-0.1	0.1	0.140879	0.167832	0.206098	0.145455	0.323077	-0.360714	0.030303	0.356643	0	0.0323768	0.428571	0.260606	-0.105263	0.630724	-0.105882	0.121805	-0.0952381	0.26798
AHSA2_CCT3	0.612281	0.134066	0.6032	-0.214286	0.189159	0.457143	0.420588	0.394188	0.352941	0.183333	-0.4	0.0625748	-0.230769	-0.421796	0.1	-0.0769231	-0.467857	-0.321212	-0.34965	0.2	-0.411765	-0.485714	0.163636	-0.123308	-0.497403	-0.258824	-0.338346	-0.238095	-0.0418719
AHSA2_CCT4	0.801754	0.235165	0.455323	-0.214286	0.00169396	0.217857	0.491176	0.497436	0.394118	-0.266667	-0.6	-0.0140171	-0.111888	-0.172219	-0.0181818	0.208791	-0.371429	-0.393939	0.48951	0.1	-0.3	0.0285714	0.00606061	0.0571429	0.0636364	-0.0676471	-0.251128	0.0714286	0.00295567
AHSA2_CCT5	0.642105	0.38022	0.499369	-0.214286	-0.0220215	0.0464286	0.347059	0.366154	0.1	-0.35	-0.7	-0.0181197	-0.293706	-0.33258	-0.0181818	-0.0725275	-0.510714	-0.551515	-0.307692	-0.2	-0.45	-0.714286	0.0666667	-0.255639	-0.388312	-0.311765	-0.251128	-0.0714286	-0.0162562
AHSA2_CCT8	0.754386	0.30989	0.324479	-0.107143	0.311124	0.189286	0.420588	0.330598	0.5	-0.0166667	-0.4	0.0112821	-0.160839	-0.321943	0.127273	0.0021978	-0.421429	-0.10303	-0.167832	-0.2	-0.194118	0.0285714	0.309091	0.0661654	-0.432468	-0.432353	-0.303759	0.357143	0.00197044
CCT5_TMX1	0.710526	0.789011	0.410792	0.857143	0.661395	0.267857	0.585294	0.734701	0.185294	0.666667	-0.4	0.775726	0.405594	0.288538	0.563636	0.67033	0.242857	0.842424	0.594406	0.9	0.438235	0.0285714	0.369697	0.697744	0.54888	0.635294	0.762406	0.119048	0.432512
PFDN6_TTC1	0.794737	0.38022	0.783446	0.0357143	-0.063259	0.546429	0.529412	0.709865	0.105882	0.783333	0.8	0.543248	0.797203	0.434218	0.728931	0.49285	0.421429	0.454545	0.0629371	-0.2	0.447059	0.257143	0.381818	0.560902	0.630484	0.847059	0.703759	0.880952	0.780296
PFDN6_TTC5	0.678947	0.503297	0.683826	0.428571	0.320249	0.325	0.676471	0.113201	0.217647	0.2	0.3	0.357265	0.111888	-0.44664	0.736364	0.466447	0.528571	-0.333333	0.58042	0.9	0.0911765	0.657143	0.236364	0.434586	0.513803	-0.126471	0.605491	0.238095	0.842222
CANX_URI1	0.838596	0.701099	0.894152	0.821429	0.584416	0.703571	0.938235	0.693675	0.741176	0.75	0.6	0.934519	0.762238	0.265951	0.854545	0.63956	0.7	0.745455	0.811189	0.3	0.532745	0.942857	0.539394	0.809023	0.363754	0.352941	0.691729	0.47619	0.761084
DNAJC7_SGTA	0.531579	-0.0153846	0.506529	0.392857	0.328063	-0.175	0.738235	0.522735	0.85	0.283333	-0.3	-0.174047	0.041958	-0.0321852	0.436364	0.468132	-0.207143	-0.0666667	-0.027972	0.3	0.0941176	0.542857	0.0181818	0.610526	0.026632	0.176471	-0.26015	-0.190476	0.545813
DNAJA1_HSPA14	0.638596	0.56044	0.810705	0.857143	0.408244	0.682143	0.767647	0.244486	0.329412	0.333333	0.3	0.656752	0.461538	0.10559	0.836364	0.481319	0.0392857	-0.0729487	-0.111888	0.6	0.238235	-0.2	0.515152	-0.178947	0.110425	0.432353	0.354887	0.357143	0.881773
CCT3_TMX1	0.314035	0.494505	0.499509	0.857143	0.369387	0.214286	0.517647	0.636239	0.102941	0.7	-0.2	0.709865	0.482517	0.12253	0.618182	0.630769	0.0928571	0.854545	0.251748	0.5	0.352941	0.142857	0.369697	0.793985	0.318935	0.520588	0.533835	0.0714286	0.39064
AHSA1_HSP90AA1	0.770175	0.723077	0.898496	0.464286	0.709768	0.110714	0.823529	0.577436	0.844118	0.133333	0.1	0.841511	0.839161	0.391525	0.909091	0.726073	0.757143	0.757576	0.776224	-0.3	0.720588	-0.0285714	0.757576	0.699511	0.761286	0.732353	0.454135	0.761905	0.93583
CCT8_NUDC	0.250877	0.762637	0.57238	0.964286	-0.0502541	0.228571	0.661765	0.647179	0.808824	0.883333	0.5	0.424957	0.734266	0.255367	0.727273	0.731868	0.517857	0.90303	0.27972	-0.1	0.15	0.6	0.248485	0.0736842	0.302597	0.482353	0.553383	0.166667	0.800493
PFDN5_TTC1	0.475439	0.231023	0.507447	0.714286	0.155888	0.457143	0.588235	0.516581	0.382353	0.4	0.2	0.607521	0.748252	0.323073	0.779045	0.617582	-0.00714286	0.733333	0.13986	-0.5	0.258824	0.942857	0.612121	0.652632	0.696556	0.65	0.413534	0.333333	0.782266
DNAJC8_STIP1	0.264912	0.389011	0.698403	0.678571	0.237719	0.510714	0.829412	0.619829	0.319353	0	0.8	0.707129	0.72028	0.0615471	0.718182	0.679121	0.485714	0.260606	0.769231	0.7	0.185294	0.314286	0.539394	0.456563	0.381818	0.391464	0.252632	0.785714	0.918719
CCT5_CCT8	0.798246	0.964835	0.912034	0.892857	0.717674	0.392857	0.952941	0.915214	0.776471	0.7	0.9	0.908376	0.902098	0.363739	0.927273	0.903297	0.764286	0.648485	0.804196	1	0.908824	0.2	0.842424	0.571429	0.522078	0.555882	0.77594	0.761905	0.96601
CCT8_STIP1	0.263158	0.705495	0.909362	0.892857	0.312253	0.0892857	0.826471	0.762051	0.768212	0.3	0.7	0.644213	0.713287	0.147981	0.881818	0.846154	0.65	0.539394	0.468531	-0.6	0.805882	0.6	0.733333	0.303759	0.657143	0.679412	0.621053	0.619048	0.919212
DNAJC7_TMX1	0.785965	0.41978	0.204217	0.964286	0.277888	0.675	0.591176	0.686154	0.282353	0.1	0.8	0.667009	0.475524	0.30096	0.627273	0.789011	0.217857	0.672727	0.482517	-0.1	0.341176	0.942857	0.806061	0.732331	0.589152	0.532353	0.754887	-0.595238	0.444828
CCT8_PFDN2	0.654386	0.802198	0.511726	1	0.472614	0.410714	0.714706	0.275214	0.258824	0.616667	0.9	0.682735	0.615385	0.502118	0.818182	0.793407	0.746429	0.490909	0.0839161	-0.3	0.611765	0.6	0.624242	0.455639	0.571429	0.435294	0.595489	0.598813	0.675862
CCT8_PFDN5	0.512281	0.734874	0.251542	0.25	0.0288054	-0.385714	0.602941	0.234188	0.485294	0.133333	0.2	0.574701	0.713287	0.231073	0.718182	0.578022	0.075	0.357576	0.447552	-0.3	-0.158824	0.6	0.212121	-0.0120301	-0.157143	0.4	0.227068	0.309524	0.614286
CCT8_PFDN6	0.770175	0.595604	0.736604	0.464286	0.37673	0.0714286	0.602941	0.313558	0.617647	0.616667	0.8	0.528205	0.531469	0.408359	0.918182	0.79428	0.282143	0.733333	0.321678	-0.1	0.682353	0.714286	0.806061	0.354887	-0.0656057	0.491176	0.603008	0.238095	0.830049
CCT5_PFDN5	0.266667	0.69527	0.441211	0.321429	-0.0530923	0.521429	0.641176	0.292991	0.235294	0.183333	-0.1	0.531624	0.713287	-0.168879	0.7	0.56044	-0.0714286	0.212121	0.433566	-0.3	-0.15	-0.6	-0.0909091	0.294737	0.025974	0.3	0.378947	0.142857	0.663054
CCT5_PFDN6	0.675439	0.564835	0.70596	0.428571	0.417961	0.160714	0.711765	0.331681	0.602941	0.7	0.6	0.643761	0.72028	0.424054	0.845455	0.814082	0.471429	0.478788	0.321678	-0.1	0.597059	0.6	0.624242	0.506767	0.274115	0.635294	0.733835	0.5	0.854187
CCT5_PFDN2	0.32807	0.714286	0.638249	0.892857	0.753811	0.282143	0.752941	0.368205	0.470588	0.833333	0.8	0.719658	0.755245	0.31677	0.854545	0.714286	0.703571	0.539394	0.272727	-0.3	0.620588	-0.314286	0.672727	0.657143	0.472727	0.338235	0.62406	0.778457	0.705911
PFDN2_URI1	0.794737	0.301099	0.724746	0.964286	0.419537	0.410714	0.594118	-0.0536752	0.114706	0.6	0.6	0.580612	0.741259	0.0773574	0.718182	0.503297	0.621429	0.345455	0.160839	0.5	-0.0294334	0.714286	0.248485	0.589474	-0.155245	0.411765	0.545865	0.80241	0.560591
DNAJA1_DNAJC7	0.696491	0.512088	0.893423	0.857143	0.236589	0.714286	0.714706	-0.0256454	0.438235	-0.4	-0.8	0.747009	0.524476	0.21965	0.736364	0.683516	-0.3	0.346506	0.447552	-0.6	0.488235	0.142857	0.333333	0.395489	0.480519	0.579412	0.245113	0.428571	0.919212
CHORDC1_NUDC	0.463158	0.617582	0.354717	0.821429	0.157538	0.257143	0.417647	0.269744	0.282353	0.383333	-0.1	0.0851282	0.552448	-0.399887	0.418182	0.446154	0.278571	0.890909	0.181818	0.5	0.126471	0.657143	0.6	-0.311278	0.606494	0.211765	0.115789	0.190476	0.607882
DNAJC7_STIP1	0.278947	0.52967	0.797057	0.892857	0.346132	0.560714	0.741176	0.37641	0.657837	-0.3	-0.8	0.58198	0.664336	0.0457369	0.727273	0.749451	-0.382143	0.163636	0.377622	0.6	0.485294	0.657143	0.357576	0.393985	0.5	0.252941	0.476692	0.0238095	0.949261
AHSA1_CCT3	0.766667	0.912088	0.935319	0.964286	0.612648	0.278571	0.955882	0.818803	0.923529	0.65	0.9	0.84664	0.881119	0.78882	0.954545	0.912088	0.892857	0.866667	0.678322	0.9	0.708824	0.542857	0.660606	0.73985	0.506658	0.841176	0.833083	0.97619	0.949132
AHSA1_CCT5	0.322807	0.806593	0.917513	0.964286	0.725579	0.107143	0.876471	0.855043	0.888235	0.75	0.8	0.839316	0.909091	0.499718	0.909091	0.92967	0.878571	0.866667	0.944056	0.9	0.702941	0.2	0.818182	0.521805	0.472231	0.861765	0.796992	0.809524	0.937554
AHSA1_CCT4	0.74386	0.925275	0.958803	0.964286	0.696217	0.275	0.926471	0.826325	0.858824	0.583333	0.9	0.799658	0.846154	0.442123	0.918182	0.92967	0.871429	0.818182	0.594406	0.2	0.685294	0.885714	0.927273	0.679699	0.923677	0.723529	0.833083	0.761905	0.885331
AHSA1_CCT8	0.277193	0.868132	0.81865	0.857143	0.587804	0.746429	0.914706	0.861197	0.814706	0.666667	0.9	0.819487	0.874126	0.561423	0.981818	0.947253	0.792857	0.69697	0.608392	0.9	0.732353	0.885714	0.709091	0.415038	0.628126	0.579412	0.688722	0.52381	0.931395
PFDN2_TTC5	0.445614	0.125275	0.56284	0.428571	0.550536	0.425	0.6	0.276287	-0.382353	-0.45	-0.6	0.425641	-0.0979021	-0.390175	0.436364	0.230769	0.457143	-0.272727	-0.132867	0.7	-0.264706	0.6	-0.0787879	0.442105	-0.190909	-0.223529	0.521249	0.503003	0.699347
PFDN2_TTC1	0.414035	0.134066	0.626789	0.642857	-0.0197628	0.753571	0.626471	0.704615	-0.0264706	0.183333	0.9	0.655385	0.958042	0.439864	0.473805	0.591209	0.203571	0.490909	-0.034965	-0.4	0.105882	0.942857	0.309091	0.530827	-0.157895	0.723529	0.335338	0.790433	0.743842
CCT5_HSPA14	0.689474	0.806593	0.893048	0.821429	0.41389	0.746429	0.820588	0.794188	0.417647	0.4	-0.1	0.666325	0.601399	0.15528	0.781818	0.608791	0.153571	0.139394	0.0699301	-0.8	0.120588	-0.142857	0.309091	0.16391	0.22215	0.0705882	0.457143	0.333333	0.939901
DNAJC7_TTC1	0.654386	0.134066	0.880639	0.535714	0.582157	0.646429	0.838235	0.846838	0.344118	0.666667	-0.5	0.891966	0.65035	0.387916	0.760822	0.740659	0.392857	0.6	0.223776	-0.1	0.523529	0.542857	0.781818	0.676692	0.464587	0.682353	0.900752	-0.0714286	0.851232
PFDN2_TMX1	0.568421	0.406593	0.600716	0.964286	0.487433	0.578571	0.567647	0.273162	-0.276471	0.633333	-0.1	0.437949	0.13986	-0.341615	0.427273	0.547253	-0.00714286	0.50303	0.174825	-0.4	0.205882	0.6	0.236364	0.616541	0.143553	0.608824	0.676692	-0.0359288	0.290148
NUDC_TCP1	0.535088	0.63956	0.520734	1	0.30904	0.439286	0.697059	0.502906	0.629412	0.283333	0.8	0.452308	0.867133	0.504377	0.781818	0.78022	0.55	0.745455	0.65035	0.1	0.0485651	0.657143	0.272727	0.439098	0.131169	0.188235	0.303759	0.261905	0.762069
CCT5_DNAJB12	0.82807	-0.0461538	0.792965	0.464286	0.0513834	0.278571	0.779412	0.707813	0.379412	-0.133333	-0.5	-0.257138	0.286713	0.370977	0.763636	0.767033	-0.55	0.29697	-0.293706	0.7	0.313466	-0.0857143	0.0181818	0.515789	0.376623	0.05	0.634586	0.0714286	0.875862
CCT5_DNAJB11	0.649123	0.643956	0.831834	0.75	0.307823	0.503571	0.808824	0.455726	0.382353	0.4	1	0.825641	0.643357	0.504235	0.909091	0.898901	0.35	0.915152	0.755245	0.1	0.697059	0.714286	0.6	0.724812	0.762338	0.511765	0.658647	0.571429	0.834093
CHORDC1_PTGES3	0.924561	0.876923	0.804225	0.464286	0.445511	0.378571	0.6	0.644444	0.647535	0.5	0.6	0.640219	0.566434	0.278374	0.481818	0.837363	0.371429	0.830303	0.496503	0.6	0.517647	0.771429	0.939394	-0.0165414	0.85872	0.367647	0.256487	0.714286	0.782759
SUGT1_TMX1	0.684211	0.806593	0.681022	0.857143	0.402146	0.417857	0.735294	0.718974	0.729412	0.483333	-0.2	0.85094	0.622378	0.662338	0.745455	0.815385	0.189286	0.806061	0.188811	-0.1	0.582353	0.771429	0.721212	0.574436	0.500812	0.685294	0.678195	-0.238095	0.405961
PFDN6_SGTA	0.549123	0.389011	0.444008	0.178571	0	0.517857	0.544118	0.413062	0.632353	0.566667	0	-0.0786459	0.0559441	0.214003	0.381818	0.618262	0.128571	-0.406061	-0.405594	0.5	0.294118	0.257143	-0.321212	0.0240601	0.396361	0.147059	-0.398496	0.333333	0.627094
CCT4_DNAJC8	0.782456	0.621978	0.880221	0.678571	0.472614	0.821429	0.832353	0.759316	0.438235	0.616667	1	0.919316	0.923077	0.403727	0.881818	0.868132	0.757143	0.684848	0.727273	0.2	0.323529	0.714286	0.345455	0.725837	0.571429	0.782929	0.774436	0.904762	0.928079
CCT4_DNAJC7	0.714035	0.635165	0.803528	0.892857	0.376623	0.857143	0.841176	0.415385	0.791176	0.116667	-0.7	0.913846	0.783217	0.279503	0.809091	0.885714	-0.0964286	0.612121	0.615385	0.6	0.6	0.771429	0.309091	0.56391	0.644156	0.588235	0.742857	0.119048	0.932512
DNAJA1_SUGT1	0.6	0.635165	0.686028	0.642857	0.574252	0.742857	0.776471	0.41443	0.347059	-0.4	0.3	0.802393	0.559441	0.47939	0.554545	0.824176	0.392857	0.38298	0.125874	-0.6	0.397059	0.371429	0.442424	0.123308	0.575325	-0.00588235	0.344361	-0.166667	0.836803
CCT4_HSPA14	0.594737	0.626374	0.858228	0.821429	0.448899	0.835714	0.747059	0.70188	0.608824	0.7	0	0.736068	0.629371	-0.042349	0.827273	0.731868	-0.0428571	0.333333	0.461538	-0.5	0.182353	0.314286	0.381818	-0.183459	0.0259825	0.405882	0.443609	0.380952	0.93202
CHORDC1_HSPA14	0.714035	0.621978	0.818533	0.892857	0.461321	0.528571	0.811765	0.414017	0.664706	-0.1	0.4	0.667692	0.608392	0.394692	0.690909	0.450549	-0.135714	0.454545	0.20979	-0.7	0.0382353	0.0285714	0.842424	0.231579	-0.108477	0.658824	0.180451	0.380952	0.768473
DNAJC7_TCP1	0.792982	0.736264	0.827408	0.857143	0.370057	0.696429	0.914706	0.619829	0.694118	0.0666667	-0.8	0.939829	0.86014	0.160926	0.881818	0.876923	-0.0785714	0.818182	0.783217	-0.2	0.490066	0.6	0.333333	0.538346	0.287013	0.473529	0.544361	0.285714	0.823645
AHSA2_TMX1	0.673684	0.6	0.410087	-0.0714286	0.0581757	0.425	0.797059	0.562393	0.405882	0.1	0.1	0.174701	0.517483	0.337098	0.227273	0.397802	-0.410714	-0.139394	0.363636	-0.6	0.255882	0.371429	0.624242	-0.102256	0.0571614	0.158824	0.00902256	-0.0714286	-0.0970443
DNAJB12_TMX1	0.742105	0.27033	0.412629	0.535714	0.0186388	-0.242857	0.761765	0.700975	0.532353	0.366667	0.6	0.00341939	0.468531	0.241107	0.463636	0.630769	0.164286	0.539394	-0.223776	0.6	0.104489	0.771429	0.769697	0.437594	0.717116	0.229412	0.303759	-0.190476	0.207389
PFDN6_TCP1	0.368421	0.538462	0.591567	0.392857	0.42837	0.0107143	0.561765	0.177808	0.726471	0.566667	0.7	0.524786	0.706294	0.225296	0.863636	0.787679	0.346429	0.29697	-0.020979	0.1	0.509198	0.828571	0.50303	-0.252632	-0.431309	0.582353	0.425564	0.357143	0.670443
CCT5_NUDC	0.221053	0.674725	0.4603	0.964286	0.111237	0.642857	0.655882	0.665641	0.658824	0.533333	0.6	0.45094	0.748252	0.190907	0.872727	0.775824	0.371429	0.769697	0.629371	-0.1	0.152941	-0.371429	0.10303	0.415038	0.549351	0.388235	0.633083	0.428571	0.83399
CCT6A_DNAJB11	0.85614	0.692308	0.867822	0.857143	0.0406665	0.514286	0.861765	0.463248	0.491176	0.0166667	1	0.842051	0.629371	0.0976849	0.927273	0.679121	0.610714	0.430303	0.79021	0.4	0.664706	1	0.733333	0.607519	0.783117	0.217647	0.73985	0.571429	0.849119
CCT6A_DNAJB12	0.615789	0.0901099	0.778603	0.392857	-0.094297	-0.0892857	0.823529	0.623012	0.488235	0.35	-0.5	-0.239699	0.468531	0.485037	0.781818	0.78022	-0.246429	0.50303	-0.027972	0.7	0.337013	-0.314286	0.309091	0.57594	0.511688	0.176471	0.481203	-0.0714286	0.868966
CHORDC1_TTC1	0.242105	0.147253	0.772725	0.571429	-0.0762281	0.475	0.738235	0.200684	0.373529	-0.183333	-0.4	0.555556	0.433566	0.133823	0.496584	0.230769	0.335714	0.515152	0.293706	-0.1	0.0676471	0.485714	0.927273	-0.43609	0.271605	0.335294	0.183459	0.190476	0.800493
CCT4_SEC63	0.712281	0.459341	0.836539	0.714286	0.600226	0.646429	0.764706	0.773675	0.629412	0.85	0.8	0.850256	0.902098	0.199322	0.781818	0.665934	0.478571	0.851068	0.734266	-0.5	0.170714	0.714286	0.430303	0.476692	0.303896	0.497059	0.654135	0.547619	0.897537
DNAJC8_TTC1	0.640351	0.481319	0.854128	0.857143	0.433089	0.707143	0.805882	0.862564	0.467647	0.583333	0.8	0.89265	0.769231	0.766234	0.783601	0.547253	0.210714	0.757576	0.524476	-0.3	0.594118	0.942857	0.854545	0.74765	0.797921	0.750552	0.77594	0.714286	0.925123
DNAJC8_TTC5	0.707018	0.6	0.652993	0.571429	0.532468	0.6	0.885294	0.501966	0.561765	-0.0833333	-0.7	0.725128	-0.188811	-0.343874	0.554545	0.6	0.1	0.272727	-0.0839161	0.6	0.179412	0.828571	0.527273	0.552839	0.625974	0.0956586	0.759684	0.0952381	0.904791
NUDC_SGTA	0.689474	0.217582	0.45851	0.464286	0.511011	0.296429	0.682353	0.673846	0.870588	0.266667	0.3	0.317319	0.160839	0.611692	0.681818	0.604396	0.0571429	-0.0666667	-0.65035	0.5	0.461765	0.771429	0.442424	0.682707	0.00909386	0.447059	-0.00150376	0.5	0.726108
CCT4_DNAJA1	0.759649	0.758242	0.875074	0.964286	0.57651	0.771429	0.738235	0.614464	0.579412	0.383333	0.8	0.814701	0.804196	0.351779	0.936364	0.753846	0.65	0.875384	0.524476	-0.8	0.573529	0.6	0.915152	0.58797	0.787013	0.420588	0.347368	0.404762	0.957635
CHORDC1_DNAJC8	0.712281	0.551648	0.764584	0.857143	0.0988142	0.428571	0.8	0.46735	0.382353	-0.283333	-0.6	0.545983	0.363636	-0.258046	0.536364	0.564835	-0.0214286	0.636364	0.335664	0.1	0.232353	0.428571	0.818182	-0.330199	0.42987	0.575423	0.210526	0.119048	0.753202
HSP90AA1_PTGES3	0.938596	0.903297	0.837386	0.5	0.622812	0.782143	0.811765	0.531624	0.67844	0.55	0.8	0.894476	0.748252	0.334463	0.590909	0.761277	0.482143	0.684848	0.671329	0.7	0.423529	0.485714	0.418182	0.738624	0.852874	0.767647	0.68522	0.357143	0.87931
AHSA1_TMX1	-0.0526316	0.516484	0.431149	0.892857	0.52584	0.646429	0.447059	0.54735	0.114706	0.4	-0.1	0.649915	0.293706	-0.1214	0.509091	0.70989	0.110714	0.660606	0.657343	0.8	0.211765	0.714286	0.527273	0.613534	0.270955	0.573529	0.511278	0.0952381	0.326395
CCT6A_CHORDC1	0.794737	0.81978	0.890898	0.821429	0.0638058	0.485714	0.655882	0.567863	0.264706	-0.133333	-0.7	0.533675	0.384615	0.453416	0.636364	0.454945	0.107143	0.69697	0.293706	-0.5	0.217647	-0.257143	0.478788	-0.132331	-0.0142857	0.0647059	0.144361	0.261905	0.791626
DNAJC7_SEC63	0.852632	0.498901	0.603012	0.75	0.377753	0.775	0.717647	0.641709	0.582353	0.433333	-0.7	0.805128	0.825175	0.411632	0.854545	0.727473	0.246429	0.887542	0.811189	0.3	0.450331	0.771429	0.806061	0.62406	0.594805	0.473529	0.583459	0.428571	0.833005
SEC63_TMX1	0.747368	0.701099	0.793475	0.857143	0.513414	0.642857	0.826471	0.922051	0.673529	0.3	-0.3	0.86188	0.587413	0.243365	0.736364	0.894505	0.392857	0.8997	0.839161	-0.1	0.601913	0.885714	0.939394	0.688722	0.767132	0.629412	0.82406	-0.0714286	0.562562
CCT6A_TTC1	0.494737	0.331868	0.884897	0.607143	0.079616	0.5	0.802941	0.701197	0.276471	0.8	0.9	0.91453	0.706294	0.687182	0.724375	0.70989	0.421429	0.793939	0.692308	0.9	0.314706	-0.485714	0.490909	0.533835	0.414555	0.720588	0.637594	0.357143	0.916256
AHSA2_CCT6A	0.789474	0.49011	0.457034	-0.178571	-0.0750988	0.125	0.414706	0.36	0.205882	0.1	-0.7	0.0017094	-0.167832	-0.038961	0.0272727	-0.032967	-0.528571	0.139394	0.0559441	-0.8	-0.317647	-0.714286	0.0909091	-0.216541	-0.294805	-0.594118	-0.196992	0.166667	0.0256158
DNAJB11_PTGES3	0.726316	0.621978	0.854462	0.464286	0.112962	0.535714	0.688235	0.351111	0.734364	0.283333	-0.1	0.77907	0.545455	-0.339356	0.7	0.573626	0.239286	0.757576	0.58042	-0.3	0.529412	0.314286	0.854545	0.372932	0.381942	0.526471	0.615269	0.190476	0.741224
DNAJC8_TMX1	0.824561	0.771429	0.569815	0.892857	0.442813	0.621429	0.767647	0.810598	0.511765	0.616667	-0.3	0.725812	0.447552	-0.128176	0.718182	0.907692	0.253571	0.842424	0.818182	-0.3	0.379412	0.885714	0.793939	0.742384	0.786619	0.799117	0.818045	-0.047619	0.543842
AHSA1_URI1	0.378947	0.450549	0.666534	0.75	0.504235	0.0892857	0.876471	0.471453	0.541176	0.216667	0.6	0.821679	0.811189	0.0604178	0.8	0.6	0.714286	0.248485	0.629371	-0.1	0.320824	0.771429	0.430303	0.627068	0.227745	0.611765	0.455639	0.880952	0.610913
CCT3_DNAJB11	0.631579	0.846154	0.850872	0.75	0.383507	0.271429	0.758824	0.416752	0.288235	0.216667	0.9	0.748846	0.608392	0.311124	0.8	0.872527	0.146429	0.830303	0.545455	0.4	0.726471	0.542857	0.575758	0.526316	0.728571	0.482353	0.518797	0.428571	0.82892
CCT3_DNAJB12	0.324561	0.010989	0.887653	0.464286	0.263693	0.335714	0.826471	0.584031	0.45	0.15	-0.6	-0.123119	0.356643	0.244495	0.8	0.810989	-0.475	0.636364	0.153846	0.3	0.292862	-0.0857143	0.030303	0.305263	0.203896	0.102941	0.514286	0.357143	0.9133
CHORDC1_DNAJA1	0.836842	0.665934	0.763047	0.821429	0.831733	0.464286	0.873529	0.656181	0.252941	0.5	0	0.798974	0.51049	0.518916	0.581818	0.635165	0.585714	0.717329	0.482517	0	0.561765	0.542857	0.624242	0.132331	0.746753	0.482353	0.750376	0.857143	0.762562
AHSA1_DNAJB11	0.315789	0.771429	0.82796	0.678571	0.473877	0.207143	0.732353	0.236923	0.367647	0.633333	0.8	0.747009	0.79021	0.256917	0.772727	0.806593	0.203571	0.842424	0.671329	0.3	0.505882	0.142857	0.757576	0.544361	0.44495	0.764706	0.403008	0.547619	0.880512
AHSA1_DNAJB12	-0.054386	-0.0989011	0.850943	0.571429	0.346132	0.107143	0.794118	0.59087	0.45	-0.4	-0.7	-0.0718071	0.48951	0.00734049	0.881818	0.736264	-0.528571	0.345455	-0.377622	0.4	0.435615	0.371429	0.127273	-0.0255639	-0.110425	0.0147059	0.410526	0.428571	0.853553
DNAJA1_TTC5	0.468421	0.349451	0.751678	0.464286	0.6917	0.353571	0.741176	0.0362517	-0.0147059	-0.683333	-0.5	0.852308	0.272727	0.592321	0.445455	0.652747	0.660714	0.364743	0.104895	-0.6	0.176471	0.257143	0.381818	0.559398	0.293506	-0.385294	0.384355	0.547619	0.880897
PFDN2_STIP1	0.44386	0.81978	0.524878	0.892857	0.565217	0.339286	0.658824	0.180171	0.52833	0.5	0.9	0.556676	0.853147	0.199322	0.681818	0.846154	0.853571	0.260606	0.258741	0.9	0.673529	0.314286	0.709091	0.690226	0.390909	0.394118	0.231579	0.790433	0.740394
CHORDC1_SUGT1	0.717544	0.63956	0.902242	0.821429	0.54489	0.635714	0.723529	0.628034	0.838235	0.15	0.9	0.771624	0.65035	0.736872	0.5	0.727473	0.296429	0.648485	0.0559441	0.2	0.335294	0.485714	0.830303	-0.12782	0.606494	0.447059	0.461654	-0.0238095	0.886562
DNAJA1_STIP1	0.649123	0.784615	0.850839	0.964286	0.775268	0.675	0.832353	0.540947	0.509198	0.766667	1	0.92768	0.769231	0.570864	0.918182	0.846154	0.817857	0.790277	0.804196	0.2	0.776471	0.657143	0.878788	0.87218	0.885714	0.352941	0.294737	0.5	0.90197
DNAJB12_PTGES3	0.201754	-0.151648	0.693685	0.5	0.212874	-0.0607143	0.882353	0.584373	0.872701	-0.516667	-0.6	-0.213785	0.692308	0.181254	0.809091	0.534066	-0.482143	0.442424	-0.0629371	-0.9	0.142752	-0.142857	0.563636	0.201504	-0.026632	0.214706	0.523505	0.309524	0.723645
CCT6A_TMX1	0.721053	0.876923	0.522806	0.892857	0.429257	0.817857	0.667647	0.772991	0.291176	0.766667	-0.4	0.726496	0.48951	0.540373	0.627273	0.736264	0.675	0.757576	0.839161	0.9	0.576471	0.0285714	0.418182	0.703759	0.722962	0.458824	0.852632	0.214286	0.414778
CCT5_HSP90AA1	0.370175	0.665934	0.946352	0.571429	0.634105	0.792857	0.711765	0.453675	0.802941	0.1	-0.4	0.864079	0.776224	0.483051	0.836364	0.668867	0.742857	0.866667	0.748252	-0.5	0.888235	0.485714	0.878788	0.143663	0.275325	0.588235	0.535338	0.97619	0.939901
DNAJC8_SEC63	0.901754	0.832967	0.850797	0.964286	0.604743	0.775	0.814706	0.766154	0.620588	0.633333	0.8	0.809915	0.93007	-0.068323	0.854545	0.793407	0.564286	0.808514	0.769231	0.6	0.712289	1	0.793939	0.611508	0.523377	0.77557	0.891729	0.714286	0.934483
TTC1_TTC5	0.617544	0.665934	0.773297	0.607143	0.375494	0.335714	0.788235	0.464353	0.344118	0.433333	-0.3	0.673846	0.034965	-0.000564653	0.769934	0.178022	0.471429	0.393939	0.0559441	0.1	0.0588235	0.657143	0.575758	0.843609	0.77323	0.117647	0.827379	0.261905	0.87326
NUDC_TTC5	0.175439	0.498901	0.509378	0.464286	0.341615	0.453571	0.544118	0.201402	0.382353	0.05	-0.2	0.234188	0.00699301	-0.250212	0.563636	0.617582	0.0357143	-0.115152	0.146853	0.9	0.126471	0.428571	0.418182	0.252632	0.471429	-0.188235	0.438511	0.380952	0.795664
CCT3_CCT8	0.617544	0.771429	0.84177	0.892857	0.664596	0.267857	0.961765	0.846838	0.852941	0.85	1	0.888015	0.888112	0.437165	0.954545	0.903297	0.682143	0.878788	0.65035	0.7	0.870588	0.485714	0.939394	0.406015	0.696104	0.655882	0.657143	0.5	0.96798
CCT3_CCT5	0.540351	0.683516	0.938211	1	0.732355	0.389286	0.902941	0.922735	0.882353	0.783333	0.9	0.856557	0.979021	0.759458	0.936364	0.947253	0.864286	0.842424	0.776224	0.7	0.955882	0.885714	0.90303	0.747368	0.879221	0.926471	0.888722	0.785714	0.973892
CCT3_CCT4	0.887719	0.907692	0.909696	1	0.696217	0.607143	0.95	0.904957	0.876471	0.5	0.8	0.912635	0.818182	0.574252	0.927273	0.868132	0.810714	0.939394	0.531469	-0.1	0.573529	0.485714	0.563636	0.77594	0.531169	0.770588	0.813534	0.738095	0.950739
PFDN5_SGTA	0.24386	-0.114412	0.439546	0.785714	-0.00338887	0.55	0.658824	0.413333	0.658824	0.65	1	-0.0410327	0.125874	0.725219	0.263636	0.520879	0.107143	0.260606	-0.146853	0.8	0.641176	0.942857	0.430303	0.742857	0.523547	0.364706	0.178947	0.285714	0.775862
CCT6A_NUDC	0.421053	0.727473	0.487793	1	-0.343874	0.242857	0.591176	0.537778	0.629412	0.633333	0.6	0.545299	0.86014	0.153629	0.918182	0.749451	0.217857	0.818182	0.468531	-0.5	-0.0823529	-0.314286	0.030303	0.353383	0.331169	0.470588	0.371429	0.357143	0.835961
DNAJC8_HSPA14	0.842105	0.956044	0.714526	0.857143	0.549407	0.732143	0.855882	0.790085	0.755882	0.666667	0	0.65265	0.664336	-0.156409	0.518182	0.569231	0.203571	0.50303	0.0979021	0.1	0.558824	0.828571	0.866667	-0.163219	0.246833	0.638705	0.628571	0.261905	0.891626
PFDN5_STIP1	0.121053	0.39384	0.329009	0.321429	-0.158712	0.642857	0.735294	0.19453	0.334069	-0.566667	0.7	0.274919	0.762238	-0.296526	0.545455	0.705495	0.114286	0.139394	0.363636	0.9	-0.147059	-0.0285714	0.212121	0.305263	0.328571	0.282353	-0.0120301	-0.0714286	0.712808
AHSA1_TTC1	0.15614	0.287912	0.860065	0.5	0.112366	0.403571	0.852941	0.639658	0.0823529	0.05	0.9	0.822906	0.867133	0.422925	0.792713	0.591209	0.146429	0.406061	0.552448	0.8	0.464706	0.714286	0.466667	0.621053	0.364966	0.785294	0.57594	0.761905	0.857741
PTGES3_TTC5	0.519298	0.287912	0.658797	0.571429	0.573123	0.732143	0.85	0.389126	0.675497	-0.616667	-0.3	0.804036	0.174825	0.263693	0.736364	0.679121	0.289286	0.248485	-0.0559441	0.6	0.282353	0.771429	0.781818	0.625564	0.440403	0.323529	0.856283	0.690476	0.790738
CCT3_DNAJA1	0.626316	0.749451	0.78811	0.964286	0.54489	0.275	0.711765	0.539237	0.511765	0.133333	0.7	0.81313	0.608392	0.359684	0.863636	0.78022	0.571429	0.765961	0.48951	-0.1	0.808824	0.771429	0.6	0.637594	0.411688	0.270588	0.293233	0.47619	0.894581
AHSA2_NUDC	0.345614	0.151648	0.118396	-0.178571	0.123659	0.3	0.397059	0.336068	0.488235	0.133333	-0.1	0.0960684	0.0979021	-0.477266	0.0727273	0.230769	-0.00357143	-0.29697	0.146853	0.4	-0.358824	0.6	0.151515	-0.35188	0.105195	-0.338235	-0.41203	0.0238095	0.082266
DNAJB11_PFDN5	0.633333	0.39824	0.602219	0.285714	-0.287853	0.103571	0.602941	0.155556	0.423529	-0.05	-0.1	0.505641	0.482517	-0.429257	0.6	0.56044	-0.471429	0.0787879	0.153846	-0.6	-0.0235294	-0.371429	0.575758	0.183459	-0.14026	0.573529	0.393985	0.119048	0.598842
PFDN5_PFDN6	0.607018	0.385039	0.526047	-0.142857	0.421469	0.45	0.8	0.801846	0.508824	0.466667	0	0.653333	0.727273	0.334934	0.836364	0.629263	0.242857	0.466667	0.433566	0.9	0.388235	0.142857	0.272727	0.150376	0.739201	0.761765	0.443609	0.309524	0.655172
AHSA2_STIP1	0.396491	0.0285714	0.454341	-0.214286	0.0604178	0.175	0.585294	0.226667	0.288447	-0.5	0	0.239357	-0.104895	-0.247883	0.0545455	0.125275	-0.407143	-0.587879	-0.027972	0.6	-0.314706	-0.257143	-0.0909091	0.12782	0.0545455	-0.455882	-0.357895	-0.0714286	0.00197044
HSPA14_TMX1	0.868421	0.692308	0.423447	0.964286	0.640497	0.585714	0.882353	0.855043	0.582353	0.566667	0.7	0.819487	0.839161	0.647657	0.190909	0.617582	0.25	0.478788	-0.020979	-0.6	0.4	0.828571	0.757576	-0.0330827	0.546459	0.482353	0.813534	-0.285714	0.40936
AHSA2_SEC63	0.782456	0.727473	0.555987	0.0714286	0.0095991	0.25	0.605882	0.65265	0.479412	-0.0166667	-0.4	0.254701	-0.0629371	0.339356	0.145455	0.226374	-0.146429	0.0182372	0.160839	-0.2	-0.133922	0.657143	0.648485	-0.443609	-0.181818	0.217647	0.290226	0.0952381	0.0487685
SEC63_TCP1	0.845614	0.595604	0.880481	0.821429	0.440113	0.571429	0.744118	0.842051	0.597059	0.733333	0.2	0.895385	0.979021	0.192547	0.790909	0.692308	0.635714	0.936175	0.902098	-0.7	0.369661	0.542857	0.321212	0.508271	0.320779	0.594118	0.893233	0.785714	0.950739
PFDN5_PTGES3	0.392982	0.679868	0.733104	0.607143	-0.0333239	0.0321429	0.773529	0.120684	0.718175	-0.1	1	0.534884	0.951049	0.302739	0.845455	0.714286	0.135714	0.224242	0.405594	0.9	0.376471	0.485714	0.745455	0.691729	0.422215	0.702941	0.515231	0.642857	0.838424
CCT3_SUGT1	0.721053	0.547253	0.877224	0.714286	0.444382	0.292857	0.835294	0.809915	0.35	0.666667	-0.3	0.727304	0.356643	0.0976849	0.818182	0.661538	0.45	0.636364	0.524476	-0.3	0.258824	0.257143	0.212121	0.566917	0.242857	0.667647	0.329323	0.190476	0.869319
SGTA_TTC5	0.466667	0.191209	0.538499	0.821429	0.218521	-0.225	0.641176	0.425714	0.602941	0.583333	-0.3	-0.0721491	0.0699301	-0.238848	0.509091	0.345055	-0.1	0.381818	-0.230769	0.3	0.305882	0.657143	0.393939	0.526316	0.2962	-0.358824	-0.0624295	0.47619	0.644661
CCT4_NUDC	0.624561	0.916484	0.581857	0.964286	0.0333145	0.575	0.705882	0.690256	0.788235	0.35	0.7	0.475556	0.79021	0.54109	0.790909	0.868132	0.6	0.854545	0.538462	0.7	0.417647	0.6	0.369697	0.442105	0.668831	0.391176	0.606015	0.666667	0.807389
DNAJC8_TCP1	0.757895	0.731868	0.909613	0.75	0.388701	0.682143	0.832353	0.758632	0.335294	0.75	0.5	0.929573	0.965035	0.522304	0.890909	0.837363	0.821429	0.672727	0.888112	-0.6	0.214864	0.542857	0.478788	0.393381	0.0194805	0.710817	0.84812	0.738095	0.923153
DNAJC8_PFDN5	0.663158	0.871288	0.639314	0.321429	0.388591	0.278571	0.758824	0.494017	0.767647	0.466667	0.2	0.613675	0.832168	0.440554	0.881818	0.832967	-0.0285714	0.369697	0.370629	0.6	0.320588	0.885714	0.624242	0.73035	0.615584	0.830022	0.681203	0.285714	0.82069
CCT3_DNAJC8	0.65614	0.485714	0.793049	0.678571	0.264822	0.442857	0.802941	0.759316	0.355882	0.683333	0.8	0.886305	0.902098	0.632976	0.936364	0.657143	0.860714	0.527273	0.370629	-0.4	0.294118	0.0285714	0.2	0.785258	0.336364	0.575423	0.577444	0.761905	0.891626
CCT3_DNAJC7	0.622807	0.551648	0.71694	0.892857	0.361942	0.432143	0.908824	0.463932	0.764706	0.616667	-0.5	0.85895	0.741259	0.113495	0.954545	0.832967	-0.35	0.551515	0.391608	-0.3	0.635294	0.428571	0.466667	0.609023	0.623377	0.3	0.724812	-0.047619	0.948276
HSPA14_SUGT1	0.638596	0.92967	0.8335	0.785714	0.376623	0.735714	0.858824	0.683419	0.8	0.0833333	0.2	0.862564	0.545455	0.481649	0.554545	0.41978	-0.025	0.806061	0.223776	-0.3	0.476471	0.771429	0.648485	0.303759	-0.0201364	0.244118	0.661654	0.547619	0.873753
CCT4_TTC1	0.503509	0.292308	0.837178	0.535714	0.314512	0.546429	0.838235	0.574701	0.114706	0.116667	0.8	0.93641	0.797203	0.636364	0.756266	0.635165	0.396429	0.624242	0.517483	0.3	0.176471	0.542857	0.260606	0.693233	0.507472	0.897059	0.729323	0.595238	0.896552
CCT4_TTC5	0.747368	0.569231	0.730043	0.607143	0.6262	0.664286	0.897059	0.453753	0.417647	-0.2	-0.7	0.807179	-0.027972	0.33258	0.563636	0.621978	0.310714	0.29697	-0.104895	0.6	0.391176	0.885714	0.490909	0.684211	0.390909	0.244118	0.799549	0.238095	0.898633
SGTA_TMX1	0.2	-0.0637363	0.456993	0.321429	-0.17961	-0.167857	0.573529	0.504957	0.197059	0.6	0.2	-0.188066	-0.0769231	-0.237719	0.427273	0.323077	-0.175	-0.127273	-0.531469	-0.9	-0.179412	0.714286	0.418182	0.637594	0.334633	-0.176471	-0.181955	0.0714286	0.236946
AHSA1_AHSA2	0.419298	0.16044	0.488519	-0.178571	0.142857	0.0535714	0.352941	0.301197	0.332353	-0.116667	-0.3	0.138462	-0.307692	-0.613778	0.154545	-0.0153846	-0.357143	-0.551515	-0.181818	-0.1	-0.261765	0.314286	0.0181818	0.213534	0.0941864	-0.394118	-0.401504	-0.0714286	0.0941003
STIP1_URI1	0.278947	0.292308	0.536767	0.821429	0.583286	0.803571	0.852941	0.383932	0.506255	-0.0333333	0.7	0.684679	0.797203	0.127047	0.627273	0.520879	0.528571	0.284848	0.545455	0.6	0.192789	0.371429	0.381818	0.505263	0.16369	0.482353	0.297744	0.857143	0.663547
AHSA2_SGTA	0.412281	0.120879	0.656835	0.357143	0.31677	0.221429	0.547059	0.420855	0.682353	0.6	0.6	0.433578	0.370629	-0.340486	0.0636364	0.375824	0.407143	-0.0424242	0.0839161	0.8	-0.382353	0.828571	0.29697	-0.270677	0.463137	0.302941	0.463158	0.119048	0.372906
CHORDC1_DNAJC7	0.617544	0.692308	0.648248	0.892857	0.175607	0.385714	0.688235	0.163761	0.417647	0.133333	0.1	0.464615	0.468531	0.455675	0.681818	0.49011	0.246429	0.793939	0.300699	0.2	0.238235	0.371429	0.781818	-0.169925	0.320779	0.585294	0.147368	0.333333	0.726601
CCT8_SEC63	0.747368	0.569231	0.584037	0.892857	0.558442	0.728571	0.782353	0.734701	0.629412	0.733333	0.3	0.889231	0.888112	-0.394239	0.754545	0.661538	0.503571	0.662617	0.692308	-0.3	0.263429	0.714286	0.563636	0.398496	0.475325	0.476471	0.409023	0.714286	0.775369
CCT8_SGTA	0.473684	-0.12967	0.478034	0.357143	-0.0841333	-0.492857	0.744118	0.532991	0.864706	0.0833333	0.2	-0.225338	-0.307692	0.0852866	0.590909	0.542857	-0.335714	-0.0424242	-0.230769	-0.7	0.0382353	0.542857	-0.212121	-0.0586466	-0.139006	0.0911765	-0.0842105	-0.452381	0.549754
CCT6A_TTC5	0.831579	0.542857	0.77862	0.464286	0.194805	0.832143	0.779412	0.454095	0.241176	0.15	-0.4	0.734017	-0.132867	0.445511	0.654545	0.564835	0.0714286	-0.10303	0.188811	-0.3	0.00294118	0.142857	0.0545455	0.469173	0.150649	0.426471	0.570891	-0.214286	0.907255
CCT4_URI1	0.815789	0.621978	0.684146	0.821429	0.340486	0.771429	0.970588	0.389402	0.635294	0.65	0.5	0.91708	0.825175	0.355167	0.772727	0.749451	0.864286	0.660606	0.888112	0.6	0.216336	0.771429	0.381818	0.77594	0.309191	0.711765	0.610526	0.761905	0.711823
PFDN6_TMX1	0.638596	0.551648	0.30024	0.571429	0.0381356	0.171429	0.441176	0.389126	-0.0264706	0.733333	-0.2	0.267692	0.300699	-0.311124	0.590909	0.583059	-0.2	0.466667	-0.0979021	-0.2	0.238235	0.371429	0.381818	0.521805	0.426251	0.655882	0.642105	-0.261905	0.428079
CCT6A_STIP1	0.415789	0.727473	0.844818	0.964286	-0.0287973	0.217857	0.791176	0.76547	0.622517	-0.1	0.6	0.634296	0.769231	0.181254	0.918182	0.837363	0.192857	0.212121	0.608392	-0.9	0.717647	0.371429	0.733333	0.2	0.220779	0.735294	0.409023	0.904762	0.934483
DNAJB12_DNAJC8	0.689474	0.472527	0.64655	0.714286	0.204969	0.285714	0.847059	0.741665	0.747059	0.183333	-0.6	-0.318687	0.48951	0.0141163	0.690909	0.745055	-0.4	0.442424	-0.293706	-0.9	0.404709	0.657143	0.6	0.515231	0.563636	0.0765269	0.578947	0.190476	0.812315
DNAJB11_TTC5	0.64386	0.191209	0.690005	0.321429	0.537701	0.567857	0.673529	0.514276	0.502941	-0.283333	-0.4	0.760684	-0.167832	-0.042349	0.636364	0.591209	0.375	0.345455	0.034965	-0.4	0.2	0.142857	0.539394	0.386466	0.0662338	-0.3	0.499436	0.166667	0.726287
DNAJB12_DNAJC7	0.835088	0.103297	0.549609	0.607143	0.348391	0.189286	0.773529	0.718071	0.738235	0.3	0.9	-0.240041	0.783217	0.204969	0.654545	0.802198	0.521429	0.612121	0.034965	-0.7	0.516556	0.6	0.563636	0.589474	0.328571	-0.147059	0.515789	0.309524	0.834975
DNAJB11_TTC1	0.507018	0.305495	0.690429	0.535714	-0.0977125	0.414286	0.867647	0.573333	0.682353	-0.316667	0.9	0.755214	0.629371	-0.112366	0.605924	0.252747	0.307143	0.333333	0.391608	0.3	0.694118	-0.485714	0.793939	0.553383	0.146199	0.685294	0.535338	0.357143	0.750339
DNAJB11_DNAJB12	0.640351	-0.0417582	0.781818	0.321429	0.108444	-0.167857	0.894118	0.577193	0.735294	-0.766667	-0.5	-0.20995	0.398601	-0.15528	0.581818	0.705495	-0.278571	0.248485	-0.300699	0.1	0.337013	-0.314286	0.442424	0.233083	0.223377	-0.205882	0.231579	0.404762	0.741717
CCT4_PTGES3	0.884211	0.824176	0.863647	0.857143	0.662338	0.807143	0.905882	0.909744	0.841796	0.683333	0.2	0.974692	0.909091	0.751553	0.8	0.648352	0.739286	0.90303	0.874126	0	0.755882	0.942857	0.490909	0.827068	0.941215	0.908824	0.8695	0.452381	0.897044
CCT4_TMX1	0.494737	0.696703	0.492746	0.857143	0.600395	0.478571	0.555882	0.670427	0.238235	0.433333	-0.3	0.786667	0.384615	0.0739695	0.563636	0.789011	0.278571	0.939394	0.734266	0.3	0.235294	0.657143	0.309091	0.604511	0.396233	0.802941	0.769925	0.190476	0.478818
AHSA2_TCP1	0.807018	0.353846	0.450083	-0.178571	0.229379	0.0785714	0.485294	0.375726	0.167647	-0.566667	0.1	0.0557265	-0.0629371	-0.101073	0	0.0681319	-0.435714	-0.212121	0.0629371	0.3	-0.129507	-0.0857143	-0.127273	-0.2	-0.572727	0.0352941	0.206015	0.190476	0.155172
AHSA2_SUGT1	0.833333	0.793407	0.603206	0.107143	0.304348	0.110714	0.679412	0.495385	0.747059	0.783333	0.9	0.33812	0.363636	0.118012	0.445455	0.226374	0.0821429	0.151515	0.013986	0.3	0.358824	0.6	0.69697	0.075188	0.520779	0.0411765	0.466165	0.619048	0.137948
CCT3_CCT6A	0.754386	0.736264	0.922722	0.964286	0.421796	0.264286	0.9	0.887863	0.752941	0.916667	0.9	0.896905	0.951049	0.478261	0.945455	0.894505	0.510714	0.721212	0.552448	0.2	0.844118	0.542857	0.769697	0.622556	0.74026	0.735294	0.615038	0.690476	0.966995
SGTA_SUGT1	0.514035	-0.0241758	0.684076	0.464286	0.364201	0.15	0.691176	0.515214	0.55	0.683333	0.7	-0.174731	0.307692	-0.0197628	0.618182	0.410989	0.221429	-0.393939	0.027972	0.3	0.0529412	0.885714	0.50303	0.239098	0.363105	0.144118	-0.102256	0.119048	0.531593
CCT6A_PTGES3	0.689474	0.885714	0.879804	0.821429	0.115754	0.825	0.782353	0.820171	0.732892	0.0166667	-0.1	0.911423	0.881119	0.445511	0.8	0.595604	0.321429	0.466667	0.825175	-0.9	0.591176	0.314286	0.345455	0.222556	0.29685	0.629412	0.773223	0.0714286	0.881773
SUGT1_URI1	0.810526	0.885714	0.859383	0.607143	0.575381	0.739286	0.947059	0.531624	0.876471	0.233333	0.3	0.879467	0.72028	0.369848	0.854545	0.846154	0.596429	0.624242	0.384615	0.8	0.341428	0.828571	0.527273	0.451128	0.654758	0.594118	0.769925	0.380952	0.686045
TCP1_TTC5	0.610526	0.358242	0.699649	0.464286	0.132203	0.35	0.841176	0.512566	0.258824	-0.466667	0.2	0.793504	-0.0979021	0.176736	0.609091	0.49011	0.0571429	0.0666667	0.013986	0.2	-0.254599	0.771429	0.139394	0.209023	-0.168831	0.276471	0.557352	0.0714286	0.811923
CCT4_STIP1	0.67193	0.841758	0.835341	1	0.375494	0.75	0.911765	0.810598	0.771155	0.55	0.8	0.643871	0.776224	0.324675	0.927273	0.894505	0.692857	0.769697	0.615385	0	0.45	0.6	0.890909	0.404511	0.906494	0.676471	0.640602	0.738095	0.911823
CANX_SEC63	0.877193	0.608791	0.890313	0.857143	0.637493	0.85	0.870588	0.935043	0.888235	0.716667	0.9	0.928889	0.958042	0.827216	0.990909	0.617582	0.585714	0.826752	0.937063	0.7	0.816777	0.828571	0.890909	0.861654	0.802597	0.779412	0.855639	0.952381	0.897044
HSP90AA1_PFDN6	0.301754	0.683516	0.676109	0.428571	0.320249	0.00714286	0.502941	-0.355616	0.694118	-0.316667	0.2	0.576509	0.538462	0.348023	0.718182	0.420705	0.375	0.260606	0.118881	0.2	0.576471	0.371429	0.393939	0.199323	-0.0727509	0.623529	0.457143	0.380952	0.794089
HSP90AA1_PFDN2	0.710526	0.740659	0.615976	0.535714	0.472614	0.0928571	0.629412	-0.314188	0.452941	0.316667	0.1	0.70371	0.769231	0.317514	0.636364	0.468647	0.635714	0.212121	0.34965	0.6	0.8	-0.428571	0.636364	0.291839	0.2	0.673529	0.609023	0.754505	0.751724
SEC63_STIP1	0.280702	0.0373626	0.665449	0.714286	0.00282326	0.435714	0.661765	0.453675	0.297277	0.466667	0.7	0.689349	0.762238	-0.0231508	0.754545	0.494505	0.075	0.468087	0.482517	0.5	0.263429	0.314286	0.466667	0.159398	0.074026	0.208824	0.0345865	0.666667	0.846798
NUDC_PTGES3	0.622807	0.692308	0.33269	0.821429	0.329193	0.425	0.694118	0.515214	0.765269	0.0833333	0.3	0.454514	0.909091	0.429822	0.772727	0.516484	0.7	0.660606	0.517483	0.7	0.291176	0.657143	0.733333	0.383459	0.751543	0.329412	0.443024	0.047619	0.704926
DNAJA1_URI1	0.580702	0.534066	0.628562	0.928571	0.569735	0.807143	0.720588	-0.0550521	0.397059	0	0.7	0.860318	0.601399	0.340486	0.663636	0.586813	0.564286	0.559273	0.552448	-0.6	0.276674	0.0285714	0.442424	0.557895	0.135109	0.226471	0.398496	0.404762	0.80936
STIP1_TTC5	0.191228	0.393407	0.856526	0.607143	0.693958	0.371429	0.797059	0.346042	0.292862	-0.25	-0.5	0.761498	0.0699301	0.33371	0.690909	0.538462	0.5	0.381818	0.286713	0.6	0.126471	0.6	0.345455	0.502256	0.220779	0.132353	0.506205	-0.0714286	0.949624
STIP1_TTC1	0.0631579	0.292308	0.843941	0.535714	-0.0457369	0.546429	0.764706	0.491966	0	-0.316667	0.7	0.603864	0.902098	0.103331	0.66515	0.56044	-0.0142857	0.163636	0.552448	-0.7	0.332353	0.142857	0.406061	0.491729	0.311891	0.711765	0.416541	0.595238	0.886207
CANX_DNAJC8	0.842105	0.679121	0.732387	0.928571	0.644269	0.775	0.95	0.761368	0.667647	0.55	0.9	0.913846	0.825175	-0.027668	0.872727	0.723077	0.628571	0.842424	0.797203	0.4	0.658824	0.828571	0.721212	0.704776	0.558442	0.641648	0.821053	0.690476	0.871921
CANX_DNAJC7	0.836842	0.621978	0.433504	0.892857	0.669113	0.739286	0.835294	0.718291	0.729412	0.55	-0.9	0.85641	0.734266	0.319029	0.863636	0.771429	-0.0142857	0.587879	0.748252	0.3	0.552941	0.942857	0.709091	0.64812	0.657143	0.520588	0.577444	0.404762	0.776847
CHORDC1_PFDN2	0.692982	0.762637	0.680444	0.928571	0.457933	0.510714	0.635294	-0.0632479	-0.185294	0.283333	-0.3	0.254701	0.41958	-0.412761	0.663636	0.608791	0.560714	0.551515	-0.0629371	0.8	0.376471	0.542857	0.309091	-0.0421053	0.266234	0.741176	0.266165	0.538932	0.602956
CHORDC1_PFDN6	0.370175	0.674725	0.646223	0.678571	0.0581757	0.221429	0.482353	-0.0933493	0.288235	-0.25	-0.1	0.180171	0.118881	-0.345003	0.763636	0.305831	0.257143	0.478788	-0.335664	0.5	0.385294	0.771429	0.418182	-0.0150376	0.0506658	0.514706	0.186466	0.0714286	0.662069
CHORDC1_PFDN5	0.398246	0.640264	0.511961	0.0714286	-0.346795	0.375	0.523529	0.0140171	0.544118	-0.633333	0.6	-0.0147009	0.482517	-0.332674	0.563636	0.538462	0.0821429	0.442424	0.00699301	0.7	0.0117647	0.428571	0.69697	-0.478195	0.377922	0.644118	0.284211	0.47619	0.520197
CCT5_CHORDC1	0.477193	0.775824	0.889979	0.75	0.525692	0.542857	0.585294	0.557607	0.158824	0.316667	-0.7	0.647863	0.300699	0.192547	0.681818	0.441758	0.296429	0.733333	0.160839	0.2	0.297059	0.0285714	0.466667	-0.181955	0.154545	0.155882	0.203008	0.380952	0.76798
AHSA2_DNAJC7	0.689474	0.353846	0.179211	-0.107143	0.180124	0.0964286	0.397059	0.130256	0.523529	0.45	0.1	-0.0147009	0.195804	0.351779	0.236364	0.0857143	0.0428571	0.187879	0.0839161	0	-0.176471	0.0857143	0.6	-0.112782	0.00649351	0.258824	-0.207519	0.571429	-0.0763547
AHSA2_DNAJC8	0.729825	0.78022	0.350781	0.107143	0.00846979	0.0964286	0.611765	0.391453	0.432353	-0.2	-0.6	-0.0523077	-0.181818	-0.324675	0.0909091	0.30989	-0.467857	0.030303	0.286713	-0.1	-0.338235	0.657143	0.2	-0.189545	0.280519	0.232524	0.0857143	-0.0952381	-0.0123153
DNAJB12_SGTA	0.494737	0.362637	0.90288	0.785714	0.483907	0.460714	0.720588	0.711917	0.764706	0.6	-0.6	0.660055	0.461538	0.330322	0.790909	0.70989	0.278571	0.490909	0.685315	-0.7	0.201619	0.6	0.612121	0.753383	0.552777	0.0852941	0.135338	0.809524	0.799015
DNAJB12_SUGT1	0.573684	0.450549	0.765314	0.785714	0.298701	0.3	0.914706	0.526586	0.817647	0.45	-0.5	0.0930074	0.461538	0.176736	0.845455	0.542857	-0.2	0.357576	0.412587	-0.3	0.326711	0.542857	0.636364	0.32782	0.372727	0.523529	0.138346	0.309524	0.765858
HSP90AA1_NUDC	0.654386	0.767033	0.47437	0.607143	0.412761	0.585714	0.841176	0.110427	0.594118	-0.183333	0	0.530689	0.832168	0.0819441	0.563636	0.732674	0.539286	0.50303	0.783217	0.2	0.238235	-0.0857143	0.357576	0.349003	0.635065	0.320588	0.24812	0.333333	0.836946
CCT8_HSP90AA1	0.57193	0.736264	0.883018	0.535714	0.396951	0.571429	0.838235	0.42359	0.785294	-0.116667	0	0.929048	0.734266	0.394462	0.909091	0.673268	0.832143	0.418182	0.587413	-0.5	0.814706	0.314286	0.757576	0.294848	0.374026	0.608824	0.296241	0.809524	0.918719
CCT8_TMX1	0.766667	0.683516	0.204676	0.964286	0.586275	0.746429	0.617647	0.69641	0.355882	0.35	-0.2	0.76	0.503497	-0.129907	0.454545	0.701099	0.346429	0.672727	0.475524	0.9	0.441176	0.657143	0.551515	0.428571	0.231244	0.5	0.562406	0.0238095	0.383251
CANX_DNAJA1	0.668421	0.630769	0.621716	0.75	0.373235	0.782143	0.817647	0.195931	0.555882	0.25	0.9	0.889915	0.678322	-0.0513834	0.745455	0.740659	0.225	0.930095	0.671329	-0.5	0.588235	0.257143	0.490909	0.384962	0.202597	0.547059	0.520301	0.547619	0.884236
DNAJB12_PFDN5	0.252632	0.422442	0.34884	0.464286	0.0423609	0.657143	0.667647	0.540263	0.797059	0.266667	-0.6	-0.367926	0.706294	0.401017	0.6	0.837363	-0.182143	0.624242	0.300699	-0.7	0.170714	0.371429	0.636364	0.511278	0.153247	0.0294118	0.0255639	0.690476	0.699015
CCT3_STIP1	0.717544	0.934066	0.89571	1	0.652174	0.714286	0.861765	0.837265	0.910964	0.116667	0.7	0.726402	0.748252	0.638622	0.818182	0.907692	0.732143	0.781818	0.699301	-0.1	0.914706	0.942857	0.745455	0.529323	0.442857	0.847059	0.724812	0.928571	0.943842
CCT5_PTGES3	0.436842	0.859341	0.777226	0.857143	0.52908	0.628571	0.75	0.788034	0.573952	0.383333	-0.1	0.850205	0.741259	0.0141163	0.754545	0.485714	0.546429	0.866667	0.615385	-0.6	0.558824	0.257143	0.284848	0.350376	0.449497	0.676471	0.827379	0.285714	0.808867
CCT6A_URI1	0.852632	0.78022	0.764934	0.928571	0.130435	0.467857	0.847059	0.60547	0.614706	0.9	0.1	0.892802	0.797203	0.591191	0.809091	0.714286	0.739286	0.515152	0.881119	-0.3	0.48418	-0.0857143	0.2	0.469173	0.357908	0.476471	0.806015	0.761905	0.7
TMX1_TTC1	0.608772	0.375824	0.357144	0.607143	0.428128	0.496429	0.682353	0.733333	0.726471	0.5	-0.2	0.716923	0.174825	0.0886505	0.742599	0.450549	0.335714	0.806061	0.671329	1	0.35	0.714286	0.915152	0.858647	0.675333	0.664706	0.700752	-0.047619	0.473399
TMX1_TTC5	0.668421	0.67033	0.402639	0.535714	0.63033	0.657143	0.670588	0.440075	0.655882	0.216667	-0.3	0.91453	0.48951	0.539243	0.518182	0.793407	0.0321429	0.406061	0.0979021	0.1	0.188235	0.885714	0.733333	0.721805	0.439753	0.235294	0.687477	-0.190476	0.519276
TCP1_URI1	0.673684	0.648352	0.759109	0.928571	0.353107	0.707143	0.923529	0.628034	0.647059	0.633333	0	0.957087	0.874126	0.331451	0.836364	0.705495	0.725	0.793939	0.818182	-0.2	0.413844	0.6	0.442424	0.467669	-0.138357	0.720588	0.819549	0.571429	0.853695
AHSA1_DNAJA1	0.661404	0.771429	0.848885	0.892857	0.774139	0.00714286	0.702941	0.45854	0.620588	0.633333	0.9	0.850256	0.72028	0.217391	0.863636	0.841758	0.778571	0.723408	0.923077	-0.5	0.661765	0.6	0.830303	0.944361	0.821046	0.45	0.309774	0.5	0.841976
STIP1_TMX1	-0.0947368	0.441758	0.315813	0.857143	0.230443	0.0535714	0.602941	0.363419	0.0206034	-0.0833333	-0.3	0.676355	0.286713	0.165443	0.445455	0.617582	-0.0321429	0.587879	0.608392	-0.7	0.335294	0.428571	0.418182	0.491729	0.183826	0.476471	0.323308	0.166667	0.425123
CCT5_TCP1	0.607018	0.951648	0.874794	0.964286	0.256497	0.839286	0.9	0.910427	0.761765	0.7	0.6	0.926838	0.909091	0.2524	0.963636	0.859341	0.775	0.721212	0.811189	0.8	0.682855	0.257143	0.806061	0.353383	0.371429	0.658824	0.652632	0.857143	0.849754
CCT8_DNAJB12	0.640351	-0.120879	0.656654	0.428571	0.145116	-0.307143	0.888235	0.725936	0.688235	-0.25	-0.6	-0.210976	0.461538	0.212934	0.8	0.762637	-0.246429	0.69697	-0.167832	0.7	0.320824	0.0857143	0.175758	0.157895	-0.0233766	0.241176	0.482707	0.0714286	0.852217
CCT8_DNAJB11	0.821053	0.679121	0.698737	0.892857	0.320813	0.564286	0.861765	0.396239	0.514706	0.383333	0.9	0.864615	0.692308	0.0598701	0.781818	0.802198	0.385714	0.563636	0.755245	0.1	0.602941	0.371429	0.660606	0.44812	0.637662	0.332353	0.38797	0.380952	0.817342
CCT3_TTC5	0.608772	0.507692	0.853353	0.607143	0.692829	0.45	0.864706	0.553941	0.352941	0.133333	-0.3	0.733117	-0.188811	0.0615471	0.627273	0.635165	0.346429	0.187879	0.405594	0.3	0.152941	0.371429	0.163636	0.73985	-0.0285714	0.305882	0.731854	0.119048	0.898879
DNAJB11_PFDN2	0.785965	0.784615	0.678955	0.892857	0.424739	0.521429	0.747059	0.29641	-0.144118	0.533333	0.8	0.668376	0.657343	0.0649351	0.727273	0.731868	0.325	0.406061	0.321678	0	0.435294	-0.371429	0.539394	0.757895	0.479221	0.808824	0.536842	0.479051	0.799606
DNAJB11_PFDN6	0.607018	0.753846	0.546644	0.607143	-0.0384181	0.439286	0.564706	0.315268	0.0794118	0.05	0.6	0.438632	0.307692	0.255788	0.745455	0.743675	0.128571	0.418182	0.0769231	-0.7	0.388235	0.257143	0.381818	0.628571	0.0149399	0.747059	0.557895	0.190476	0.772016
CCT4_SUGT1	0.866667	0.701099	0.800196	0.714286	0.321287	0.692857	0.917647	0.825641	0.502941	0.05	-0.3	0.78188	0.545455	0.399209	0.772727	0.718681	0.539286	0.709091	0.370629	0.9	0.388235	0.771429	0.478788	0.479699	0.771429	0.720588	0.43609	0.595238	0.888533
PTGES3_URI1	0.705263	0.604396	0.913315	0.75	0.60926	0.65	0.914706	0.537778	0.819721	0.25	0.8	0.893279	0.93007	0.376623	0.863636	0.885714	0.671429	0.806061	0.853147	0.6	0.548933	0.6	0.69697	0.784962	0.311241	0.823529	0.725837	0.119048	0.899507
DNAJB12_NUDC	0.022807	-0.00659341	0.430741	0.392857	0.46358	0.321429	0.623529	0.747136	0.697059	-0.2	-0.9	-0.0382971	0.762238	0.0581757	0.618182	0.736264	-0.403571	0.612121	-0.391608	-0.6	0.147167	0.0285714	0.0909091	0.619549	-0.0727273	0.220588	0.360902	0.714286	0.884236
PFDN6_SEC63	0.457895	0.0593407	0.508345	0.214286	0.26998	0.325	0.526471	0.355274	0.241176	0.466667	-0.3	0.319658	0.685315	-0.492942	0.8	0.378438	-0.0178571	0.358664	-0.048951	0.1	0.13245	0.371429	0.393939	0.13985	0.227347	0.464706	0.434586	0.285714	0.627094
SGTA_TCP1	0.452632	-0.147253	0.722855	0.464286	0.193785	0.0928571	0.738235	0.493333	0.638235	-0.3	0.3	-0.187382	-0.188811	0.39808	0.645455	0.437363	-0.303571	-0.030303	-0.370629	-0.3	0.0470935	0.428571	0.115152	0.463158	-0.300747	-0.158824	-0.112782	-0.47619	0.662562
AHSA2_DNAJA1	0.77193	0.243956	0.255281	-0.178571	-0.0186335	0.0107143	0.617647	0.492734	-0.132353	-0.75	0	0.206154	-0.0979021	-0.0931677	-0.209091	0.0725275	-0.310714	-0.601826	-0.0909091	0.4	-0.138235	-0.257143	0.139394	0.0992481	-0.0753247	-0.05	0.255639	0.047619	-0.0334975
TCP1_TMX1	0.550877	0.692308	0.510197	0.892857	0.0231704	0.275	0.597059	0.802393	0.335294	0.383333	-0.7	0.788034	0.545455	0.0141163	0.527273	0.78022	0.560714	0.806061	0.79021	0.5	0.329654	0.428571	0.309091	0.33985	0.135758	0.8	0.809023	0.261905	0.472414
NUDC_SUGT1	0.350877	0.556044	0.221009	0.642857	0.33371	0.507143	0.611765	0.396923	0.435294	0.55	0.3	0.271795	0.524476	-0.147416	0.7	0.591209	0.207143	0.684848	0.041958	0.9	-0.0941176	0.771429	0.527273	0.198496	0.666234	0.458824	0.0150376	0.595238	0.760685
CCT6A_HSP90AA1	0.675439	0.767033	0.937585	0.607143	0.156409	0.617857	0.744118	0.538462	0.873529	-0.35	-0.4	0.907164	0.79021	0.584181	0.809091	0.620462	0.725	0.175758	0.657343	-0.9	0.767647	0.657143	0.709091	0.0609252	0.115584	0.455882	0.607519	0.857143	0.974877
DNAJB11_HSP90AA1	0.708772	0.683516	0.841353	0.535714	0.419655	0.542857	0.723529	-0.0345299	0.458824	0.516667	-0.4	0.841853	0.685315	0.283616	0.672727	0.651266	0.453571	0.915152	0.685315	-0.2	0.667647	0.657143	0.721212	0.312147	0.253247	0.717647	0.639098	0.666667	0.897401
CHORDC1_SEC63	0.789474	0.371429	0.835442	0.821429	0.0818746	0.546429	0.658824	0.401026	0.588235	0.4	-0.4	0.723761	0.447552	0.232072	0.509091	0.674725	-0.0642857	0.905779	0.412587	0.3	0.130979	0.428571	0.975758	-0.439098	0.0233766	0.491176	0.233083	0.0714286	0.772414
AHSA2_CANX	0.85614	0.27033	0.462441	0	-0.0784867	0.1	0.567647	0.494017	0.447059	-0.0833333	-0.3	0.0844444	-0.048951	0.451158	0.172727	0.0505495	-0.15	-0.357576	0.020979	-0.7	-0.152941	0.142857	0.551515	-0.422556	-0.0922078	-0.123529	0.0390977	0.0714286	-0.0995074
PFDN5_TTC5	0.261404	0.552256	0.427704	0.392857	-0.0830274	-0.117857	0.614706	0.0923235	0.541176	-0.0333333	-0.3	0.18359	0.0769231	-0.297091	0.681818	0.608791	0.0857143	0.0787879	0.377622	0.8	0.35	0.6	0.806061	0.557895	0.553247	-0.0852941	0.406168	0.880952	0.692942
PFDN6_URI1	0.633333	0.384615	0.475852	0.285714	0.414572	0.307143	0.588235	-0.0974526	0.502941	0.766667	-0.3	0.407591	0.657343	0.094297	0.845455	0.435644	0.392857	0.175758	-0.0559441	0.9	0.182487	0.428571	0.030303	0.353383	0.493827	0.538235	0.553383	0.785714	0.478325
NUDC_TMX1	-0.0701754	0.485714	-0.0117945	0.892857	-0.121999	0.0357143	0.323529	0.451624	0.0705882	0.333333	-0.8	0.176068	0.517483	-0.410618	0.7	0.701099	0.0321429	0.745455	0.566434	-0.2	-0.432353	0.257143	0.478788	0.521805	0.205911	0.182353	0.347368	-0.214286	0.32266
AHSA1_SGTA	0.422807	0.16044	0.776376	0.5	0.147374	-0.203571	0.773529	0.41265	0.729412	-0.0833333	0.5	-0.12173	-0.0629371	0.232072	0.681818	0.556044	-0.242857	-0.212121	-0.734266	-0.5	0.432353	0.714286	0.151515	0.332331	0.00259909	-0.173529	-0.193985	0.142857	0.6454
AHSA1_SUGT1	0.440351	0.573626	0.800747	0.857143	0.513269	0.207143	0.820588	0.673162	0.464706	0.4	-0.1	0.759316	0.433566	-0.134952	0.818182	0.692308	0.439286	0.539394	0.132867	-0.1	0.194118	0.942857	0.490909	0.261654	0.726859	0.558824	0.178947	0.309524	0.886302
DNAJA1_DNAJC8	0.705263	0.591209	0.847248	0.75	0.260305	0.767857	0.847059	0.336126	0.188235	0.1	0.8	0.852991	0.629371	-0.0400903	0.763636	0.635165	0.439286	0.620064	0.741259	-0.3	0.205882	0.0857143	0.430303	0.574652	0.374026	0.372333	0.275188	0.380952	0.955665
CCT3_NUDC	0.763158	0.982418	0.517499	0.964286	0.068323	0.732143	0.694118	0.599316	0.770588	0.733333	0.5	0.623012	0.811189	0.519062	0.827273	0.745055	0.460714	0.939394	0.538462	-0.1	0.208824	0.0857143	-0.0181818	0.488722	0.5	0.479412	0.684211	0.738095	0.889655
HSP90AA1_PFDN5	0.407018	0.578658	0.487136	0.25	-0.192601	0.0892857	0.688235	-0.375726	0.244118	-0.35	0.8	0.498889	0.65035	-0.029952	0.472727	0.523653	0.0821429	-0.175758	0.272727	0.6	-0.232353	-0.371429	-0.10303	0.348251	0.238961	0.605882	0.675188	0.190476	0.722167
DNAJC7_SUGT1	0.775439	0.696703	0.56598	0.928571	0.43083	0.625	0.758824	0.431111	0.523529	0.616667	-0.3	0.762051	0.335664	0.395822	0.790909	0.810989	-0.05	0.757576	0.293706	0.8	0.508824	0.714286	0.672727	0.476692	0.549351	0.317647	0.536842	0.357143	0.885084
CCT8_PTGES3	0.622807	0.89011	0.593571	0.714286	0.367589	0.778571	0.805882	0.835897	0.834437	0.25	0.2	0.927155	0.79021	0.283536	0.681818	0.604396	0.539286	0.575758	0.552448	-0.6	0.494118	0.942857	0.430303	0.350376	0.54758	0.770588	0.71982	0.5	0.771921
CCT8_TCP1	0.714035	0.951648	0.755892	0.964286	0.507345	0.260714	0.979412	0.837265	0.782353	0.566667	0.7	0.962393	0.93007	0.475572	0.963636	0.951648	0.728571	0.721212	0.664336	0.8	0.6078	0.942857	0.612121	0.421053	0.646753	0.632353	0.44812	0.904762	0.82069
CCT8_CHORDC1	0.694737	0.802198	0.798714	0.928571	0.321287	0.375	0.655882	0.522735	0.361765	0.466667	-0.4	0.582906	0.468531	0.13499	0.772727	0.56044	0.532143	0.854545	0.013986	0.2	0.4	0.6	0.6	0.306767	0.407792	0.2	0.106767	0.547619	0.742365
TCP1_TTC1	0.282456	0.138462	0.866987	0.607143	0.30791	0.603571	0.876471	0.670427	0.255882	0.2	0.7	0.898803	0.699301	0.682665	0.733487	0.635165	0.3	0.442424	0.692308	0.5	0.359088	0.428571	0.369697	0.184962	-0.190383	0.714706	0.530827	0.190476	0.894581
HSPA14_TCP1	0.775439	0.775824	0.831863	0.857143	0.310735	0.635714	0.826471	0.795556	0.505882	0.75	0	0.781197	0.776224	-0.00734049	0.8	0.718681	0.403571	0.430303	0.230769	-0.7	0.173657	0.0857143	0.539394	0.320301	0.493017	0.435294	0.741353	0.595238	0.807389
CANX_HSP90AA1	0.633333	0.643956	0.727628	0.357143	0.526821	0.785714	0.723529	0.156923	0.826471	-0.1	-0.1	0.879467	0.79021	0.181921	0.609091	0.710671	0.3	0.684848	0.608392	-0.6	0.405882	0.0285714	0.563636	0.334712	0.207792	0.461765	0.691729	0.833333	0.81133
CANX_PTGES3	0.703509	0.841758	0.85371	0.642857	0.745906	0.882143	0.891176	0.694359	0.834437	0.55	0.4	0.853625	0.881119	0.664596	0.863636	0.556044	0.664286	0.915152	0.692308	-0.1	0.752941	0.771429	0.793939	0.511278	0.390387	0.529412	0.849944	0.380952	0.856158
PFDN5_SUGT1	0.522807	0.886689	0.636419	0.0357143	-0.317424	0.535714	0.664706	-0.0304273	0.702941	0.133333	0.7	0.218462	0.678322	-0.197119	0.845455	0.621978	0.164286	0.587879	0.804196	0.7	0.167647	0.828571	0.854545	0.266165	0.738961	0.523529	0.548872	0.333333	0.570021
DNAJA1_TTC1	0.373684	0.103297	0.841591	0.607143	0.0570299	0.585714	0.805882	0.0875363	0.105882	-0.366667	0.7	0.751795	0.706294	0.190288	0.519364	0.485714	0.207143	0.334348	0.468531	-0.7	0.214706	0.0285714	0.393939	0.497744	0.222872	0.497059	0.196992	0.261905	0.8867
HSP90AA1_TCP1	0.792982	0.674725	0.911241	0.607143	0.262147	0.592857	0.879412	0.506325	0.897059	0.45	0.3	0.909899	0.727273	0.341243	0.872727	0.761277	0.839286	0.490909	0.741259	-0.1	0.66078	0.485714	0.818182	0.337721	0.393506	0.802941	0.706767	0.833333	0.936946
DNAJB12_SEC63	0.689474	0.38022	0.731351	0.607143	0.150762	0.171429	0.838235	0.778595	0.794118	-0.183333	-0.5	-0.0143614	0.552448	-0.0468662	0.618182	0.424176	-0.189286	0.595747	-0.0909091	-0.7	0.393962	0.657143	0.684848	0.643609	0.524675	0.270588	0.43609	-0.261905	0.737931
HSP90AA1_HSPA14	0.475439	0.454945	0.882506	0.535714	0.356296	0.739286	0.685294	0.176752	0.502941	0.05	0.7	0.619251	0.65035	0.0282486	0.927273	0.444445	0.25	-0.321212	-0.174825	0.1	-0.123529	-0.771429	0.393939	-0.179015	-0.0376746	0.285294	0.691729	0.380952	0.887685
AHSA1_HSPA14	0.112281	0.551648	0.856014	0.857143	0.465839	0.307143	0.641176	0.57265	0.452941	0.433333	0.4	0.549402	0.538462	-0.460192	0.790909	0.714286	-0.117857	0.127273	-0.020979	-0.9	-0.108824	0.6	0.478788	-0.198496	-0.05718	0.0294118	0.180451	0.142857	0.852075
CCT3_CHORDC1	0.670175	0.626374	0.878373	0.75	0.504235	0.128571	0.594118	0.653333	0.314706	0.166667	-0.4	0.568644	0.377622	0.0434783	0.636364	0.463736	0.253571	0.915152	-0.0979021	0.7	0.279412	0.428571	0.454545	-0.290226	0.11039	0.247059	0.294737	0.309524	0.734483
PTGES3_TCP1	0.754386	0.859341	0.901472	0.821429	0.10791	0.589286	0.841176	0.786667	0.725534	0.5	0.3	0.906977	0.923077	0.693958	0.772727	0.617582	0.517857	0.915152	0.804196	-0.4	0.364974	1	0.357576	0.526316	0.431958	0.791176	0.797292	0.452381	0.963547
CCT4_CCT8	0.778947	0.912088	0.781401	0.892857	0.80463	0.539286	0.929412	0.838632	0.926471	0.5	0.8	0.963761	0.867133	0.622988	0.9	0.938462	0.857143	0.745455	0.594406	0.4	0.585294	1	0.563636	0.288722	0.619481	0.758824	0.804511	0.642857	0.944335
CCT4_CCT5	0.65614	0.876923	0.876965	1	0.83738	0.875	0.873529	0.852308	0.776471	0.466667	0.9	0.882393	0.86014	0.290796	0.954545	0.876923	0.828571	0.927273	0.594406	0.4	0.611765	0.2	0.757576	0.407519	0.541558	0.7	0.926316	0.738095	0.95468
DNAJB11_SEC63	0.884211	0.0769231	0.885929	0.75	0.144592	0.639286	0.788235	0.722393	0.947059	0.3	0.5	0.851624	0.664336	-0.351779	0.918182	0.604396	0.0857143	0.565352	0.811189	0.6	0.763797	-0.2	0.806061	0.606015	0.624675	0.355882	0.628571	0.357143	0.749353
AHSA2_DNAJB12	0.563158	0.749451	0.744043	0.392857	0.400339	-0.0428571	0.6	0.352539	0.794118	0.566667	-0.2	0.495469	0.461538	-0.106719	0.190909	0.314286	0.175	0.0666667	0.013986	-0.2	-0.138337	0.6	0.69697	-0.329323	0.225974	0.0941176	-0.282707	0.261905	0.118719
AHSA2_DNAJB11	0.824561	0.010989	0.584267	0.107143	0.334369	0.389286	0.482353	0.432479	0.444118	-0.35	-0.7	0.165812	-0.398601	0.0750988	0.00909091	0.0725275	-0.225	-0.50303	0.104895	-0.5	-0.0882353	-0.714286	0.2	-0.230075	-0.564935	0.0352941	0.129323	0.238095	0.210617
TMX1_URI1	0.684211	0.885714	0.836265	0.892857	0.486868	0.335714	0.620588	0.526838	0.729412	0.583333	0.3	0.859634	0.587413	0.465839	0.654545	0.863736	0.521429	0.769697	0.839161	-0.1	0.526858	0.942857	0.684848	0.789474	0.688109	0.9	0.851128	0.214286	0.572906
HSP90AA1_SGTA	0.298246	-0.147253	0.612928	0.0357143	0.0525127	-0.153571	0.829412	-0.0488889	0.605882	-0.75	0.8	-0.145007	0.13986	-0.159322	0.709091	0.233223	-0.217857	-0.357576	-0.657343	0.9	-0.0264706	-0.542857	0.0909091	0.342234	0.111075	0.0235294	-0.15188	-0.309524	0.642857
AHSA2_PTGES3	0.805263	0.301099	0.486071	-0.142857	-0.0559006	0.289286	0.647059	0.457094	0.638705	-0.7	0.6	-0.00547196	0.153846	0.0570299	0.309091	0.441758	0.0571429	-0.454545	0.433566	0.6	-0.167647	-0.0857143	0.418182	0.144361	0.179929	-0.111765	0.0285822	0.190476	0.140887
AHSA1_DNAJC8	0.303509	0.512088	0.865221	0.714286	0.524562	0.496429	0.788235	0.778462	0.361765	0.183333	0.9	0.857094	0.909091	0.705251	0.818182	0.740659	0.807143	0.345455	0.727273	-0.3	0.320588	0.828571	0.527273	0.625799	0.50341	0.543047	0.506767	0.785714	0.85848
DNAJA1_PFDN2	0.582456	0.762637	0.527931	0.964286	0.568605	0.210714	0.655882	-0.106685	0.711765	0.716667	0.9	0.625299	0.664336	0.130435	0.8	0.613187	0.825	0.419455	0.342657	0.1	0.588235	0.314286	0.612121	0.64812	0.548052	0.588235	0.421053	0.670671	0.657143
DNAJB11_NUDC	0.324561	0.81978	0.249836	0.857143	-0.163231	0.535714	0.535294	0.292991	0.414706	0.5	0.6	0.388034	0.531469	-0.204462	0.927273	0.687912	-0.025	0.684848	0.629371	-0.7	-0.00588235	-0.314286	0.490909	0.419549	0.377922	0.279412	0.18797	0.238095	0.753295
CCT6A_SUGT1	0.808772	0.802198	0.879709	0.642857	0.0299266	0.560714	0.811765	0.853675	0.438235	0.516667	-0.5	0.76547	0.412587	0.552795	0.754545	0.771429	0.271429	0.915152	0.384615	-0.3	0.323529	-0.0857143	0.2	0.488722	0.314286	0.544118	0.505263	0.333333	0.900604
DNAJA1_PFDN5	0.408772	0.554456	0.450484	0.357143	-0.257554	0.489286	0.679412	0.0977945	0.288235	-0.2	0.7	0.381197	0.573427	-0.142333	0.545455	0.569231	0.207143	0.0486324	0.34965	-0.1	0.05	0.0857143	0.2	0.406015	0.206494	0.35	0.404511	0.5	0.800493
CCT3_URI1	0.714035	0.454945	0.720302	0.821429	0.427442	0.514286	0.908824	0.375043	0.511765	0.733333	0.2	0.824897	0.727273	0.352908	0.881818	0.586813	0.653571	0.527273	0.454545	-0.3	0.317881	0.0857143	-0.10303	0.696241	-0.0396233	0.438235	0.407519	0.809524	0.582266
DNAJC8_HSP90AA1	0.612281	0.468132	0.806659	0.178571	0.436477	0.592857	0.688235	0.196581	0.3	0.0166667	-0.3	0.90306	0.706294	0.440113	0.636364	0.712872	0.728571	0.29697	0.748252	0	0.241176	-0.428571	0.466667	0.340858	0.348052	0.540103	0.694737	0.714286	0.925123
CHORDC1_HSP90AA1	0.912281	0.701099	0.913234	0.392857	0.647657	0.253571	0.632353	0.448889	0.4	0.283333	0.9	0.607625	0.685315	0.348588	0.763636	0.618262	0.267857	0.454545	0.328671	0.6	0.229412	0.257143	0.515152	0.127868	0.848052	0.635294	0.574436	0.52381	0.775862
CCT3_PFDN6	0.52807	0.832967	0.686922	0.428571	0.309517	0.617857	0.661765	0.308087	0.735294	0.883333	0.8	0.636348	0.678322	0.607002	0.936364	0.822883	0.696429	0.636364	0.475524	-0.1	0.567647	0.885714	0.806061	0.52782	0.153946	0.732353	0.786466	0.761905	0.842857
CCT3_PFDN5	0.336842	0.543455	0.50751	0.321429	-0.10562	0.303571	0.597059	0.302564	0.297059	0.25	0.2	0.570012	0.706294	0.121435	0.818182	0.582418	0.00714286	0.430303	0.566434	0	-0.138235	-0.257143	0.0666667	0.603008	-0.0883117	0.382353	0.218045	0.047619	0.65468
CCT3_PFDN2	0.701754	0.793407	0.657517	0.892857	0.541502	0.492857	0.673529	0.326496	0.394118	0.583333	0.9	0.668148	0.72028	0.635234	0.863636	0.727473	0.6	0.563636	-0.0629371	0.3	0.535294	0.0857143	0.69697	0.536842	0.594805	0.458824	0.449624	0.874267	0.724631
DNAJB11_DNAJC7	0.870175	0.613187	0.556664	0.714286	0.0977125	0.403571	0.814706	0.522051	0.444118	-0.283333	-0.6	0.805812	0.405594	-0.0592885	0.790909	0.630769	-0.25	0.236364	0.783217	-0.5	0.561765	0.257143	0.551515	0.544361	0.585714	0.485294	0.584962	0.190476	0.798128
DNAJB11_DNAJC8	0.922807	0.468132	0.756059	0.678571	0.101666	0.432143	0.805882	0.517265	0.538235	0.1	0.9	0.820855	0.622378	-0.0863919	0.763636	0.648352	0.0928571	0.490909	0.727273	-0.2	0.508824	-0.2	0.878788	0.618278	0.366234	0.601913	0.6	0.214286	0.76438
CCT6A_CCT8	0.875439	0.881319	0.841019	0.964286	0.632976	0.914286	0.958824	0.839316	0.814706	0.716667	0.9	0.964444	0.944056	0.470489	0.918182	0.947253	0.635714	0.721212	0.79021	0.7	0.844118	0.371429	0.781818	0.642105	0.558442	0.847059	0.616541	0.714286	0.964039
STIP1_SUGT1	0.352632	0.428571	0.711061	0.714286	0.551666	0.585714	0.841176	0.672479	0.300221	-0.183333	0.3	0.676697	0.636364	0.230943	0.663636	0.63956	0.264286	0.187879	0.153846	0.4	0.0705882	0.485714	0.333333	0.145865	0.64026	0.644118	0.0511278	0.238095	0.848873
CHORDC1_DNAJB11	0.829825	0.564835	0.881232	0.892857	0.640497	0.653571	0.788235	0.251966	0.482353	0.45	-0.7	0.535043	0.475524	0.166573	0.563636	0.63956	0.346429	0.672727	0.251748	-0.1	0.405882	-0.257143	0.878788	-0.0646617	0.158442	0.476471	0.332331	0.714286	0.683582
CHORDC1_DNAJB12	0.322807	-0.0021978	0.725464	0.5	0.339356	0.0285714	0.741176	0.0793298	0.676471	-0.566667	-0.2	0.0721491	0.699301	0.23546	0.490909	0.507692	-0.0357143	0.721212	0.020979	-0.3	-0.385578	-0.0857143	0.6	-0.410526	-0.196104	0.205882	-0.326316	0.595238	0.631527
CHORDC1_SGTA	0.298246	0.00659341	0.606943	0.285714	-0.0762281	-0.271429	0.747059	0.212308	0.485294	-0.5	0.6	-0.0748846	0.146853	-0.288538	0.3	0.613187	-0.228571	0.0909091	-0.286713	0.5	-0.0970588	0.485714	0.466667	-0.526316	-0.0155895	0.379412	-0.147368	0.333333	0.542857
CCT5_STIP1	0.184211	0.648352	0.915332	1	0.487295	0.803571	0.735294	0.801026	0.784401	0.4	0.6	0.786459	0.741259	0.64201	0.936364	0.876923	0.75	0.745455	0.776224	-0.6	0.882353	0.771429	0.866667	0.336842	0.405195	0.811765	0.634586	0.904762	0.970443
CHORDC1_URI1	0.75614	0.503297	0.771684	0.857143	0.491813	0.317857	0.6	0.169231	0.652941	-0.116667	0.1	0.723884	0.657343	0.289667	0.527273	0.679121	0.435714	0.709091	0.20979	0.2	-0.0971303	0.485714	0.648485	-0.377444	0.286457	0.273529	0.416541	0.261905	0.807389
DNAJA1_HSP90AA1	0.864912	0.828571	0.875408	0.607143	0.845285	0.771429	0.732353	0.503334	0.738235	0.733333	0.3	0.836382	0.671329	0.550848	0.845455	0.79208	0.632143	0.83891	0.867133	0.7	0.741176	0.6	0.757576	0.769462	0.692208	0.658824	0.639098	0.809524	0.951724
AHSA1_DNAJC7	0.315789	0.630769	0.808421	0.964286	0.385658	0.528571	0.867647	0.431111	0.761765	0.1	-0.6	0.801026	0.748252	-0.258046	0.9	0.832967	-0.328571	0.309091	0.503497	-0.1	0.694118	0.771429	0.466667	0.476692	0.587853	0.291176	0.580451	0.0238095	0.907994
DNAJB11_SUGT1	0.780702	0.397802	0.91912	0.571429	0.453544	0.439286	0.761765	0.624615	0.738235	-0.0666667	-0.5	0.758632	0.426573	-0.134952	0.618182	0.56044	0.132143	0.430303	0.195804	-0.9	0.470588	-0.0857143	0.6	0.189474	0.207792	0.417647	0.609023	-0.0952381	0.783198
CANX_STIP1	0.310526	0.595604	0.564722	0.714286	0.168831	0.496429	0.847059	0.479658	0.535688	0.216667	0.9	0.755343	0.755245	0.104461	0.790909	0.841758	0.253571	0.684848	0.538462	-0.1	0.514706	0.6	0.563636	0.284211	0.258442	0.397059	0.169925	0.619048	0.805419
CCT4_CCT6A	0.863158	0.859341	0.938587	0.964286	0.530209	0.671429	0.876471	0.836581	0.847059	0.5	0.9	0.952821	0.93007	0.541502	0.945455	0.920879	0.582143	0.684848	0.755245	0.1	0.579412	0.371429	0.418182	0.309774	0.435065	0.667647	0.810526	0.690476	0.983251
DNAJA1_TMX1	0.494737	0.621978	0.417581	0.892857	0.533183	0.221429	0.826471	0.300906	0.176471	0.0666667	-0.3	0.810598	0.293706	0.470356	0.345455	0.731868	0.0535714	0.778119	0.678322	-0.7	0.608824	-0.0857143	0.369697	0.547368	0.242936	0.338235	0.529323	0.214286	0.523153
CCT5_CCT6A	0.773684	0.92967	0.935456	0.964286	0.583286	0.542857	0.955882	0.932308	0.788235	0.7	1	0.916581	0.944056	0.586674	0.990909	0.868132	0.664286	0.587879	0.783217	0.7	0.902941	0.714286	0.660606	0.891729	0.766234	0.697059	0.792481	0.904762	0.96798
DNAJA1_PFDN6	0.252632	0.846154	0.642006	0.392857	0.144592	0.1	0.605882	-0.00341997	0.582353	-0.0166667	0.3	0.548034	0.622378	-0.042349	0.709091	0.574258	0.471429	0.188451	0.104895	-0.5	0.579412	0.771429	0.454545	0.484211	0.047418	0.461765	0.275188	0.119048	0.717241
PFDN2_SEC63	0.580702	0.142857	0.67606	0.892857	0.291925	0.721429	0.547059	0.271111	0.0176471	0.533333	0.6	0.548718	0.636364	-0.402597	0.672727	0.402198	0.0714286	0.455929	0.174825	0.7	-0.104489	0.885714	0.187879	0.37594	0.183117	0.532353	0.67218	0.443122	0.629557
HSP90AA1_TTC1	0.268421	-0.178022	0.880597	0.0357143	0.184641	0.4	0.8	0.0605128	0.297059	-0.433333	0	0.888699	0.762238	0.525989	0.660594	0.343235	0.00357143	0.10303	0.433566	-0.8	0.282353	-0.542857	0.454545	0.370816	0.276153	0.691176	0.607519	0.380952	0.87931
HSP90AA1_TTC5	0.45614	0.23956	0.820161	-0.0357143	0.714286	0.653571	0.667647	0.231151	0.329412	-0.566667	0.3	0.729697	0.0909091	0.249153	0.663636	0.618262	0.217857	0.236364	0.293706	0.1	-0.161765	0.0285714	0.0181818	0.336969	0.377922	0.0117647	0.572396	0.119048	0.859712
AHSA1_PFDN6	0.15614	0.784615	0.702356	0.535714	0.490257	0.235714	0.755882	0.306719	0.826471	0.316667	0.5	0.659487	0.643357	0.761717	0.881818	0.855886	0.503571	0.69697	0.20979	0	0.888235	0.771429	0.418182	0.584962	0.259909	0.764706	0.711278	0.809524	0.884838
AHSA1_PFDN5	0.0649123	0.569857	0.480941	0.178571	0.0626942	-0.232143	0.702941	0.217094	0.382353	-0.283333	0.5	0.528205	0.734266	0.232138	0.727273	0.591209	0.0892857	0.406061	0.34965	-0.1	0.341176	0.657143	0.272727	0.505263	0.390387	0.411765	0.288722	0.0952381	0.626185
AHSA1_PFDN2	0.408772	0.828571	0.623518	0.857143	0.730096	0.632143	0.747059	0.249231	0.473529	0.666667	1	0.731282	0.902098	0.866742	0.736364	0.767033	0.75	0.684848	0.27972	0.1	0.652941	0.828571	0.454545	0.729323	0.360507	0.535294	0.544361	0.89822	0.815125
CCT6A_SGTA	0.538596	0.103297	0.682608	0.464286	-0.239977	-0.4	0.723529	0.463932	0.579412	0.466667	-0.1	-0.13233	-0.202797	0.0457369	0.718182	0.507692	-0.382143	-0.272727	-0.300699	-1	0.129412	-0.485714	0.00606061	0.356391	0.0428711	-0.158824	-0.258647	-0.357143	0.627586
DNAJC7_HSPA14	0.859649	0.758242	0.712814	0.928571	0.57764	0.75	0.814706	0.809231	0.670588	-0.0333333	0.3	0.697778	0.678322	0.433089	0.518182	0.586813	0.075	0.806061	0.566434	-0.2	0.232353	0.657143	0.745455	0.228571	0.204612	0.838235	0.64812	0.833333	0.919212
PFDN6_PTGES3	0.405263	0.608791	0.540257	0.0357143	0.231573	0.217857	0.538235	0.242435	0.500368	-0.183333	0	0.47606	0.727273	-0.0299266	0.690909	0.30143	0.414286	0.175758	-0.237762	0.7	0.55	0.828571	0.151515	0.209023	0.219623	0.629412	0.543814	-0.047619	0.614286
NUDC_TTC1	0.196491	0.296703	0.606365	0.607143	0.168831	0.464286	0.567647	0.589744	0.194118	0.466667	0.5	0.534359	0.776224	0.521886	0.674261	0.551648	0.0821429	0.50303	0.433566	-0.2	0.220588	0.771429	0.612121	0.434586	0.326186	0.391176	0.249624	0.928571	0.776355
SEC63_SUGT1	0.687719	0.832967	0.907419	0.642857	0.334839	0.689286	0.826471	0.814017	0.811765	0.266667	0	0.918632	0.531469	0.421796	0.772727	0.885714	0	0.784198	0.244755	-0.3	0.550405	0.942857	0.878788	0.496241	0.17013	0.576471	0.825564	0.261905	0.776697
CCT4_SGTA	0.535088	0.00659341	0.767778	0.535714	-0.141728	-0.00714286	0.776471	0.624615	0.841176	-0.366667	0.2	-0.182253	-0.125874	0.395822	0.736364	0.613187	-0.157143	-0.0909091	-0.160839	-0.1	0.452941	0.542857	0.212121	0.592481	0.0253329	0.0617647	-0.0345865	-0.0952381	0.619704
DNAJC8_PFDN2	0.754386	0.41978	0.6891	0.857143	0.603614	0.557143	0.805882	0.560342	0.135294	0.6	0.9	0.798291	0.769231	0.752682	0.854545	0.674725	0.425	0.539394	0.496503	0.6	0.105882	0.885714	0.357576	0.658142	0.185714	0.805004	0.700752	0.826362	0.697537
DNAJC8_PFDN6	0.680702	0.424176	0.667467	0.321429	0.587405	0.253571	0.682353	0.572064	0.308824	0.816667	0.3	0.697778	0.734266	0.770751	0.872727	0.646865	0.435714	0.248485	-0.125874	0.7	0.405882	0.371429	0.127273	0.393381	0.689834	0.819721	0.590977	0.785714	0.783251
CANX_DNAJB12	0.663158	-0.0989011	0.545809	0.571429	0.0525127	-0.0392857	0.879412	0.80253	0.729412	-0.25	-0.8	-0.129253	0.496503	0.0265387	0.636364	0.70989	-0.310714	0.418182	-0.34965	-0.2	0.194261	0.428571	0.648485	0.578947	0.433766	0.0558824	0.371429	-0.285714	0.682759
CANX_DNAJB11	0.878947	0.582418	0.823985	0.607143	0.203897	0.657143	0.770588	0.669744	0.776471	0.25	0.7	0.809231	0.685315	-0.1869	0.927273	0.872527	0.189286	0.854545	0.804196	0.6	0.844118	0.142857	0.781818	0.772932	0.628571	0.452941	0.613534	0.309524	0.668555
DNAJA1_NUDC	0.619298	0.758242	0.651274	1	0.291925	0.532143	0.55	0.378526	0.308824	0.133333	0.8	0.398291	0.538462	0.0220277	0.772727	0.824176	0.375	0.632222	0.678322	-0.5	0.0911765	0.542857	0.272727	0.338346	0.536364	0.0676471	0.177444	0.190476	0.799507
CCT3_SEC63	0.566667	0.252747	0.829943	0.714286	0.256917	0.496429	0.682353	0.706667	0.476471	0.7	0.3	0.758078	0.895105	-0.139469	0.836364	0.573626	0.339286	0.753803	0.377622	0.2	0.407653	0.0285714	0.381818	0.557895	0.438961	0.394118	0.457143	0.428571	0.806897
SUGT1_TTC1	0.670175	0.428571	0.747383	0.535714	0.363072	0.746429	0.85	0.513162	0.626471	0.5	-0.3	0.752479	0.636364	0.372106	0.988613	0.617582	0.728571	0.842424	0.048951	-0.1	0.364706	0.885714	0.684848	0.640602	0.812216	0.652941	0.619549	0.380952	0.849366
CANX_TCP1	0.845614	0.850549	0.702536	0.75	0.154237	0.621429	0.858824	0.859145	0.744118	0.483333	0.6	0.926838	0.923077	0.369848	0.818182	0.92967	0.45	0.806061	0.881119	-0.3	0.279617	0.771429	0.406061	0.398496	0.235065	0.726471	0.738346	0.880952	0.825123
DNAJB12_PFDN6	0.603509	0.0549451	0.442897	0.321429	0.255295	0.371429	0.497059	0.631327	0.355882	0.366667	-0.4	-0.411694	0.181818	-0.00734049	0.627273	0.805281	-0.453571	0.321212	-0.111888	-0.6	0.481236	0.0285714	0.29697	-0.165414	0.270867	-0.05	0.338346	0.571429	0.767488
DNAJB12_PFDN2	0.222807	-0.208791	0.440063	0.428571	0.115754	0.392857	0.647059	0.50094	-0.0264706	-0.383333	-0.7	-0.51325	0.405594	0.0175042	0.490909	0.850549	-0.478571	0.418182	-0.636364	-0.8	0.103017	0.485714	0.212121	0.216541	-0.120779	-0.0911765	0.157895	0.622766	0.750246
CCT3_TTC1	0.394737	0.340659	0.849494	0.535714	0.166573	0.514286	0.841176	0.617778	0.0205882	0.65	1	0.889041	0.678322	0.459063	0.779045	0.512088	0.178571	0.539394	0.475524	0.5	0.397059	-0.142857	0.357576	0.83609	0.11371	0.75	0.637594	0.714286	0.848768
CCT3_SGTA	0.733333	0.226374	0.778111	0.535714	0.0739695	0.478571	0.782353	0.474872	0.767647	0.416667	0.2	-0.0509576	-0.195804	0.134952	0.572727	0.635165	-0.1	0.0181818	-0.258741	-0.2	0.25	-0.142857	-0.369697	0.466165	0.0727509	-0.0676471	-0.218045	0.0714286	0.620197
PTGES3_SEC63	0.642105	0.503297	0.947615	0.714286	0.531338	0.807143	0.817647	0.757265	0.855041	0.35	0.3	0.807456	0.93007	0.588933	0.836364	0.898901	0.589286	0.844989	0.797203	0.5	0.540103	0.542857	0.939394	0.515789	0.167587	0.517647	0.871756	0.142857	0.963547
CCT4_DNAJB12	0.384211	-0.0417582	0.835383	0.464286	0.0920384	0.192857	0.861765	0.632587	0.594118	-0.15	-0.6	-0.191828	0.447552	0.38227	0.881818	0.859341	-0.396429	0.515152	0.0699301	0.1	0.216336	0.0857143	0.0787879	0.336842	0.0974026	0.120588	0.559398	0.238095	0.852217
CCT4_DNAJB11	0.764912	0.736264	0.820854	0.75	0.218018	0.417857	0.717647	0.433846	0.45	0.25	0.9	0.810598	0.573427	-0.157538	0.809091	0.775824	0.242857	0.866667	0.685315	-0.8	0.255882	0.371429	0.624242	0.264662	0.51039	0.582353	0.55188	0.166667	0.805272
CANX_HSPA14	0.866667	0.661538	0.646077	0.964286	0.473744	0.817857	0.820588	0.82359	0.785294	0.366667	-0.1	0.753846	0.895105	0.110107	0.536364	0.727473	-0.217857	0.236364	0.160839	-0.3	0.558824	0.542857	0.660606	-0.166917	0.256577	0.444118	0.548872	0.52381	0.792611
HSP90AA1_STIP1	0.785965	0.753846	0.89116	0.571429	0.745906	0.582143	0.876471	0.619145	0.768212	0.683333	0.3	0.713235	0.909091	0.401695	0.927273	0.620462	0.632143	0.818182	0.902098	0.7	0.876471	0.257143	0.842424	0.710794	0.746753	0.717647	0.203008	0.857143	0.915764
PFDN6_STIP1	0.173684	0.894505	0.709508	0.428571	0.297656	0.475	0.552941	0.173021	0.849154	-0.15	0.3	0.575483	0.643357	0.134952	0.709091	0.805281	0.446429	0.224242	0.118881	0.7	0.564706	0.942857	0.50303	0.630075	0.131861	0.626471	0.53985	0.666667	0.873399
DNAJB12_STIP1	-0.103509	-0.0725275	0.754723	0.464286	0.418408	0.421429	0.844118	0.431185	0.338484	-0.683333	-0.9	-0.103967	0.594406	0.123659	0.818182	0.868132	-0.553571	0.442424	-0.286713	-0.9	0.108904	0.2	0.127273	-0.13985	-0.131169	0.235294	0.296241	0.166667	0.878818
AHSA1_TTC5	0.352632	0.481319	0.770278	0.714286	0.808018	0.685714	0.829412	0.31219	0.3	-0.0666667	-0.6	0.684103	-0.195804	-0.28515	0.709091	0.578022	0.435714	0.030303	0.167832	0.4	0.182353	0.828571	0.551515	0.642105	0.326729	-0.00294118	0.651373	0.142857	0.858463
CCT5_SEC63	0.67193	0.617582	0.782348	0.714286	0.49633	0.614286	0.811765	0.785983	0.552941	0.45	0.5	0.837265	0.881119	-0.246753	0.863636	0.573626	0.371429	0.662617	0.713287	-0.3	0.381163	-0.257143	0.357576	0.642105	0.484416	0.388235	0.675188	0.857143	0.835961
CCT4_CHORDC1	0.84386	0.731868	0.812596	0.75	0.422925	0.428571	0.576471	0.621197	0.344118	0.366667	-0.6	0.587692	0.321678	0.309994	0.590909	0.578022	0.382143	0.90303	0.272727	0.1	0.352941	0.6	0.539394	-0.266165	0.750649	0.464706	0.207519	0.309524	0.797537
HSPA14_NUDC	0.105263	0.463736	0.463979	0.857143	0.148504	0.710714	0.458824	0.550085	0.605882	0.1	-0.3	0.00786325	0.741259	-0.449026	0.509091	0.692308	-0.164286	0.442424	-0.153846	-0.4	-0.164706	0.314286	0.393939	-0.290226	-0.175382	-0.267647	-0.0481203	0.0714286	0.721182
CCT5_SGTA	0.466667	-0.0549451	0.629106	0.535714	-0.201581	-0.1	0.65	0.537778	0.585294	0.183333	-0.1	-0.239015	-0.244755	-0.199322	0.681818	0.52967	-0.417857	-0.345455	-0.573427	-0.7	0.126471	-0.485714	-0.151515	0.410526	0.126665	-0.291176	-0.100752	-0.333333	0.608374
CANX_SUGT1	0.805263	0.701099	0.867121	0.821429	0.450028	0.7	0.897059	0.781197	0.744118	0.266667	0.1	0.876239	0.517483	0.28402	0.790909	0.648352	0.525	0.624242	-0.020979	-0.2	0.576471	0.771429	0.648485	0.392481	0.435065	0.435294	0.616541	0.190476	0.679394
NUDC_STIP1	0.894737	0.925275	0.664002	0.964286	0.476002	0.857143	0.723529	0.641026	0.734364	0.25	0.8	0.461959	0.811189	0.167184	0.745455	0.885714	0.364286	0.624242	0.902098	0.7	0.255882	0.2	0.29697	0.341353	0.612987	0.588235	0.42406	0.595238	0.859606
DNAJB11_TMX1	0.824561	0.38022	0.65394	0.821429	0.427684	0.5	0.814706	0.670427	0.694118	0.0833333	-0.4	0.727179	0.258741	0.282891	0.581818	0.621978	0.457143	0.757576	0.58042	0.3	0.670588	0.0285714	0.733333	0.771429	0.615784	0.6	0.745865	0.309524	0.291662
CCT3_HSPA14	0.449123	0.481319	0.908245	0.821429	0.323546	0.657143	0.723529	0.725812	0.464706	0.55	0.3	0.574799	0.671329	-0.189159	0.672727	0.573626	-0.0571429	0.29697	0.195804	-0.8	0.138235	-0.0285714	0.381818	-0.105263	0.14875	0.138235	0.22406	0.0714286	0.91133
CCT3_TCP1	0.692982	0.630769	0.86206	0.964286	0.317514	0.367857	0.955882	0.833162	0.791176	0.583333	0.7	0.895538	0.902098	0.405985	0.972727	0.802198	0.664286	0.781818	0.531469	0.5	0.67844	0.6	0.636364	0.336842	0.458442	0.608824	0.466165	0.619048	0.829557
DNAJB12_HSP90AA1	0.101754	-0.134066	0.730926	-0.178571	0.180124	-0.0964286	0.864706	0.0044452	0.438235	-0.7	-0.4	-0.237004	0.559441	-0.0909605	0.854545	0.415842	-0.514286	0.00606061	-0.503497	-0.4	0.288447	-0.828571	-0.0181818	-0.103046	-0.0402597	0.0970588	0.0150376	0.119048	0.825123
HSPA14_TTC5	0.696491	0.534066	0.814784	0.428571	0.652174	0.678571	0.779412	0.536502	0.735294	-0.183333	-0.2	0.766838	0.251748	0.455675	0.581818	0.454945	-0.0785714	-0.163636	-0.181818	-0.7	0.25	0.542857	0.551515	-0.0075188	0.135758	0.00588235	0.383603	0.428571	0.898879
HSPA14_TTC1	0.473684	0.402198	0.789112	0.535714	0.373235	0.642857	0.782353	0.791453	0.447059	0	0.3	0.618462	0.370629	0.123659	0.55581	0.393407	0.260714	0.745455	-0.027972	-0.6	0.408824	0.771429	0.854545	-0.0842105	0.109847	0.391176	0.554887	-0.190476	0.88867
CCT6A_PFDN2	0.659649	0.70989	0.684299	0.964286	0.212874	0.557143	0.767647	0.238974	0.505882	0.566667	0.8	0.715556	0.685315	0.226426	0.818182	0.723077	0.303571	0.769697	0.118881	-0.7	0.470588	-0.371429	0.878788	0.547368	0.353247	0.211765	0.690226	0.598813	0.719704
CCT6A_PFDN6	0.621053	0.723077	0.686129	0.392857	0.140073	0.0642857	0.591176	0.244828	0.526471	0.95	0.6	0.6	0.706294	0.260305	0.854545	0.745875	0.196429	0.842424	0.0909091	-0.5	0.502941	0.257143	0.69697	0.425564	0.274765	0.497059	0.666165	0.47619	0.80936
CCT6A_PFDN5	0.450877	0.721673	0.550616	0.357143	-0.184129	-0.142857	0.591176	0.134359	0.288235	0.483333	-0.1	0.638291	0.811189	0.132731	0.727273	0.630769	-0.292857	0.709091	0.398601	-0.8	-0.0470588	-0.371429	0.260606	0.252632	0.0194805	0.164706	0.416541	-0.119048	0.720197
CCT3_HSP90AA1	0.707018	0.749451	0.899342	0.571429	0.623941	0.275	0.835294	0.507692	0.841176	-0.35	0	0.914159	0.846154	0.441808	0.8	0.545655	0.728571	0.636364	0.496503	0.1	0.867647	0.485714	0.745455	0.443024	0.214286	0.579412	0.374436	0.738095	0.936453
CCT8_TTC5	0.780702	0.38022	0.80678	0.428571	0.52795	0.846429	0.829412	0.54505	0.547059	-0.2	-0.3	0.770256	-0.132867	0.00225925	0.7	0.52967	0.264286	-0.163636	0.244755	0.2	0.05	0.885714	0.284848	0.290226	-0.235065	0.432353	0.662655	0.309524	0.892228
CCT8_TTC1	0.612281	0.191209	0.839599	0.642857	0.128176	0.310714	0.891176	0.719658	0.291176	0.466667	1	0.915214	0.601399	0.546738	0.706152	0.613187	0.196429	0.418182	0.265734	0.9	0.347059	0.542857	0.551515	0.308271	0.0480832	0.785294	0.554887	0.0238095	0.875862
AHSA1_CANX	0.319298	0.714286	0.664677	0.785714	0.416149	0.403571	0.832353	0.615043	0.717647	0.466667	0.8	0.818803	0.769231	-0.189159	0.790909	0.938462	0.532143	0.69697	0.734266	0.5	0.405882	0.828571	0.648485	0.368421	0.405326	0.429412	0.43609	0.428571	0.682596
CCT4_PFDN5	0.44386	0.618262	0.46933	0.321429	0.00564812	0.339286	0.664706	0.295726	0.485294	-0.1	0.2	0.571966	0.867133	0.205027	0.681818	0.784615	0.182143	0.393939	0.370629	0.4	0.282353	0.6	0.236364	0.821053	0.388312	0.773529	0.434586	0.261905	0.733005
CCT4_PFDN6	0.585965	0.723077	0.586891	0.428571	0.349619	0.175	0.6	0.320055	0.647059	0.3	0.3	0.527521	0.832168	0.137211	0.772727	0.829483	0.542857	0.478788	-0.258741	0.7	0.629412	0.714286	0.406061	0.138346	0.239039	0.835294	0.690226	0.714286	0.754187
CCT4_PFDN2	0.74386	0.749451	0.560219	0.892857	0.535855	0.335714	0.641176	0.249915	0.411765	0.7	0.9	0.623932	0.734266	0.389046	0.781818	0.802198	0.782143	0.527273	-0.13986	-0.1	0.329412	0.6	0.454545	0.395489	0.325974	0.714706	0.688722	0.814386	0.65665
CCT6A_SEC63	0.859649	0.6	0.877245	0.821429	0.565217	0.832143	0.805882	0.793504	0.629412	0.6	0.5	0.832479	0.965035	0.0333145	0.909091	0.67033	0.592857	0.711249	0.944056	-0.2	0.482708	-0.2	0.406061	0.63609	0.803896	0.435294	0.712782	0.857143	0.881773
DNAJA1_DNAJB11	0.777193	0.683516	0.677076	0.857143	0.597571	0.460714	0.826471	0.258164	0.170588	0.733333	0.6	0.801709	0.531469	0.343874	0.827273	0.723077	0.425	0.917937	0.594406	0.3	0.676471	0.428571	0.709091	0.56391	0.407792	0.667647	0.541353	0.714286	0.786304
SGTA_STIP1	0.44386	0.375824	0.61251	0.535714	0.256917	0.35	0.911765	0.35453	0.67844	-0.6	0.7	-0.0418947	0.237762	-0.068323	0.8	0.789011	-0.164286	0.151515	-0.587413	0.9	0.179412	0.142857	0.127273	0.279699	0.0240338	-0.0235294	-0.245113	-0.119048	0.669458
HSPA14_URI1	0.719298	0.802198	0.642465	0.857143	0.662338	0.817857	0.805882	0.479658	0.697059	0.5	0.5	0.836724	0.692308	0.424054	0.463636	0.384615	0.110714	0.478788	0.321678	-0.2	0.550405	0.714286	0.709091	-0.123308	0.273554	0.205882	0.839098	-0.0238095	0.66601
AHSA1_STIP1	0.922807	0.916484	0.871964	0.964286	0.77301	-0.075	0.820588	0.897436	0.893304	0.75	0.9	0.81313	0.881119	0.433089	0.881818	0.898901	0.864286	0.757576	0.832168	-0.3	0.720588	0.714286	0.927273	0.879699	0.937317	0.9	0.863158	0.952381	0.929671
HSPA14_PFDN6	0.549123	0.384615	0.597981	0.5	0.28523	0.414286	0.470588	0.451017	0.302941	0.516667	0.3	0.0276923	0.377622	-0.417278	0.536364	0.807481	-0.075	0.466667	-0.517483	-0.4	-0.123529	0.142857	0.515152	-0.00300752	-0.196881	0.438235	0.478195	0.142857	0.756158
HSPA14_PFDN2	0.52807	0.476923	0.487391	0.928571	0.267081	0.557143	0.658824	0.523419	0.0382353	0.533333	0.4	0.26359	0.27972	-0.522304	0.527273	0.696703	-0.05	0.454545	-0.48951	-0.3	-0.347059	0.714286	0.587879	-0.0796992	0.262423	0.667647	0.505263	0.299407	0.584236
DNAJB11_URI1	0.773684	0.23956	0.825242	0.857143	0.308952	0.55	0.702941	0.245128	0.644118	0.0166667	0.1	0.832279	0.601399	-0.113495	0.672727	0.582418	0.485714	0.418182	0.769231	-0.5	0.56365	-0.0857143	0.575758	0.53985	0.00454693	0.579412	0.777444	0.547619	0.638995
NUDC_PFDN2	0.44386	0.802198	0.210509	0.964286	0.212874	0.375	0.741176	0.45094	0.394118	0.483333	0.6	0.600684	0.699301	0.64671	0.709091	0.687912	0.396429	0.733333	0.503497	0.6	0.320588	0.885714	-0.139394	0.425564	0.235065	0.355882	0.542857	0.826362	0.847291
NUDC_PFDN6	0.233333	0.815385	0.542758	0.392857	0.492516	0.528571	0.744118	0.509489	0.755882	0.533333	0.2	0.714872	0.636364	0.475007	0.754545	0.781079	0.532143	0.757576	0.146853	1	0.594118	0.428571	-0.0909091	0.186466	0.379344	0.523529	0.455639	0.97619	0.829064
HSP90AA1_SUGT1	0.670175	0.516484	0.837145	0.142857	0.75607	0.675	0.802941	0.505641	0.511765	-0.816667	0.8	0.771756	0.545455	0.284746	0.645455	0.682069	0.2	0.248485	0.167832	0	0.0823529	-0.314286	0.127273	0.166228	0.564935	0.570588	0.693233	0.047619	0.872768
PFDN2_PFDN5	0.831579	0.49285	0.808158	0.25	0.0948885	0.246429	0.823529	0.659487	0.288235	0.3	0.5	0.62735	0.643357	0.473313	0.681818	0.661538	0.364286	0.660606	0.0979021	0.8	-0.141176	0.885714	0.0424242	0.410526	-0.119481	0.867647	0.741353	0.503003	0.686207
PFDN2_PFDN6	0.617544	0.718681	0.753437	0.464286	0.433776	0.553571	0.779412	0.80424	0.614706	0.466667	0.5	0.835897	0.734266	0.831733	0.863636	0.818482	0.439286	0.648485	0.307692	0.6	0.602941	0.428571	0.721212	0.730827	-0.0617084	0.841176	0.505263	0.80241	0.833005
SEC63_SGTA	0.37193	-0.305495	0.702092	0.464286	0.027668	-0.135714	0.5	0.666325	0.567647	-0.25	0.3	-0.154898	-0.132867	-0.00282326	0.609091	0.204396	-0.153571	-0.0364743	-0.300699	0.2	0.253127	0.942857	0.466667	0.661654	0.134459	0.0470588	0.0947368	-0.642857	0.657143
NUDC_URI1	0.331579	0.446154	0.117041	0.928571	0.470356	0.807143	0.635294	0.295726	0.5	0.616667	0.3	0.318003	0.881119	0.0316295	0.745455	0.503297	0.325	0.466667	0.538462	0.9	-0.100074	0.485714	0.466667	0.658647	0.165638	0.158824	0.0481203	0.761905	0.546798
DNAJB12_TCP1	0.505263	-0.151648	0.771089	0.392857	0.0248588	0.467857	0.897059	0.618567	0.426471	-0.3	-0.9	-0.150795	0.538462	0.280632	0.854545	0.696703	-0.432143	0.563636	-0.132867	0.7	0.488954	-0.142857	0.0787879	0.603008	-0.112987	0.241176	0.347368	-0.0714286	0.747291
DNAJB11_SGTA	0.405263	0.446154	0.680082	0.392857	-0.09037	-0.289286	0.673529	0.428376	0.45	-0.15	-0.1	-0.117627	0.027972	-0.472614	0.727273	0.617582	-0.289286	-0.236364	-0.328671	-0.4	0.161765	-0.485714	0.418182	0.418045	-0.132511	-0.105882	-0.269173	0.261905	0.656485
CCT6A_DNAJA1	0.7	0.815385	0.87401	1	0.193676	0.442857	0.738235	0.414088	0.670588	-0.0333333	0.6	0.793504	0.706294	0.555054	0.927273	0.78022	0.296429	0.364743	0.643357	-0.5	0.814706	0.428571	0.539394	0.291729	0.236364	0.220588	0.276692	0.452381	0.946305
PTGES3_SGTA	0.321053	-0.217582	0.706385	0.607143	0.108978	-0.0571429	0.705882	0.518632	0.805004	-0.633333	1	-0.199076	0.0559441	0.385658	0.663636	0.327473	0.00357143	-0.127273	-0.370629	0.9	0.305882	0.428571	0.612121	0.55188	0.0695257	-0.05	-0.02783	0.0238095	0.681773
DNAJA1_DNAJB12	0.396491	-0.112088	0.589882	0.392857	0.20384	0.292857	0.829412	0.0868673	0.147059	-0.816667	-0.9	-0.187382	0.34965	0.118012	0.763636	0.573626	-0.692857	0.243162	-0.461538	-0.1	-0.00588668	-0.428571	0.2	-0.0240601	-0.0935065	-0.444118	-0.282707	0.404762	0.79803
HSPA14_PTGES3	0.559649	0.63956	0.773351	0.678571	0.551666	0.817857	0.761765	0.636923	0.846211	0.216667	0.7	0.694596	0.79021	0.0412196	0.590909	0.331868	-0.414286	0.260606	0.20979	0	0.414706	0.0857143	0.769697	-0.133835	-0.0454841	0.323529	0.611508	0.404762	0.814778
AHSA2_HSP90AA1	0.77193	0.151648	0.465823	0.0714286	-0.0604178	0.164286	0.532353	0.221197	0.279412	-0.883333	0.9	0.107711	-0.0979021	0.0446328	0.172727	0.173817	-0.496429	-0.684848	0.020979	0.9	-0.352941	-0.828571	-0.030303	0.0142911	0.251948	-0.0676471	0.213534	-0.0238095	0.046798
PFDN5_URI1	0.601754	0.787679	0.80185	0.428571	0.0406665	0.532143	0.647059	-0.182222	0.561765	0.483333	0.8	0.375449	0.951049	0.130472	0.981818	0.731868	-0.139286	0.2	0.454545	0.7	0.179544	0.771429	0.527273	0.857143	0.587853	0.491176	0.566917	0.0952381	0.699015
PTGES3_SUGT1	0.698246	0.657143	0.87522	0.5	0.523433	0.671429	0.908824	0.804444	0.799117	-0.4	0.7	0.774966	0.699301	0.5607	0.945455	0.872527	0.521429	0.575758	0.314685	0.4	0.420588	0.657143	0.830303	0.324812	0.778175	0.764706	0.704024	0.0952381	0.789999
PFDN5_SEC63	0.442105	0.814082	0.707498	0.464286	0.205592	0.15	0.602941	0.234872	0.541176	-0.183333	0.3	0.289573	0.881119	-0.103925	0.8	0.621978	0	0.455929	0.265734	0.2	0.185431	0.885714	0.757576	0.487218	0.0272727	0.432353	0.657143	0.0714286	0.816749
CHORDC1_TTC5	0.6	0.397802	0.786039	0.464286	0.700734	0.257143	0.670588	0.436998	0.776471	-0.166667	0.5	0.777094	0.531469	0.794466	0.827273	0.494505	0.710714	0.0787879	-0.0979021	0.7	0.379412	0.6	0.757576	-0.329323	0.307792	-0.102941	0.376833	0.690476	0.765858
AHSA2_TTC5	0.752632	0.657143	0.417318	0.25	0.214003	0.210714	0.644118	0.322106	0.888235	0.683333	0.5	0.10359	0.566434	0.367589	0.645455	0.305495	-0.075	-0.115152	-0.454545	0.3	0.0411765	0.142857	0.50303	0.0977444	0.485714	-0.0794118	-0.0661903	0.309524	-0.0320236
AHSA2_TTC1	0.449123	0.472527	0.383847	0.285714	0.042349	0.192857	0.517647	0.135043	0.338235	0.166667	-0.4	-0.0331624	-0.167832	-0.127047	0.505696	0.103297	0.00357143	0.139394	0.013986	-0.6	-0.0117647	0.828571	0.587879	-0.0857143	0.539961	-0.252941	-0.180451	-0.190476	0.168966
CCT8_SUGT1	0.892982	0.740659	0.6953	0.714286	0.321287	0.310714	0.858824	0.766154	0.526471	0.466667	-0.3	0.837949	0.342657	0.0779441	0.736364	0.736264	0.214286	0.624242	0.552448	0	0.217647	0.771429	0.393939	0.550376	0.161039	0.729412	0.264662	0.285714	0.877448
HSPA14_SEC63	0.892982	0.810989	0.774069	0.821429	0.570864	0.817857	0.908824	0.868034	0.805882	0.733333	-0.2	0.881026	0.846154	0.2524	0.490909	0.323077	-0.00357143	0.620064	0.314685	0	0.759382	0.828571	0.806061	-0.0180451	0.470932	0.520588	0.667669	0.47619	0.830542
PFDN2_PTGES3	0.696491	0.78022	0.68313	0.714286	0.295313	0.410714	0.635294	0.111795	0.200147	0.716667	0.5	0.582421	0.65035	0.130435	0.536364	0.494505	0.5	0.418182	0.013986	0.9	0.364706	0.542857	0.10303	0.499248	0.328029	0.573529	0.710794	0.407193	0.644335
DNAJB11_TCP1	0.85614	0.56044	0.832961	0.857143	0.0497316	0.2	0.817647	0.573333	0.438235	0.366667	0.6	0.831795	0.615385	-0.28402	0.8	0.727473	0.367857	0.636364	0.846154	-0.4	0.491538	0.314286	0.672727	0.147368	0.58961	0.75	0.742857	0.333333	0.819559
CCT6A_DNAJC7	0.861404	0.621978	0.80549	0.857143	0.0141163	0.828571	0.935294	0.587009	0.664706	0.6	-0.6	0.974017	0.832168	0.43083	0.881818	0.956044	-0.0142857	0.745455	0.72028	-0.3	0.488235	0.257143	0.369697	0.742857	0.741558	0.294118	0.730827	0.166667	0.944335
CCT6A_DNAJC8	0.903509	0.810989	0.891368	0.75	0.0739695	0.75	0.852941	0.781197	0.423529	0.866667	0.9	0.944615	0.951049	0.433089	0.881818	0.802198	0.685714	0.636364	0.755245	-0.4	0.35	-0.2	0.539394	0.61226	0.567532	0.441501	0.757895	0.738095	0.936946
HSPA14_STIP1	0.114035	0.362637	0.860149	0.821429	0.291925	0.710714	0.676471	0.46188	0.357616	0.233333	0.3	0.455462	0.538462	-0.232072	0.909091	0.635165	-0.310714	-0.212121	-0.041958	0	-0.105882	0.257143	0.551515	-0.124812	-0.114972	-0.0735294	0.0496241	0.190476	0.918227
CCT8_DNAJC8	0.866667	0.718681	0.652521	0.857143	0.401468	0.592857	0.85	0.798291	0.561765	0.533333	0.8	0.942564	0.895105	0.439424	0.818182	0.775824	0.653571	0.406061	0.461538	-0.5	0.338235	0.714286	0.369697	0.218127	0.176623	0.518028	0.57594	0.547619	0.882759
CCT8_DNAJC7	0.840351	0.762637	0.806701	0.892857	0.249012	0.646429	0.958824	0.571966	0.864706	0.7	-0.5	0.957607	0.783217	-0.121999	0.918182	0.903297	-0.0392857	0.612121	0.629371	-0.2	0.629412	0.771429	0.575758	0.425564	0.546753	0.311765	0.633083	0.595238	0.934483
DNAJC7_NUDC	0.342105	0.525275	0.750655	0.857143	0.514399	0.389286	0.638235	0.556923	0.858824	0.633333	-1	0.537094	0.916084	0.163796	0.8	0.652747	0.167857	0.648485	0.398601	0.9	0.444118	0.2	0.333333	0.610526	0.531169	0.00882353	0.323308	0.0952381	0.831034
SGTA_TTC1	0.4	0.648352	0.662005	0.714286	0.329193	0.314286	0.75	0.499487	0.147059	0.533333	0.2	-0.174047	0.251748	0.351779	0.646927	0.274725	-0.178571	-0.0787879	-0.328671	-0.9	0.429412	1	0.430303	0.580451	0.426389	0.00588235	-0.23609	0.52381	0.691626
CANX_CCT8	0.866667	0.881319	0.514581	0.857143	0.319029	0.725	0.885294	0.807179	0.758824	0.816667	0.6	0.902222	0.902098	-0.11974	0.781818	0.942857	0.357143	0.551515	0.629371	0.3	0.45	0.885714	0.69697	0.243609	0.438961	0.65	0.449624	0.809524	0.747291
CANX_CCT4	0.764912	0.863736	0.662415	0.714286	0.517787	0.771429	0.9	0.698462	0.714706	0.7	0.9	0.885128	0.846154	0.377753	0.809091	0.898901	0.592857	0.927273	0.601399	-0.1	0.476471	0.885714	0.430303	0.524812	0.55974	0.514706	0.729323	0.619048	0.862562
CANX_CCT3	0.624561	0.643956	0.732345	0.714286	0.329193	0.410714	0.858824	0.68547	0.697059	0.616667	0.6	0.842537	0.867133	-0.0299266	0.854545	0.859341	0.567857	0.806061	0.314685	0.3	0.558824	0.371429	0.563636	0.56391	0.485714	0.482353	0.529323	0.404762	0.776847
CHORDC1_TMX1	0.559649	0.701099	0.58746	0.964286	0.578368	0.35	0.905882	0.390769	0.529412	-0.233333	0.1	0.82906	0.678322	0.625071	0.236364	0.648352	0.225	0.842424	0.426573	-0.1	0.547059	0.257143	0.890909	-0.233083	0.126665	0.529412	0.324812	0.380952	0.586207
PTGES3_TTC1	0.336842	-0.0637363	0.784156	0.678571	0.551666	0.646429	0.738235	0.526154	0.451803	-0.2	0.2	0.95041	0.755245	0.702993	0.920276	0.424176	0.325	0.490909	0.622378	-0.7	0.391176	0.428571	0.866667	0.62406	0.444914	0.785294	0.741632	0.0714286	0.905911
DNAJA1_SGTA	0.370175	0.0505495	0.508392	0.464286	-0.0163749	-0.0892857	0.852941	0.131304	0.270588	-0.483333	0.7	-0.207557	-0.0839161	0.0118577	0.690909	0.569231	-0.439286	-0.151976	-0.748252	0.5	0.191176	0.0285714	0.321212	0.384962	0.0285807	0.0294118	0.0571429	0	0.635468
DNAJC7_HSP90AA1	0.508772	0.512088	0.775806	0.392857	0.485037	0.678571	0.761765	-0.0352137	0.691176	-0.583333	0	0.866815	0.657343	0.237288	0.718182	0.532454	-0.292857	0.00606061	0.370629	-0.1	0.597059	-0.0857143	0.187879	0.26777	0.3	0.432353	0.554887	0.333333	0.921182
CCT3_PTGES3	0.742105	0.683516	0.815552	0.857143	0.281762	0.489286	0.8	0.806496	0.67844	0.0166667	0.2	0.889345	0.762238	0.328063	0.781818	0.494505	0.514286	0.745455	0.34965	-0.1	0.461765	0.6	0.236364	0.607519	0.417668	0.635294	0.609252	0.047619	0.782759
HSPA14_PFDN5	0.436842	0.919693	0.404309	0.0714286	0.128777	0.335714	0.529412	0.33812	0.767647	0.05	0.7	0.113162	0.685315	-0.190907	0.381818	0.538462	0.00714286	0.745455	0.111888	-0.3	0.288235	0.6	0.745455	-0.227068	-0.353361	0.661765	0.502256	0.47619	0.651724
CANX_CHORDC1	0.817544	0.740659	0.786085	0.857143	0.272727	0.571429	0.7	0.331966	0.594118	0.35	-0.3	0.695726	0.48951	0.322417	0.581818	0.591209	0.0714286	0.806061	0.314685	0	0.538235	0.6	0.866667	-0.487218	0.150649	0.320588	0.285714	0.214286	0.758621
AHSA1_TCP1	0.54386	0.806593	0.930163	0.892857	0.158757	0.2	0.914706	0.763419	0.829412	0.533333	0.6	0.84	0.86014	0.410503	0.963636	0.947253	0.660714	0.539394	0.769231	0.6	0.450331	0.828571	0.806061	0.245113	0.410523	0.714706	0.371429	0.642857	0.827442
DNAJC7_PTGES3	0.554386	0.652747	0.639537	0.678571	0.649915	0.810714	0.679412	0.361368	0.744665	-0.216667	-0.3	0.858755	0.839161	0.309994	0.718182	0.665934	0.0321429	0.648485	0.552448	0.6	0.608824	0.6	0.624242	0.518797	0.540435	0.467647	0.705528	0.357143	0.804926
CCT8_DNAJA1	0.552632	0.758242	0.791345	0.964286	0.418408	0.303571	0.744118	0.340571	0.45	0.316667	0.7	0.82359	0.748252	0.218018	0.881818	0.745055	0.628571	0.474166	0.573427	-0.6	0.776471	0.6	0.563636	0.324812	0.574026	0.238235	0.266165	0.690476	0.862069
SUGT1_TCP1	0.666667	0.753846	0.821029	0.642857	0.219209	0.864286	0.905882	0.90906	0.514706	-0.183333	0.3	0.822906	0.482517	0.162055	0.772727	0.727473	0.335714	0.636364	0.167832	0.3	0.445916	0.657143	0.151515	0.315789	0	0.732353	0.789474	0.357143	0.817588
CCT4_HSP90AA1	0.859649	0.771429	0.886651	0.571429	0.581028	0.771429	0.852941	0.511795	0.794118	0.216667	-0.3	0.914686	0.664336	0.241808	0.872727	0.682069	0.735714	0.709091	0.538462	-0.3	0.394118	0.314286	0.660606	0.534035	0.716883	0.782353	0.574436	0.642857	0.954187
AHSA1_SEC63	0.305263	0.261538	0.81131	0.678571	0.380011	0.675	0.629412	0.588376	0.547059	0.633333	0.6	0.755214	0.832168	-0.385658	0.772727	0.613187	0.346429	0.468087	0.657343	0.1	0.189846	0.828571	0.587879	0.320301	0.194219	0.252941	0.311278	0.47619	0.763641
DNAJA1_TCP1	0.829825	0.784615	0.889186	1	0.134463	0.782143	0.7	0.378184	0.835294	0.65	0.7	0.833846	0.671329	0.273857	0.936364	0.767033	0.492857	0.729487	0.755245	-0.4	0.587197	0.771429	0.866667	0.282707	0.606494	0.458824	0.381955	0.571429	0.940394
DNAJC8_PTGES3	0.624561	0.613187	0.897547	0.642857	0.620553	0.817857	0.85	0.704615	0.688742	0.166667	0.2	0.886457	0.853147	0.439864	0.827273	0.775824	0.442857	0.757576	0.811189	0.7	0.620588	0.542857	0.878788	0.641595	0.528094	0.725534	0.892817	0.261905	0.921675
DNAJB12_URI1	0.457895	0.446154	0.607847	0.464286	0.392434	0.367857	0.876471	0.540263	0.752941	0.2	-0.4	-0.0584815	0.741259	0.28515	0.681818	0.573626	-0.278571	0.539394	-0.0769231	-0.7	0.53461	0.6	0.721212	0.538346	0.697629	0.258824	0.26015	0.333333	0.538916
SEC63_TTC1	0.447368	0.243956	0.724859	0.892857	0.448899	0.707143	0.761765	0.676581	0.594118	0.183333	0.3	0.755214	0.692308	0.165443	0.742599	0.424176	0.0107143	0.680854	0.594406	-0.1	0.727005	0.942857	0.927273	0.643609	0.319688	0.464706	0.609023	0.166667	0.858621
SEC63_TTC5	0.619298	0.551648	0.682998	0.464286	0.47939	0.692857	0.805882	0.480766	0.547059	-0.166667	-0.8	0.862564	-0.048951	0.322417	0.690909	0.723077	-0.321429	0.200609	0.034965	0.3	0.186902	0.828571	0.818182	0.505263	-0.0467532	0.341176	0.682211	-0.214286	0.844439
NUDC_PFDN5	0.161404	0.525853	0.0784398	0.357143	0.184694	0.439286	0.864706	0.563761	0.685294	0.283333	0.3	0.628718	0.881119	0.356215	0.672727	0.767033	0.407143	0.539394	0.314685	0.9	0.5	0.828571	0.357576	0.628571	0.364935	0.264706	0.216541	0.404762	0.731527
DNAJC7_DNAJC8	0.901754	0.67033	0.815092	0.821429	0.734613	0.946429	0.829412	0.644444	0.597059	0.333333	-0.7	0.951453	0.853147	0.0954263	0.909091	0.837363	-0.171429	0.721212	0.713287	0.9	0.629412	0.771429	0.539394	0.772471	0.664935	0.694629	0.735338	0.190476	0.917734
CCT5_DNAJC7	0.87193	0.701099	0.76683	0.892857	0.287408	0.767857	0.955882	0.641709	0.708824	0.2	-0.6	0.891282	0.706294	0.267081	0.863636	0.775824	-0.246429	0.418182	0.615385	-0.2	0.655882	0.314286	0.345455	0.616541	0.707792	0.211765	0.777444	0.261905	0.96601
CCT5_DNAJC8	0.747368	0.789011	0.772425	0.678571	0.482778	0.735714	0.85	0.816752	0.429412	0.533333	0.9	0.931624	0.923077	0.286279	0.872727	0.740659	0.842857	0.648485	0.685315	-0.5	0.397059	-0.257143	0.248485	0.715307	0.538961	0.556292	0.765414	0.833333	0.923645
PFDN2_SUGT1	0.74386	0.41978	0.710483	0.714286	0.0807453	0.428571	0.664706	0.0352137	-0.0205882	-0.0166667	-0.1	0.476923	0.531469	-0.378882	0.518182	0.542857	0.292857	0.551515	-0.272727	0.2	-0.105882	0.942857	-0.00606061	0.0947368	0.0363636	0.532353	0.440602	0.371264	0.626678
AHSA2_HSPA14	0.766667	0.753846	0.49165	-0.107143	0.210615	0.425	0.658824	0.45641	0.661765	-0.0666667	0.4	0.236239	0.223776	0.367589	0.0909091	0.472527	-0.225	0.406061	0.174825	-0.2	-0.105882	0.714286	0.406061	-0.0360902	-0.31179	0.658824	0.240602	0.738095	0.0300493
DNAJB12_TTC1	0.647368	0.613187	0.67519	0.785714	0.00169396	0.496429	0.920588	0.810737	0.6	0.616667	-0.6	-0.203796	0.503497	0.244495	0.838271	0.621978	0.0642857	0.490909	0.167832	0.6	0.681384	0.6	0.636364	0.323308	0.65627	-0.0411765	0.547368	0.642857	0.792611
DNAJB12_TTC5	0.682456	0.630769	0.675643	0.928571	0.465839	-0.0571429	0.808824	0.378249	0.741176	0.733333	0.1	0.0177808	0.118881	0.30096	0.6	0.503297	-0.189286	0.139394	0.0699301	-0.5	-0.110375	0.428571	0.6	0.275188	0.423377	0.605882	0.488906	0.809524	0.840744
AHSA1_NUDC	0.84386	0.903297	0.600714	0.892857	0.438735	0.0392857	0.776471	0.625983	0.770588	0.55	0.6	0.617094	0.797203	0.470489	0.745455	0.872527	0.453571	0.878788	0.734266	0	0.611765	0.714286	0.50303	0.369925	0.782072	0.529412	0.676692	0.785714	0.90553
HSP90AA1_URI1	0.654386	0.463736	0.72383	0.464286	0.712027	0.792857	0.797059	0.316239	0.679412	-0.133333	0.3	0.882353	0.734266	0.358192	0.545455	0.616062	0.571429	0.29697	0.545455	-0.1	0.264901	-0.257143	0.175758	0.503197	0.31179	0.661765	0.81203	0.690476	0.745813
CANX_PFDN5	0.426316	0.565457	0.781618	0.107143	-0.0152499	0.175	0.723529	0.215726	0.491176	0.3	0.4	0.358632	0.783217	-0.0768145	0.818182	0.547253	-0.210714	0.29697	0.104895	-0.2	0.117647	0.6	0.466667	0.55188	0.153247	0.314706	0.606015	0.119048	0.742365
CANX_PFDN6	0.629825	0.520879	0.545893	0.428571	0.173397	0.217857	0.664706	0.363139	0.467647	0.366667	0.1	0.521368	0.587413	-0.33258	0.827273	0.814082	0.335714	0.321212	-0.048951	0	0.320588	0.657143	0.430303	0.291729	0.369601	0.394118	0.571429	0.166667	0.665517
CANX_PFDN2	0.621053	0.569231	0.814162	0.857143	0.434218	0.339286	0.664706	0.305983	0.197059	0.683333	0.8	0.692308	0.524476	-0.238848	0.718182	0.810989	0.178571	0.563636	0.363636	0.2	0.211765	0.6	0.309091	0.506767	0.00909091	0.485294	0.651128	0.455098	0.566995
HSP90AA1_TMX1	0.329825	0.591209	0.478677	0.428571	0.38972	0.435714	0.538235	0.175385	0.358824	-0.366667	0.2	0.685245	0.475524	0.266102	0.290909	0.759076	0.314286	0.539394	0.678322	-0.8	0.326471	-0.371429	0.369697	0.415194	0.211108	0.708824	0.807519	0.142857	0.402956
AHSA2_CHORDC1	0.905263	0.415385	0.582081	0.0714286	0.178995	0.0464286	0.8	0.41265	0.782353	-0.166667	1	0.44547	0.363636	0.384529	0.436364	0.573626	-0.217857	-0.2	0.300699	0.7	0.285294	0.0857143	0.563636	0.607519	0.231169	0.579412	0.326316	0.357143	0.178325
AHSA2_PFDN2	0.626316	0.116484	0.366754	-0.107143	-0.0457369	0.375	0.420588	-0.0591453	-0.329412	-0.55	-0.3	-0.197265	-0.300699	-0.548278	-0.0181818	0.243956	-0.475	-0.187879	-0.104895	0.5	-0.2	0.771429	-0.0181818	0.0721805	-0.537662	0.344118	0.0721805	-0.0119763	0.298522
AHSA2_PFDN5	0.394737	0.756876	0.34614	0.464286	-0.162666	0.025	0.485294	0.142564	0.579412	0.05	0.6	-0.148718	0.244755	-0.203332	0.272727	0.520879	0.114286	0.0909091	-0.0909091	0.7	-0.105882	0.771429	0.466667	-0.0586466	0.676623	0.414706	0.395489	0.285714	0.153695
AHSA2_PFDN6	0.496491	0.204396	0.197121	0.392857	-0.114092	0.178571	0.361765	0.0540263	0.332353	0.1	-0.1	-0.267692	-0.0559441	-0.428571	0.309091	0.10341	-0.110714	0.127273	-0.58042	0.4	-0.167647	-0.2	0.454545	0.106767	0.338422	0.0411765	-0.350376	0.047619	0
PFDN6_SUGT1	0.738596	0.503297	0.573725	0.678571	0.0553516	0.167857	0.547059	0.0755685	0.394118	0.483333	-0.2	0.248547	0.636364	-0.383399	0.763636	0.444445	0.617857	0.69697	0.447552	0.9	0.282353	0.542857	0.357576	0.231579	0.585255	0.555882	0.336842	0.666667	0.73679
CHORDC1_TCP1	0.866667	0.78022	0.824265	0.821429	-0.189831	0.535714	0.644118	0.545299	0.341176	0.166667	0.1	0.604786	0.41958	-0.0333145	0.663636	0.534066	0.103571	0.939394	0.412587	0.3	0.0264901	0.771429	0.478788	-0.0270677	0.371429	0.529412	0.350376	0.404762	0.78867
CCT5_DNAJA1	0.547368	0.727473	0.825977	0.964286	0.656691	0.917857	0.697059	0.397333	0.594118	0.566667	0.6	0.90359	0.636364	0.473744	0.954545	0.753846	0.682143	0.905779	0.853147	-0.6	0.794118	0.485714	0.793939	0.503759	0.48961	0.285294	0.368421	0.690476	0.909852
CCT8_URI1	0.752632	0.635165	0.438841	0.964286	0.320158	0.317857	0.905882	0.589744	0.705882	0.683333	0.2	0.931441	0.741259	0.00621293	0.781818	0.714286	0.75	0.551515	0.699301	-0.2	0.304636	0.771429	0.0424242	0.258647	-0.0669048	0.488235	0.338346	0.333333	0.56601
DNAJC8_NUDC	0.307018	0.476923	0.531026	0.75	0.462451	0.353571	0.591176	0.667009	0.658824	0.45	0.7	0.567863	0.853147	0.580627	0.818182	0.723077	0.382143	0.466667	0.811189	0.7	0.314706	0.657143	0.6	0.597217	0.541558	0.369389	0.378947	0.714286	0.808374
NUDC_SEC63	0.285965	0.243956	0.282216	0.821429	0.0525127	0.564286	0.458824	0.582222	0.535294	0.55	0.7	0.271111	0.895105	0.177351	0.954545	0.520879	0.585714	0.70517	0.426573	0.1	-0.0691685	0.657143	0.587879	0.556391	0.0883117	0.294118	0.309774	0.142857	0.730542
DNAJC8_URI1	0.836842	0.872527	0.773367	0.892857	0.682665	0.675	0.858824	0.382564	0.532353	0.933333	0.5	0.861344	0.853147	0.254658	0.918182	0.854945	0.667857	0.90303	0.825175	0.9	0.465048	0.942857	0.793939	0.821361	0.800909	0.582782	0.783459	0.857143	0.764532
DNAJC8_SGTA	0.477193	0.0901099	0.686094	0.428571	0.0299266	-0.135714	0.732353	0.539829	0.517647	0.166667	0.2	-0.268422	-0.188811	0.315641	0.454545	0.367033	-0.328571	-0.272727	-0.468531	0.4	0.117647	0.942857	0.612121	0.707785	0.354011	0.139809	-0.0285714	-0.166667	0.644335
CCT5_URI1	0.580702	0.714286	0.673145	0.821429	0.457933	0.839286	0.861765	0.556239	0.414706	0.533333	0.1	0.896564	0.727273	0.321287	0.781818	0.569231	0.821429	0.6	0.678322	-0.2	0.334069	-0.142857	0.0909091	0.500752	0.155245	0.588235	0.593985	0.785714	0.632512
PTGES3_STIP1	0.72807	0.67033	0.674439	0.857143	0.31677	0.421429	0.914706	0.731966	0.544919	0.6	0.7	0.644775	0.804196	0.163185	0.718182	0.534066	0.571429	0.69697	0.629371	1	0.432353	0.657143	0.515152	0.646617	0.93342	0.626471	0.358782	0.0238095	0.792611
CANX_NUDC	0.301754	0.626374	0.109303	0.75	0.0988142	0.560714	0.602941	0.591795	0.629412	0.733333	0.9	0.416068	0.811189	0.0875459	0.945455	0.758242	0.235714	0.69697	0.503497	0	0.0235294	0.428571	0.406061	0.618045	0.328571	0.120588	0.374436	0.047619	0.640394
AHSA1_CHORDC1	0.585965	0.749451	0.841266	0.785714	0.70751	0.239286	0.541176	0.548034	0.326471	0.733333	-0.3	0.593162	0.482517	-0.178995	0.690909	0.472527	0.382143	0.672727	0.314685	0.5	0.3	0.6	0.672727	0.123308	0.815849	0.217647	0.372932	0.380952	0.75157
CANX_CCT5	0.749123	0.934066	0.711638	0.714286	0.546019	0.767857	0.879412	0.830427	0.764706	0.466667	0.7	0.92547	0.839161	-0.149633	0.890909	0.903297	0.535714	0.90303	0.762238	0.3	0.567647	0.142857	0.587879	0.577444	0.615584	0.473529	0.714286	0.857143	0.819704
DNAJC7_TTC5	0.726316	0.279121	0.689024	0.678571	0.586674	0.689286	0.761765	0.341939	0.464706	0.166667	0.2	0.643077	-0.0979021	0.550536	0.7	0.564835	-0.0857143	-0.175758	-0.0839161	0.8	0.311765	0.942857	0.709091	0.541353	0.17013	-0.1	0.766454	0.547619	0.888533
CANX_CCT6A	0.903509	0.89011	0.771798	0.75	0.278374	0.753571	0.841176	0.807179	0.788235	0.6	0.7	0.879658	0.937063	0.0965556	0.927273	0.828571	0.525	0.6	0.86014	0.5	0.558824	0.142857	0.515152	0.508271	0.748052	0.579412	0.682707	0.809524	0.812315
DNAJA1_PTGES3	0.829825	0.784615	0.79575	0.821429	0.52908	0.65	0.732353	0.51154	0.428256	0.666667	0.7	0.815322	0.713287	0.21965	0.618182	0.679121	0.532143	0.875384	0.72028	0.2	0.635294	0.771429	0.50303	0.803008	0.855473	0.311765	0.366303	0.690476	0.941872

## Sheet: Data 5B. Core-variable pairs
Supplementary Data 5B. The expression correlation between pairs of core and variable chaperones.
name	WholeBlood	Esophagus-Mucosa	Brain0	Colon-Sigmoid	Nerve-Tibial	Testis	Heart-LeftVentricle	Muscle-Skeletal	Breast-MammaryTissue	Artery-Coronary	Uterus	Brain1	Esophagus-Muscularis	Artery-Tibial	Liver	Heart-AtrialAppendage	Artery-Aorta	Prostate	Pituitary	Ovary	Adipose-Subcutaneous	Vagina	Adipose-Visceral(Omentum)	Thyroid	Lung	Skin-NotSunExposed(Suprapubic)	Skin-SunExposed(Lowerleg)	Esophagus-GastroesophagealJunction	Brain2
DNAJC8_VCP	0.584211	0.721673	0.819046	0.678571	0.601355	0.532143	0.773529	0.890751	0.129412	0.933333	0.7	0.846154	0.916084	0.189159	0.9	0.775824	0.35	0.563636	0.237762	-0.3	0.385294	0.371429	0.490909	0.737871	0.0142857	0.388521	0.621053	0.809524	0.90197
DNAJC8_TOMM34	0.538596	0.340659	0.442271	0.75	0.261434	0.357143	0.838235	0.785983	0.670588	0.766667	0.8	0.100855	0.623469	0.140599	0.890909	0.828571	-0.235714	0.187879	0.377622	-0.1	0.441176	0.542857	0.478788	0.767958	0.228571	0.665195	0.637594	0.0714286	0.819704
CCT6A_HSPB6	0.470175	0.208791	0.104124	0.107143	0.232072	0.157143	0.655882	-0.261583	-0.15	-0.0666667	-0.1	-0.208205	0.181818	-0.159797	-0.0181818	0.67033	0.217857	0.587879	-0.125874	-0.6	0.120588	-0.2	0.393939	0.0300752	-0.0974026	-0.170588	-0.279699	0.547619	-0.266995
DNAJC4_PFDN6	0.0298246	0.191209	0.421564	0.142857	-0.00112962	0	0.764706	0.458198	0.529412	-0.35	-0.2	0.246496	0.041958	0.185771	-0.00909091	0.811882	-0.025	-0.478788	-0.146853	0.3	0.238235	0.0285714	-0.175758	0.299248	0.383241	0.120588	-0.0721805	0.0952381	0.484729
DNAJC7_FKBP15	0.742105	0.41978	0.449118	0.964286	0.297572	0.189286	0.614706	0.559658	0.702941	0.316667	0.7	0.360684	0.622378	0.468794	0.381818	0.841758	0.589286	0.757576	0.0629371	-0.1	0.535294	0.942857	0.721212	0.297744	0.209091	0.255882	0.777736	0.809524	0.650739
DNAJB12_HSPA4L	0.0877193	-0.221978	0.373385	0.892857	0.17109	0.210714	0.794118	-0.0668605	0.726471	-0.266667	-0.5	-0.0294067	0.0629371	-0.41502	0.681818	0.450549	0.075	-0.0787879	-0.202797	-0.4	-0.354673	-0.485714	0.2	-0.172932	-0.275325	0.355882	0.178947	0.214286	0.813793
CCT5_ST13	0.491228	0.705495	0.666507	0.607143	0.471053	0.928571	0.797059	0.718755	0.632353	0.5	-0.1	0.940513	0.881119	-0.180124	0.463636	0.78022	0.689286	0.806061	0.713287	-0.3	0.405882	-0.6	0.212121	0.392481	0.253247	0.555882	0.696241	0.47619	0.690148
BAG4_TTC5	0.663158	0.591209	0.574588	0.571429	0.582157	0.532143	0.697059	0.604206	0.329412	0.233333	-0.1	0.722393	0.769231	0.65782	0.381818	0.569231	0.471429	0.0787879	-0.041958	0.8	-0.320588	0.6	0.357576	0.517293	0.705195	0.470588	0.567883	0.404762	0.837049
DNAJC13_SGTA	0.357895	-0.257143	0.647956	0.714286	-0.0863919	-0.335714	0.685294	0.483761	0.407653	0.45	-0.6	-0.0188066	-0.132867	-0.444382	0.154545	0.345055	0.171429	-0.0666667	-0.244755	-0.4	0.317647	0.942857	0.260606	0.606015	0.339721	0.0764706	0.209023	-0.166667	0.562069
DNAJA1_PDIA4	0.578947	0.793407	0.396017	0.607143	0.687182	0.421429	0.770588	0.380236	0.138235	0.233333	0.7	0.831795	0.41958	0.369848	0.8	0.657143	0.225	0.613985	0.811189	-0.5	0.691176	0.142857	0.345455	0.508271	-0.202597	0.505882	0.324812	0.738095	0.450739
DNAJB3_SUGT1	nan	0.384615	0.181492	nan	0.28835	0.342857	nan	-0.0155316	nan	-0.273861	0.353553	-0.159542	-0.155891	0.399435	0.545455	0.10458	-0.39843	0.252138	nan	nan	-0.15842	0.5161	-0.11245	-0.132289	-0.223037	-0.557763	-0.425564	-0.412393	0.0959754
CCT6A_HSPB1	0.168421	0.169231	0.307463	0.357143	0.0197628	0.303571	0.502941	0.411966	0.0470588	0.0333333	-0.6	-0.273846	0.633976	-0.0626765	0.463636	0.358636	0.167857	0.030303	-0.0559441	-0.7	0.0352941	0.6	0.030303	-0.13985	-0.0571429	0.494118	-0.0511278	0.52381	-0.0226601
DNAJC21_TTC1	0.573684	0.0616062	0.637574	0.642857	0.385767	0.45	0.864706	0.562393	0.517647	0.45	-0.6	0.766838	0.692308	0.383399	0.760822	0.745055	0.610714	0.612121	0.643357	0.4	0.594118	0.828571	0.587879	0.839098	0.417804	0.677468	0.690226	0.190476	0.860099
DNAJC21_TTC5	0.778947	0.281628	0.583292	0.142857	0.673256	-0.0714286	0.823529	0.0991623	0.679412	-0.15	-0.1	0.869402	-0.223776	0.435347	0.690909	0.49011	0.621429	0.236364	-0.00699301	0	0.138235	0.942857	0.29697	0.676692	0.0675325	0.157585	0.745393	-0.190476	0.818081
HSPA12A_TMX1	0.531579	0.287912	-0.204258	0.0714286	-0.356397	0.253571	0.838235	0.682051	-0.367647	0.233333	-0.5	0.676581	-0.132867	0.346132	-0.1	0.283516	-0.292857	0.430303	0.0805605	-0.2	0.552941	0.485714	0.29697	-0.222556	-0.0721013	0.152941	0.291729	-0.285714	0.249754
FKBP1A_HSP90AA1	-0.426316	0.375824	0.281411	0.678571	0.360813	0.271429	0.611765	0.0358974	-0.408824	0.3	0	0.831253	0.748252	-0.0367232	0.6	0.29703	0.525	0.527273	0.384615	0.3	0.476471	-0.6	0.612121	0.0331076	-0.475325	0.397059	0.228571	0.619048	0.868473
HSPA14_SGTB	0.761404	0.784615	0.449127	0.857143	0.431959	0.54513	0.844118	0.518632	0.514706	0.466667	-0.7	0.725812	0.657343	0.393563	0.318182	0.569231	-0.232143	0.0909091	0.524476	0	0.544118	0.6	0.757576	0.390977	0.157843	0.644118	0.454135	0.857143	0.851232
DNAJA1_PDIA2	0.122807	-0.186813	0.2877	-0.321429	0.616036	-0.507143	0.685294	-0.369636	-0.567647	0.35	0.4	-0.624615	-0.160839	-0.230943	-0.0272727	0.12967	-0.0785714	0.0121581	0.307692	0.4	-0.161765	-0.314286	0.0545455	0.266165	-0.125974	0.00588235	0.312782	0.333333	0.055665
CCT8_HSPA13	0.77193	0.775824	0.798267	0.928571	0.241107	0.728571	0.767647	0.520684	0.461765	0.75	0.3	0.874679	0.783217	0.0824626	0.6	0.736264	0.682143	0.345455	0.804196	0.4	0.397059	0.828571	0.636364	0.627068	0.701299	0.429412	0.4	0.404762	0.955172
HSPA14_VCP	0.570175	0.710671	0.861118	0.821429	0.424054	0.553571	0.773529	0.767653	0.197059	0.8	-0.3	0.665641	0.748252	-0.108978	0.736364	0.626374	-0.385714	0.151515	0.412587	-0.6	0.0382353	0.485714	0.587879	0.144361	0.195518	0.0735294	0.488722	-0.0714286	0.908374
DNAJB1_TTC5	0.226316	0.221978	0.724383	0.0357143	0.408244	0.00714286	0.6	0.0061549	0.135294	-0.133333	-0.1	0.469402	0.377622	0.255788	0.854545	0.230769	0.607143	0.490909	0.111888	0.1	0.0529412	-0.142857	-0.139394	0.311278	0.519481	-0.167647	0.0947725	0.595238	0.450794
HSPA2_URI1	0.512281	0.723077	0.750133	0.571429	0.173397	0.925	0.729412	0.0830769	0.116262	0.6	-0.9	0.506411	0.769231	-0.038961	0.436364	0.0417582	-0.0785714	0.806061	0.678322	-0.7	0.16777	-0.371429	-0.466667	0.23609	0.315037	0.173529	0.577444	0.214286	0.450246
CDC37L1_DNAJC7	0.785965	0.762637	0.846112	0.678571	0.197064	0.664286	0.855882	0.485812	0.297059	0.05	0.6	0.904274	0.769231	0.323546	0.745455	0.876923	0.560714	0.963636	0.657343	0.6	0.0352941	0.142857	-0.00606061	0.273684	0.445455	0.476471	0.410526	0.452381	0.951595
CCT8_HSPA1L	0.610526	0.301099	0.633441	0	0.110107	-0.485714	0.747059	0.342906	0.108824	-0.15	0.1	0.286838	0.370629	-0.081333	0.227273	0.6	0.314286	0.0181818	0.223776	0	-0.188235	0.828571	-0.175758	0.169925	0.149351	0.326471	0.00451128	0.047619	0.761576
HSPA5_TMX1	0.317544	0.327473	0.696052	0.607143	0.344535	0.589286	0.705882	0.614359	0.338235	-0.0833333	-0.1	0.665641	0.475524	-0.0559006	0.545455	0.648352	0.189286	0.757576	0.664336	0.7	0.573529	0.0857143	0.587879	0.690226	0.173433	0.141176	0.596992	0.238095	0.412315
DNAJC14_DNAJC8	0.714035	0.701099	0.757974	0.714286	0.317899	0.235714	0.876471	0.729915	0.182353	-0.216667	0.7	0.756581	0.657343	-0.468097	0.845455	0.705495	0.367857	0.272727	0.65035	-0.7	0.247059	0.6	0.357576	0.587439	0.318182	0.468336	0.616541	0.785714	0.780296
CCT8_HSPA1B	0.270175	0.178022	0.38616	-0.357143	0.0446076	-0.435714	0.379412	-0.00991453	0.0705882	-0.583333	-0.6	0.138462	-0.286713	-0.3146	0.245455	0.134066	0.164286	-0.030303	-0.0979021	-0.6	0.217647	-0.0857143	0.248485	0.0947368	0.17013	-0.255882	-0.278195	0.142857	0.164532
CCT8_HSPA1A	0.147368	0.12967	0.288717	0.072075	0.0146851	-0.432143	0.361765	-0.0420513	0.347059	-0.633333	-0.8	-0.00649573	-0.174825	0.084157	0.118182	0.0637363	0.217857	-0.0545455	-0.0769231	-0.3	0.297059	-0.0857143	0.224242	0.0706767	0.202597	-0.2	-0.207519	0.571429	-0.00344828
DNAJB6_HSPA14	0.826316	0.424176	0.794422	0.571429	0.515528	0.760714	0.752941	0.469402	0.711765	0.7	0.5	0.631453	0.41958	-0.431959	0.709091	0.621978	-0.275	0.612121	0.111888	-0.5	0.0220751	0.371429	0.709091	-0.12782	0.173433	0.435294	0.463158	0.214286	0.935468
TRAP1_TTC5	0.668421	0.824176	0.653474	0.571429	0.469226	0.457143	0.829412	0.568644	0.688235	0.733333	0.1	0.137778	0.286713	0.326934	0.463636	0.551648	0.025	-0.0424242	0.027972	-0.3	0.385294	0.885714	0.187879	0.196992	0.633323	0.0823529	0.0413689	0.785714	0.899372
DNAJC30_DNAJC7	0.752632	0.107692	0.824181	0.535714	0.308865	0.196429	0.697059	0.197949	0.0941176	0	0.6	0.356581	0.734266	-0.128176	0.581818	0.828571	0.207143	0.527273	-0.0559441	0.1	0.394118	0.142857	0.418182	0.497744	0.0675325	0.282353	-0.148872	-0.261905	0.907389
BBS12_PTGES3	0.631579	0.208791	0.307087	0.357143	0.576108	0.339286	0.835294	0.392137	0.732892	-0.333333	-0.7	0.522148	0.608392	0.151892	0.236364	0.125275	-0.0392857	0.466667	0.573427	-0.8	0.526471	-0.0285714	0.29697	0.592481	0.0753491	0.447388	0.249718	0.238095	0.730542
DNAJC30_DNAJC8	0.733333	0.358242	0.514002	0.857143	0.254658	0.271429	0.708824	0.517265	0.0147059	-0.4	0.1	0.287521	0.741259	-0.00508187	0.818182	0.70989	0.139286	0.284848	-0.111888	-0.2	0.173529	0.142857	0.636364	0.56337	0.550649	0.220751	-0.207519	0.761905	0.83202
DNAJB11_VBP1	0.847368	0.507692	0.828786	0.857143	0.000564812	0.65	0.752941	0.390085	0.48418	0.0166667	0.8	0.78188	0.524476	0.0502541	0.754545	0.6	0.432143	0.624242	0.72028	0.9	0.611765	-0.0857143	0.769697	0.628571	0.397403	0.552941	0.763445	0.285714	0.726198
SEC63_SIL1	0.275439	0.393407	0.793683	0.678571	0.0604178	-0.117857	0.529412	0.712821	-0.0647059	0.45	-0.4	0.464615	0.664336	-0.339356	0.890909	0.613187	0.289286	0.0911858	0.342657	-0.1	0.428256	0.985611	0.745455	0.58797	0.0675325	0.114706	0.0285822	0.357143	0.657635
CCT4_PDIA6	0.82807	0.70989	0.855169	0.928571	0.61039	0.475	0.929412	0.677949	0.723529	0.65	0.9	0.796923	0.846154	0.276115	0.9	0.802198	0.675	0.951515	0.65035	0.1	0.547059	0.942857	0.648485	0.596992	0.248052	0.564706	0.709774	0.738095	0.868473
CCT4_PDIA5	0.491228	0.437363	0.427893	0.928571	0.207228	-0.135714	0.432353	0.301197	-0.111765	0.416667	0.3	-0.318291	0.286713	-0.188029	0.8	0.745055	0.107143	0.345455	0.692308	-0.3	0.0941176	0.6	-0.0666667	0.56391	-0.197403	0.258824	-0.17594	-0.238095	0.519212
CCT3_CDC37	0.668421	0.831684	0.696936	0.75	0.106719	0.571429	0.597059	0.486496	-0.367647	-0.683333	-0.8	0.183963	0.0559441	-0.0604178	0.554545	0.630769	-0.717857	-0.127273	-0.307692	-0.4	0.135294	-0.2	0.345455	-0.26015	0.107792	0.235294	0.0631579	0.261905	0.819704
CCT4_PDIA4	0.847368	0.903297	0.563845	0.75	0.370977	0.603571	0.611765	0.680684	0.470588	0.316667	0.8	0.68	0.216783	0.182383	0.845455	0.784615	0.360714	0.490909	0.601399	0.1	0.455882	0.771429	0.406061	0.487218	0.194805	0.532353	0.560902	0.0952381	0.437931
CHORDC1_PHB2	0.326316	0.463736	0.65545	0.464286	-0.356296	-0.0428571	0.535294	0.151821	0.214706	-0.266667	0.2	0.116943	0.468531	-0.31677	-0.190909	0.406593	0.0214286	0.612121	-0.164913	0.3	-0.405882	0.371429	0.030303	-0.422556	-0.24026	0.71376	-0.410526	0.309524	0.631034
DNAJA1_PPP5C	0.42807	0.472527	0.743216	0.857143	0.140599	0.182143	0.676471	0.13404	0.4	-0.75	-0.3	0.589744	0.636364	0.0965556	0.872727	0.665934	-0.457143	0.218846	-0.111888	-1	0.45	0.0289886	0.515152	0.184962	-0.507792	0.220588	0.333835	0.571429	0.828571
ERP44_SGTA	0.329825	-0.243956	0.64956	0.5	-0.0705816	-0.207143	0.614706	0.576509	0.444118	0.45	0.3	-0.105317	0.132867	-0.0660644	0.518182	0.428571	-0.1	-0.284848	-0.405594	-0.9	-0.05	0.6	0.260606	0.484211	-0.0246833	-0.0970588	-0.249624	0.52381	0.6
GAK_SUGT1	0.603509	0.415385	0.531725	0.714286	0.265951	0.171429	0.570588	0.327179	0.755882	0.783333	0.9	0.0488889	0.307692	0.281762	0.690909	0.349451	-0.375	-0.0666667	0.0629371	0.5	0.511765	0.885714	0.781818	0.0526316	0.241558	0.197059	0.457143	0.047619	0.530115
CHORDC1_ST13	0.887719	0.630769	0.748552	0.464286	0.102796	0.553571	0.514706	0.263635	0.405882	0.316667	-0.1	0.603419	0.370629	0.134952	0.145455	0.52967	0.192857	0.709091	0.342657	0.3	-0.158824	0.428571	0.50303	-0.500752	0.883117	0.385294	0.407519	0.0714286	0.714778
DNAJC8_SIL1	0.245614	0.428571	0.680451	0.75	0.294184	0.0642857	0.673529	0.65812	0.0411765	0.383333	-0.1	0.299145	0.636364	0.118012	0.909091	0.745055	0.107143	-0.224242	0.132867	-0.3	0.155882	0.985611	0.709091	0.559609	-0.15974	0.161884	-0.0391125	0.690476	0.74335
CCT6A_HSPB8	0.533333	0.0021978	0.480247	0.357143	0.271598	0.514286	0.820588	0.458462	0.0676471	0.75	0.2	-0.205163	0.909091	0.200452	-0.254545	0.916484	0.292857	0.854545	0.272727	0.1	0.155882	-0.542857	0.430303	0.0977444	-0.158442	0.485294	0.308271	0.619048	-0.114778
DNAJB6_PFDN2	0.505263	0.0021978	0.71564	0.607143	0.454545	0.510714	0.723529	0.0379487	0.302941	0.8	0.6	0.799658	0.818182	0.818182	0.727273	0.731868	0.175	0.818182	0.496503	0.6	0.573952	0.542857	0.127273	0.735338	0.25974	0.464706	0.470677	0.610789	0.68867
DNAJB6_PFDN6	0.589474	0.138462	0.66595	0.142857	0.42022	0.267857	0.685294	0.000341939	0.544118	0.633333	-0.3	0.671111	0.832168	0.632976	0.845455	0.677668	0.196429	0.636364	-0.111888	0.3	0.569537	0.542857	-0.0424242	0.556391	-0.00974342	0.647059	0.544361	0.47619	0.820197
DNAJB6_PFDN5	0.415789	0.376238	0.62738	0.571429	0.0892403	0.239286	0.673529	-0.117265	0.491176	0.0666667	0.8	0.565812	0.895105	0.401581	0.5	0.551648	-0.542857	0.745455	0.27972	0.6	0.169242	0.657143	0.551515	0.568421	0.251948	0.464706	0.282707	-0.214286	0.732512
DNAJC4_SEC63	-0.0315789	0.617582	0.510808	0.428571	-0.226426	-0.360714	0.502941	0.0564103	0.5	-0.633333	-0.7	-0.318291	-0.041958	-0.381141	0.181818	0.142857	0.00714286	-0.492403	-0.426573	-0.6	0.272259	0.771429	0.272727	0.338346	-0.280519	-0.0235294	0.138346	-0.5	0.296059
HSP90B1_PTGES3	0.749123	0.731868	0.854647	0.785714	0.663467	0.65	0.672554	0.697778	0.793231	0	-0.2	0.883379	0.636364	0.291925	0.718182	0.714286	0.757143	0.781818	0.755245	-0.9	0.55	0.828571	0.454545	0.428571	0.305944	0.361765	0.700263	0.619048	0.831527
DNAJB5_PFDN6	0.359649	0.345055	0.587168	0.464286	-0.182999	0.403571	0.552941	-0.0680458	-0.658824	0.183333	0.2	0.37094	0.524476	-0.130435	0.618182	0.475248	-0.217857	0.721212	-0.58042	-1	-0.379412	0.142857	-0.29697	-0.0601504	-0.354661	0.420588	-0.0496241	0.347312	0.81133
PDIA5_SEC63	0.575439	0.503297	0.274633	0.642857	0.385658	0.310714	0.391176	0.543248	0.120588	0.45	-0.3	-0.0912821	0.195804	0.156409	0.536364	0.643956	0.075	0.145897	0.573427	0.1	0.213392	0.771429	0.636364	0.44812	0.128571	0.385294	0.478195	-0.119048	0.394089
FKBP10_HSPA14	0.463158	0.314286	-0.0161156	0.75	-0.193676	0.0107143	0.541176	0.196581	0.679412	-0.0833333	0.3	-0.14735	0.27972	-0.0107284	-0.118182	0.402198	-0.485714	0.478788	-0.545455	-0.2	0.529412	0.885714	0.212121	-0.506767	-0.620981	0.561765	-0.0105263	0.642857	-0.00394089
CCT8_CLGN	0.423551	-0.446154	0.749971	-0.142857	0.0107284	-0.15	0.870588	0.327863	0.405882	-0.383333	0.2	0.908376	0.594406	-0.0937588	0.354545	0.608791	0.157143	0.260606	0.398601	-0.2	-0.0411765	-0.142857	0.357576	0.0691729	-0.211688	0.314706	-0.197067	-0.238095	0.931527
HSPA1A_SEC63	0.25614	0.0197802	0.600549	0.0180187	-0.0604349	-0.503571	0.417647	-0.262906	-0.114706	-0.316667	-0.3	0.223248	-0.181818	-0.25127	0.0363636	0.120879	-0.160714	-0.12766	0.027972	0.7	0.192789	-0.371429	0.321212	0.0120301	-0.224675	-0.291176	-0.32782	0.619048	-0.0320197
HSPE1_TMX1	0.257895	0.613187	0.771368	0.428571	0.434341	0.760714	0.426471	0.31219	0.0911765	-0.2	0.5	0.574701	0.328671	-0.17109	0.472727	0.740659	-0.117857	0.648485	0.447552	0	0.267647	-0.0285714	0.466667	0.439098	0.196168	0.694118	0.586466	0.0714286	0.653202
ERP44_URI1	0.733333	0.213187	0.817861	0.75	0.586674	0.296429	0.747059	0.553599	0.488235	0.883333	0.7	0.91708	0.79021	0.434218	0.863636	0.78022	0.560714	0.527273	0.825175	-0.6	0.516556	0.828571	0.515152	0.658647	0.347515	0.567647	0.876692	0.52381	0.705419
HSPB7_TTC5	0.145614	0.169231	0.184579	0.428571	-0.508752	-0.332143	0.729412	0.480424	-0.808824	-0.333333	-0.3	-0.124103	-0.013986	-0.185771	-0.618182	0.226374	-0.475	0.0666667	0.223776	0.6	-0.564706	0.0857143	-0.575758	-0.243609	0.0883117	-0.347059	-0.0737119	-0.642857	0.0219239
CCT3_TTC36	-0.136289	-0.235165	0.601113	-0.107143	-0.129342	0.457143	0.702941	-0.192479	0.191176	-0.666667	0	0.110446	-0.384615	-0.0355731	-0.00909091	-0.0241758	-0.339286	-0.430303	0.363636	-0.7	-0.191176	-0.428571	-0.0545455	0.216541	-0.128571	-0.6	-0.370064	-0.047619	0.648768
HSPB7_TTC1	0.191228	0.147253	0.0829776	0.535714	-0.364201	0.185714	0.832353	0.277265	-0.144118	0.3	1	-0.00991453	0.622378	0.438735	-0.382689	0.358242	-0.253571	0.721212	0.601399	-0.3	0.0147059	0.771429	0.0424242	0.0526316	0.166342	0.402941	-0.407519	0.452381	-0.0694581
DNAJB12_TMX3	0.636842	0.617582	0.692732	0.678571	0.12253	-0.0464286	0.735294	0.558728	0.641176	0.55	0.8	0.0971106	0.48951	0.0598701	0.618182	0.485714	0.228571	0.393939	0.125874	0.3	0.259014	0.657143	0.769697	0.0631579	0.41039	0.161765	0.0917293	0.452381	0.83202
DNAJC11_NUDC	0.321053	0.626374	0.760339	0.857143	0.400339	0.416443	0.8	0.13641	0.709345	0	-0.1	0.134359	0.804196	-0.0977125	0.727273	0.736264	-0.353571	0.648485	0.181818	0.1	0.244118	-0.2	-0.709091	0.0887552	-0.0207792	0.244118	0.430075	0.333333	0.831527
DNAJC5G_PTGES3	-0.26452	0.0528053	-0.0963146	0.392857	-0.156164	0.371429	0.729412	-0.243701	-0.0964654	-0.366667	0.8	0.185105	0.153846	-0.25699	0.143019	0.520879	-0.0464286	0.0666667	0.118881	-0.1	0.105882	-0.0857143	-0.478788	0.324812	0.490366	-0.294442	-0.171121	0.119048	0.163667
BAG1_SEC63	0.0385965	0.384615	0.840097	0.892857	0.411183	-0.321429	0.544118	0.478974	0.302941	0.633333	0.9	0.579244	0.79021	-0.0457369	0.427273	0.437363	0.353571	0.413376	0.601399	0.1	0.104489	-0.828571	0.260606	0.807519	0.727273	0	0.389474	-0.261905	0.896059
DNAJA4_PTGES3	0.831579	0.721673	0.578422	0.571429	0.0841333	-0.192857	0.667647	0.384615	0.58131	0.516667	0.5	0.729092	0.531469	-0.0965556	0.272727	0.318681	0.307143	0.284848	0.622378	-0.3	0.235294	-0.257143	0.0909091	0.333835	0.824294	0.514706	0.440015	-0.119048	0.861436
DNAJC2_STIP1	0.361404	0.604396	0.872164	0.857143	0.250212	0.657143	0.708824	0.450256	0.526858	-0.133333	0.6	0.706787	0.48951	0.264822	0.754545	0.89011	-0.121537	0.279637	0.370629	0.5	0.464706	0.428571	0.781818	0.434586	0.153247	0.170588	0.0556391	0.047619	0.939901
CRYAB_SUGT1	0.236842	0.0373626	0.525509	0.321429	0.264897	-0.0928571	0.782353	0.0940171	-0.0705882	-0.366667	0.2	0.212991	0.664336	-0.129305	-0.0636364	0.52967	0.075	0.393939	-0.622378	0.2	0.288235	-0.6	-0.0909091	-0.174436	0.481818	0.217647	0.360902	0.0714286	-0.00246336
CANX_HSPB2	0.492055	-0.23956	0.344244	0.428571	-0.309994	-0.0928571	0.744118	0.0632479	-0.526471	-0.316667	-0.7	-0.256068	0.440559	0.0824626	-0.790909	0.613187	0.0392857	0.151515	0.34965	0.3	-0.0970588	0.314286	-0.393939	0.157895	-0.271429	0.3	0.133835	0.309524	0.28867
CCT7_PTGES3	0.638596	0.793407	0.790043	0.857143	0.729944	0.346429	0.832353	0.755214	0.754967	-0.0333333	-0.1	0.846101	0.832168	0.360813	0.772727	0.538462	0.635714	0.757576	0.244755	-0.6	0.5	0.885714	0.321212	0.595489	0.397011	0.723529	0.602482	0.0714286	0.812808
CCT6B_SEC63	0.692982	0.6	0.559217	0.892857	-0.0909091	0.567857	0.864706	0.508376	0.0411765	-0.683333	0.6	0.316923	0.734266	0.083004	0.281818	0.630769	0.0446828	0.176293	0.027972	0	0.254599	0.0857143	-0.10303	0.144361	0.493506	0.188235	0.372932	-0.166667	0.71133
TCP1_TXNDC5	0.450877	0.573626	0.729493	0.964286	0.641808	0.221429	0.723529	0.739487	0.497059	0.3	0.6	0.54735	0.559441	-0.264822	0.690909	0.63956	0.682143	0.6	0.916084	0.3	0.619573	0.371429	0.212121	0.416541	-0.277922	0.241176	0.520301	0.0714286	0.825616
FKBP7_TCP1	0.478947	0.230769	0.568187	0.357143	0.29209	0.728571	0.652941	0.439316	0.311765	-0.616667	0.6	0.683419	0.482517	0.0762497	0.354545	0.652747	0.221429	-0.115152	0.573427	0.2	-0.264901	0.542857	-0.175758	0.407672	-0.371429	0.426471	0.550376	0.214286	0.607389
CCT8_PPIC	0.460728	0.520879	0.135623	0.321429	0.367589	0.707143	0.655882	0.411282	-0.402941	0.45	0.1	-0.0358974	0.412587	0.273369	0.672727	0.758242	0.335714	0.139394	-0.314685	0.9	0.0705882	-0.2	0.430303	-0.0270677	0.0142857	0.0794118	-0.261654	0.333333	0.0980296
CCT8_PPIB	0.655551	0.775824	0.47925	0.821429	0.511011	0.832143	0.476471	0.36547	0.582353	0.3	0.6	0.712821	0.867133	0.350184	0.854545	0.674725	0.467857	0.515152	0.629371	0.4	0.670588	0.828571	0.709091	0.338346	0.0701299	0.35	0.353383	0.571429	0.691133
CCT8_PPIA	0.759649	0.767033	0.730216	0.821429	0.454545	0.767857	0.708824	0.401709	0.494118	0.366667	0.9	0.793504	0.811189	0.416949	0.909091	0.665934	0.685714	0.733333	0.13986	0.5	0.65	0.142857	0.699091	0.374436	0.00779221	0.520588	0.415038	0.619048	0.910837
CCT8_PPID	0.796491	0.617582	0.895209	0.678571	0.45072	0.678571	0.947059	0.74906	0.761765	-0.216667	0.7	0.836581	0.664336	0.117514	0.572727	0.872527	-0.182143	0.709091	0.461538	0.6	0.541176	0.714286	0.260606	0.595489	0.125974	0.644118	0.46015	0	0.896169
BBS12_PFDN2	0.452632	-0.213187	0.176664	0.392857	0.0965829	0.517857	0.720588	0.485812	-0.273529	-0.3	0.1	0.107369	0.013986	-0.125918	0.118182	0.432967	-0.314286	0.709091	-0.454545	-0.9	-0.0470588	0.542857	-0.442424	0.162406	-0.585714	0.200147	0.213534	0.203596	0.549754
BBS12_PFDN6	0.580702	0.0241758	0.55633	0.142857	0.137288	0.403571	0.65	0.421269	0.0588235	0.266667	0.2	0.0882202	0.454545	-0.238848	0.336364	0.477448	-0.0321429	0.551515	0.013986	-0.8	0.120588	-0.0285714	-0.115152	0.0721805	0.512504	0.186902	0.242105	0.357143	0.782759
FKBP14_PTGES3	0.564912	0.507692	0.702286	0.714286	-0.0920384	0.325	0.817647	0.469402	0.630339	-0.15	-0.3	0.738372	0.104895	-0.259249	0.672727	0.604396	0.453571	0.212121	0.34965	-0.7	0.485294	0.0857143	0.806061	0.35188	-0.313738	0.426471	0.521249	-0.047619	0.731034
AHSA2_HSPA12A	0.415789	0.731868	0.0362388	0.428571	0.314512	0.321429	0.632353	0.54188	-0.682353	-0.216667	0.6	0.501538	0.027972	-0.00282326	-0.3	0.336264	-0.025	0.29697	0.0910684	-0.4	0.0647059	0.714286	0.236364	0.106767	0.285714	0.741176	0.627068	0	0.0719212
NUDC_PPID	0.321053	0.389011	0.734205	0.75	0.160407	0.528571	0.682353	0.347009	0.538235	-0.233333	0.3	0.290256	0.888112	-0.345763	0.445455	0.89011	-0.0642857	0.636364	0.461538	0.3	0.329412	0.657143	0.563636	0.126316	0.61039	0.220588	0.120301	0.52381	0.740239
NUDC_PPIA	0.168421	0.410989	0.647406	0.857143	0.204969	0.178571	0.697059	0.327863	0.394118	0.266667	0.6	0.725812	0.902098	0.244633	0.9	0.771429	0.675	0.769697	0.678322	-0.2	0.408824	-0.6	0.0121581	0.661654	-0.0545455	0.491176	0.357895	0.714286	0.868966
NUDC_PPIC	0.270294	0.371429	-0.00939389	0.357143	-0.20384	-0.05	0.688235	0.236239	-0.464706	0.566667	-0.6	-0.0591453	0.314685	-0.393109	0.727273	0.701099	0.428571	0.260606	0.531469	0	0.114706	-0.2	0.575758	0.57594	-0.118182	0.408824	-0.192481	0.47619	-0.00394089
NUDC_PPIB	0.0342255	0.767033	0.0599134	0.857143	0.338227	0.0964286	0.588235	0.311453	0.491176	0.516667	-0.1	0.50359	0.755245	0.0971477	0.918182	0.701099	0.725	0.757576	0.657343	-0.7	0.464706	0.314286	-0.00606061	0.684211	-0.135065	0.523529	0.571429	0.666667	0.751232
DNAJA3_NUDC	0.489474	0.784615	0.750551	0.964286	0.470356	0.142857	0.835294	0.429744	0.655882	0.0166667	0.8	0.352479	0.902098	0.00621293	0.818182	0.815385	-0.346429	0.709091	0.265734	0.3	0.621045	-0.257143	0.284848	0.288722	0.137662	0.1	0.0345865	0.642857	0.893103
CLGN_HSP90AA1	0.346222	-0.0505495	0.73275	0.178571	0.214003	0.396429	0.626471	0.0550427	0.276471	0.75	0.3	0.797401	0.538462	-0.420339	0.390909	0.622663	0.45	0.69697	-0.0559441	-0.1	-0.117647	-0.485714	0.345455	0.139902	-0.025974	0.426471	-0.0917638	0.309524	0.881773
DNAJB11_PPID	0.657895	0.358242	0.635069	0.464286	0.558192	0.507143	0.752941	0.149402	0.217647	-0.533333	0.5	0.772991	0.496503	0.160407	0.354545	0.749451	0.153571	0.345455	0.461538	0	0.361765	-0.2	0.418182	0.368421	0.0272727	0.576471	0.481203	0.261905	0.739837
DNAJB11_PPIB	0.488811	0.810989	0.809724	0.571429	0.201073	0.378571	0.723529	0.477607	0.294118	-0.15	0.7	0.638291	0.727273	0.282891	0.890909	0.876923	0.178571	0.806061	0.86014	0.7	0.552941	0.371429	0.551515	0.843609	0.414286	0.655882	0.526316	0.595238	0.741224
DNAJB11_PPIA	0.647368	0.305495	0.601378	0.571429	0.0254165	0.535714	0.814706	0.408547	0.570588	-0.266667	1	0.695726	0.65035	0.268851	0.9	0.749451	-0.00357143	0.393939	0.531469	0.2	0.605882	0.942857	0.656538	0.777444	0.242857	0.561765	0.353383	0.619048	0.884345
CHORDC1_MKKS	0.550877	0.538462	0.481458	0.392857	0.355167	0.221627	0.635294	0.150085	-0.0235467	0.05	-0.4	0.615043	0.48951	0.0163749	0.4	0.195604	0.346429	0.187879	0.384615	0.3	0.223529	0.257143	0.684848	-0.383459	0.174026	0.857984	0.37594	0.166667	0.731371
HSPA13_TCP1	0.801754	0.78022	0.830039	0.857143	-0.1	0.571429	0.723529	0.712821	0.329412	0.75	-0.2	0.89246	0.741259	0.0434783	0.690909	0.687912	0.732143	0.757576	0.762238	-0.1	0.213392	0.714286	0.393939	0.557895	0.666234	0.679412	0.854135	0.547619	0.829557
BAG5_CCT5	0.735088	0.661538	0.807043	0.535714	0.175657	0.617857	0.776471	0.74359	0.364706	0.35	0.4	0.838632	0.776224	0.0321852	0.654545	0.481319	0.386059	0.418182	0.356643	-0.9	0.523529	0.371429	0.624242	0.714286	0.219481	0.664706	0.613534	0.547619	0.937438
TTC1_TXNRD1	0.535088	0.134066	0.788832	0.785714	0.0457498	0.342857	0.85	0.703932	0.294118	0.683333	-0.7	0.746325	0.601399	-0.0152456	0.30524	0.810989	0.0678571	0.818182	0.538462	0.9	0.585294	0.942857	0.612121	0.317293	-0.346329	0.302941	0.112782	0.5	0.812315
PTGES3_STUB1	0.142105	0.432967	0.31456	0.964286	0.324202	0.396429	0.779412	0.242393	0.292862	-0.266667	0.1	0.544802	0.566434	0.220277	0.818182	0.569231	0.421429	0.539394	-0.363636	0.3	0.211765	0.885714	0.345455	0.578947	0.20786	0.15	0.152689	-0.0952381	0.630049
AHSA1_CCT6B	-0.0964912	-0.151648	0.358776	0.428571	-0.350649	-0.0107143	0.688235	0.0420513	-0.0529412	-0.916667	0	0.13641	0.286713	-0.26821	0.381818	0.235165	-0.504022	-0.175758	-0.244755	-0.3	-0.179412	-0.314286	-0.115152	-0.46015	-0.313738	-0.620588	-0.511278	0.214286	0.379357
CCT8L2_DNAJC8	-0.184455	-0.162083	0.215017	-0.612372	-0.0598135	-0.0714286	-0.422822	-0.441347	0.113436	-0.19803	0.102598	-0.259728	-0.19932	0.0192988	-0.215744	0.0160128	-0.143055	0.0552189	-0.128505	0.3	0.396935	0.698253	0.122837	0.0279352	0.0182478	0.227038	0.220122	-0.436436	0.182921
TMX1_TTC36	0.120359	0.296703	0.339634	-0.0357143	-0.251977	0.0642857	0.247059	0.00923077	-0.332353	-0.616667	0.7	0.191795	-0.314685	-0.261434	-0.363636	0.134066	-0.0535714	-0.527273	-0.111888	-0.9	-0.605882	0.428571	-0.612121	0.267669	-0.0181877	-0.0529412	-0.00150432	-0.309524	0.225616
CCT8L2_DNAJC7	-0.0803453	-0.223246	0.127823	-0.408248	0.125177	-0.103571	-0.22004	-0.18935	-0.181497	-0.425763	0.307794	-0.316211	-0.00711857	0.102368	-0.283164	-0.0594762	-0.00752923	0.263824	0.165221	0.5	0.263185	0.151794	0.43316	0.193964	0.33628	0.00972306	0.193514	-0.681931	0.166266
DNAJC25_URI1	0.659649	0.520879	0.501738	0.714286	0.619424	0.382143	0.682353	0.273162	0.588235	0.0833333	0.6	0.829314	0.706294	0.572316	0.454545	0.740659	0.296429	0.430303	0.33275	0.6	0.188374	0.942857	0.0364743	0.622556	-0.246184	0.155882	0.640602	0.619048	0.555172
CCT5_TTC4	0.908772	0.52967	0.713266	0.25	0.234331	0.214286	0.426471	0.773807	0.529412	0.0166667	0.1	0.355214	-0.118881	0.0931677	0.381818	0.182418	-0.392857	-0.0666667	-0.174825	0.3	0.285294	0.0857143	-0.248485	0.23609	0.476623	0.529412	0.738346	-0.0952381	0.867488
CDC37_SUGT1	0.689474	0.413642	0.423028	0.821429	0.167702	0.103571	0.605882	0.234188	0.0617647	-0.3	0.3	0.00239316	0.27972	-0.176736	0.427273	0.327473	-0.675	-0.248485	-0.405594	0.9	0.320588	0.714286	0.551515	-0.0586466	0.0272727	0.279412	0.428571	0.119048	0.675699
DNAJB11_SIL1	0.166667	0.635165	0.850204	0.428571	0.198249	-0.146429	0.755882	0.500171	-0.0647059	0.266667	0.3	0.326496	0.622378	0.288538	0.881818	0.745055	-0.221429	0.224242	0.573427	0.3	0.673529	-0.144943	0.551515	0.732331	-0.171429	0.194118	0.0624295	0.52381	0.874492
AIPL1_PFDN6	0.186482	0.186813	0.24059	0.2965	-0.551481	-0.0785714	0.184215	-0.127817	0.0276329	0.417786	0.7	0.203454	0.206438	0.264168	-0.00953463	-0.0897465	0.0536105	-0.0729487	0.41958	0.1	0.177501	-0.771429	0.42023	-0.34102	0.0780488	0.0903729	0.113698	0.309524	0.215309
AIPL1_PFDN2	0.237156	0.0197802	0.0764887	0.14825	0.0453671	-0.353571	0.496777	-0.134678	0.230274	0.417786	0.1	0.102582	0.473385	0.412406	0.133485	-0.176734	-0.109774	0.19453	0.132867	0	-0.0109956	-0.142857	0.109906	0.016313	-0.283857	0.182227	-0.110625	0.347312	0.254816
HSPA6_TMX1	-0.0894737	0.564835	0.59307	0.178571	-0.00790737	0.0697676	0.376471	-0.18906	-0.0352941	-0.45	0.7	0.0735043	-0.125874	0.218521	0.0272727	0.406593	-0.0142857	-0.0545455	0.51049	-0.3	0.511765	-0.257143	0.418182	-0.148872	0.110425	0.0235294	-0.132331	0.119048	-0.356158
EDEM1_PTGES3	0.673684	0.428571	0.448116	0.714286	0.304348	0.682143	0.664706	0.686154	0.782032	-0.716667	-0.2	0.408073	0.384615	0.255788	0.690909	0.824176	-0.0464286	0.418182	0.363636	0.7	0.482353	0.142857	0.6	0.209023	-0.31179	0.667647	0.639338	0.0714286	0.757143
DNAJC2_HSP90AA1	0.677193	0.661538	0.900971	0.642857	0.458063	0.392857	0.711765	0.0666667	0.670588	-0.416667	0.9	0.732433	0.48951	0.309605	0.763636	0.541254	0.364611	0.0851068	0.356643	0.6	0.297059	-0.371429	0.672727	0.397142	0.222078	0.45	0.64812	0.142857	0.944828
CCT4_DNAJB7	0.0368583	0.415385	0.383826	0.75	-0.267081	-0.157143	0.480168	0.158974	0.429412	-0.166667	0.6	0.511111	0.13986	0.0186335	0.0181818	0.0505495	-0.164286	0.29697	-0.27972	-0.3	0.0235294	0.371429	0.636364	-0.234586	0.119481	-0.1	0.466291	0.190476	0.721675
DNAJB14_PFDN5	0.403509	0.827283	0.345604	0.392857	0.0530923	-0.221429	0.378219	0.0646154	0.438235	0.25	0.6	0.217778	0.713287	-0.237786	0.754545	0.595604	-0.2	0.6	0.356643	-0.6	-0.0588235	0.942857	0.733333	-0.0526316	0.177922	0.738235	0.601504	-0.190476	0.635468
AHSA1_EDEM1	0.284211	0.221978	0.682441	0.857143	0.402597	0.817857	0.441176	0.502906	0.345843	0	-0.9	0.338861	0.020979	-0.497459	0.809091	0.362637	-0.421429	0.381818	-0.020979	-0.7	0.0352941	0.0857143	0.29697	0.24812	-0.20786	0.523529	0.0601504	-0.142857	0.841483
AHSA1_FKBP1B	0.391228	0.032967	0.334875	0.357143	0.385658	-0.121429	0.302941	0.208205	0.0411765	-0.45	0.7	0.609573	0.111888	-0.103331	-0.109091	-0.0330033	0.125	-0.466667	0.0699301	0.4	0.476471	-0.0285714	-0.0545455	0.24812	0.0487488	0.758824	0.301617	-0.238095	0.797635
AHSA1_EDEM3	-0.0403509	0.494505	0.836477	0.857143	0.523433	0.117857	0.655882	0.588376	-0.0794118	0.0166667	-0.6	0.699829	0.202797	-0.456804	0.8	0.582418	0.234138	0.127273	-0.0979021	0.5	0.0176471	0.714286	0.474166	0.478195	0.38519	0.220588	0.439098	0.5	0.719054
AHSA1_EDEM2	0.136842	0.287912	0.693087	0.75	-0.132693	0.553571	0.767647	0.338803	0.289919	-0.383333	-0.9	0.21094	-0.0559441	-0.153064	0.718182	0.731868	-0.430742	-0.29697	0.0979021	0.7	0.817647	0.542857	0.309091	0.437594	-0.172134	0.655882	0.037594	-0.190476	0.798621
DNAJC12_SEC63	0.560634	0.472527	0.679985	0.357143	0.194805	0.467857	0.9	0.294751	0.520588	0.1	0.1	0.794324	0.776224	-0.461321	0.872727	0.723077	-0.0214286	0.328269	0.342657	0.3	0.515464	0.771429	0.6	0.172932	-0.0376623	0.5	0.0796992	-0.833333	0.812808
DNAJB14_PFDN2	0.536842	0.468132	0.501477	0.928571	-0.0547713	0.778571	0.434143	0.110427	-0.167647	0.166667	-0.3	0.280684	0.356643	-0.575381	0.509091	0.252747	-0.0321429	0.527273	-0.188811	-0.9	-0.255882	0.942857	0.187879	0.117293	-0.12987	0.691176	0.503759	0.0359288	0.613793
CDC37_PFDN2	0.703509	0.739274	0.300458	0.928571	0.38227	0.571429	0.797059	0.288205	0.341176	-0.716667	-0.9	0.251966	0.027972	-0.162055	0.563636	0.767033	-0.239286	-0.212121	0.048951	0	0.161765	0.771429	0.575758	0.196992	0.503896	0.8	0.505263	0.443122	0.813793
DNAJC30_HSPA14	0.64386	0.156044	0.587613	0.535714	0.0231508	0.346429	0.517647	0.403761	-0.255882	-0.283333	0.1	0.184274	0.573427	0.00282326	0.472727	0.635165	0.282143	0.515152	0.0839161	0.1	-0.532353	0.657143	0.6	-0.24812	0.0155895	0.208824	-0.345865	-0.238095	0.823645
CLPX_DNAJC7	0.701754	0.534066	0.664844	0.607143	0.491813	0.416443	0.944118	0.436581	0.658824	0.233333	0.1	0.855726	0.608392	0.472748	0.872727	0.806593	0.417857	0.927273	0.195804	0.3	0.45	0.6	0.745455	0.117293	0.270305	0.626471	0.663158	0.380952	0.833005
CLPX_DNAJC8	0.814035	0.56044	0.811281	0.892857	0.604743	0.436104	0.838235	0.484444	0.488235	0.75	-0.5	0.886496	0.713287	0.167749	0.936364	0.736264	0.264286	0.587879	0.286713	0.1	0.447059	0.371429	0.29697	-0.114329	0.246264	0.559235	0.854135	0.52381	0.940394
CCT4_CCT8L2	-0.0927932	-0.296642	0.122614	0	-0.133193	0.278571	-0.176895	-0.167177	-0.0194461	-0.287143	0.102598	-0.187967	-0.19932	0.146839	-0.377552	0.0137253	-0.350109	0.0920315	-0.137684	0.7	-0.103548	0.212512	-0.0323254	-0.00905667	0.400582	0.346789	0.169325	-0.272772	0.240789
CCT6A_P4HB	0.742105	-0.336264	0.839766	0.892857	-0.0440554	0.328571	0.817647	0.54735	0.620588	0.8	0.5	0.743287	0.79021	0.0355731	0.818182	0.810989	0.217857	-0.260606	0.755245	0.7	0.738235	0.714286	0.660606	0.464662	0.455844	0.691176	0.649624	0.571429	0.833005
DNAJC10_SEC63	0.854386	0.793407	0.829859	0.75	0.360813	0.275	0.816777	0.889231	0.767647	0.0833333	0.2	0.734017	0.748252	0.536985	0.690909	0.872527	0.192857	0.668696	0.79021	0.4	0.803532	0.942857	0.927273	0.610526	0.47013	0.508824	0.720301	0.380952	0.861576
AHSA1_FKBP14	0.207018	0.472527	0.662756	0.857143	0.134952	0.814286	0.732353	0.297094	0.244297	0.533333	0.4	0.664957	0.20979	-0.0988421	0.509091	0.687912	0.428571	0.272727	0.034965	0.8	0.235294	0.6	0.321212	0.433083	-0.265671	0.314706	-0.0977444	0.428571	0.642936
AHSA1_FKBP11	0.170175	0.481319	0.442318	0.821429	0.0660644	0.367857	0.335294	-0.0420513	0.420588	0.383333	0.4	-0.232176	-0.00699301	-0.381141	0.772727	0.468132	-0.478571	0.224242	0.300699	0.3	0.135294	0.428571	0.151515	0.242105	-0.467035	0.173529	-0.184962	0.547619	0.583816
CCT6A_TOMM70A	0.882456	0.736264	0.840058	0.892857	0.829475	0.7	0.905882	0.704615	0.817647	0.766667	0.9	0.926154	0.993007	0.581028	0.709091	0.846154	0.764286	0.854545	0.839161	0.7	0.529412	0.257143	0.2	0.606015	0.611688	0.644118	0.868748	0.833333	0.865517
CCT3_ERP44	0.419298	0.556044	0.87115	0.964286	0.652174	0.371429	0.676471	0.721491	0.220588	0.866667	0.3	0.785775	0.601399	0.258046	0.872727	0.828571	0.271429	0.709091	0.286713	0.1	0.641176	0.6	0.442424	0.630075	0.480519	0.702941	0.514286	0.5	0.94335
FKBP11_TMX1	0.449123	0.78022	-0.0675712	0.607143	-0.25473	0.282143	0.855882	0.46188	0.420588	0.683333	0.2	-0.150111	0.398601	0.473744	0.472727	0.591209	0.232143	0.175758	0.531469	0.7	0.685294	0.828571	0.0424242	0.0120301	0.0142904	0.276471	0.0526316	-0.214286	-0.123645
CCT3_DNAJC30	0.498246	0.652747	0.579131	0.535714	-0.108978	0.275	0.788235	0.565128	0.285294	-0.4	0.1	0.396649	0.615385	0.0694523	0.690909	0.736264	-0.0357143	0.587879	0.272727	-0.5	0.308824	-0.2	-0.2	0.463158	-0.145455	-0.188235	-0.108271	0.833333	0.90197
EDEM1_PFDN5	0.350877	0.114412	0.0316254	0.25	-0.0858515	0.00714286	0.523529	0.140513	0.782929	0.0166667	-0.2	-0.0290648	0.237762	-0.357526	0.454545	0.621978	0.0678571	0.163636	-0.342657	0.4	0.114706	0.314286	0.466667	0.0330827	-0.538961	0.273529	0.324812	0.238095	0.644335
EDEM1_PFDN6	0.401754	0.138462	0.304916	0.464286	0.0666478	0.457143	0.361765	0.280732	0.384106	0.333333	-0.8	-0.217131	-0.0699301	-0.546019	0.572727	0.228823	-0.4	0.29697	-0.377622	0.3	0.111765	0.0285714	0.333333	0.0406015	-0.543033	0.258824	0.0992481	-0.190476	0.748768
EDEM1_PFDN2	0.524561	0.23956	0.127504	1	0.206098	0.742857	0.541176	0.202735	-0.00883002	-0.45	-0.9	-0.0755685	-0.223776	-0.616036	0.590909	0.415385	-0.375	0.0909091	0.132867	0.5	-0.00588235	0.0857143	0.236364	0.215038	0.294805	0.252941	0.433083	-0.107786	0.530049
DNAJB7_DNAJC8	0.136902	0.406593	0.221775	0.357143	-0.260305	-0.0821429	0.495267	0.0276923	0.402941	-0.366667	0.6	0.411966	0.0979021	-0.303219	0.209091	0.00659341	-0.157143	0.369697	-0.328671	0.3	0.194118	0.2	-0.0787879	-0.303121	0.237662	0.0941869	0.442939	0.357143	0.714778
DNAJC8_SERPINH1	0.192982	0.424176	0.225843	0.464286	-0.0254094	0.314286	0.567647	0.403761	-0.0823529	-0.3	0.3	-0.0933333	0.041958	-0.445511	0.572727	0.454945	0.175	0.345455	0.41958	-0.6	0.232353	0.542857	0.672727	0.398646	-0.0974026	0.635762	0.178947	0.261905	-0.214286
FKBP15_SEC63	0.635088	0.705495	0.668142	0.607143	0.114625	0.375	0.638235	0.893333	0.611765	-0.1	-1	0.509744	0.643357	0.532053	0.236364	0.815385	-0.464286	0.699091	-0.0559441	-0.9	0.547462	0.885714	0.636364	-0.0631579	0.00779221	0.720588	0.770214	0.261905	0.675369
CCT7_NUDC	0.666667	0.872527	0.669012	0.964286	0.375141	0.810714	0.75	0.630769	0.844118	0.666667	0.6	0.598632	0.797203	0.586275	0.818182	0.810989	0.464286	0.927273	0.384615	-0.1	0.538235	0.542857	-0.00606061	0.541353	0.435206	0.570588	0.547368	0.880952	0.898522
DNAJB1_HSPA14	0.212281	-0.0593407	0.729438	0.0357143	0.146245	0.457143	0.385294	-0.0126496	0.370588	-0.216667	0.5	0.21094	-0.0769231	0.0615471	0.709091	0.0593407	0.0285714	-0.527273	-0.440559	0.1	-0.161765	-0.714286	0.381818	-0.133835	0.108477	-0.294118	0.372932	0.380952	0.410345
AIPL1_HSPA14	-0.0192563	-0.195604	0.139533	0.0741249	-0.0761245	-0.525	0.38806	0.0468769	0.122813	0.504825	0.7	0.0478714	-0.0462707	-0.330051	0.486266	-0.161366	-0.063822	-0.328269	-0.027972	0.7	-0.0549782	0.371429	-0.174557	-0.0217507	-0.375378	-0.125929	0.212031	-0.309524	0.150124
AHSA1_FKBP10	0.687719	-0.217582	-0.0852747	0.964286	0.340486	0.289286	0.617647	0.00034188	0.255882	-0.1	0.4	0.0105983	-0.223776	-0.498588	-0.00909091	0.586813	-0.246429	-0.0787879	0	0.4	0.220588	0.657143	0.127273	0.329323	-0.0389737	0.164706	-0.368421	0.0238095	-0.106663
DNAJC11_URI1	0.842105	0.621978	0.103125	0.785714	0.717674	0.169795	0.897059	0.555556	0.503311	-0.183333	-0.9	0.514618	0.797203	0.115754	0.827273	0.718681	-0.232143	0.224242	0.104895	0.2	0.297277	0.6	-0.224242	0.108311	0.677493	-0.244118	0.461654	0.690476	0.578325
AHSA1_CDC37L1	0.185965	0.538462	0.71486	0.571429	0.21965	0.525	0.694118	0.384615	0.394118	0.483333	-0.7	0.809231	0.706294	-0.0863919	0.881818	0.705495	-0.0785714	0.333333	0.251748	0.5	0.111765	0.428571	0.10303	0.0150376	0.405976	0.717647	0.32782	-0.190476	0.822863
PFDN6_TRAP1	0.533333	0.630769	0.553825	0.464286	0.369952	0.646429	0.65	0.226022	0.352941	-0.116667	0.6	0.187009	0.573427	-0.265951	0.8	0.89549	0.135714	0.0787879	0.118881	-0.1	0.00294118	0.771429	-0.212121	0.267669	0.604938	0.00882353	0.218045	0.666667	0.785222
CCT6A_DNAJC21	0.947368	0.739274	0.836635	0.75	0.477831	-0.0535714	0.905882	0.576752	0.605882	0.883333	-0.8	0.872821	0.944056	0.387916	0.909091	0.92967	0.685714	0.636364	0.881119	0.3	0.379412	-0.0857143	0.139394	0.443609	0.551948	0.388807	0.703759	0.97619	0.840887
CCT6A_DNAJC25	0.789474	0.863736	0.783321	0.571429	0.389046	0.446429	0.726471	0.565128	0.929412	0.166667	-0.3	0.796512	0.447552	0.521469	0.209091	0.569231	0.560714	0.490909	0.325745	-0.9	0.620588	-0.2	0.334348	0.697744	0.54026	-0.0411765	0.475188	0.666667	0.918227
CCT6A_DNAJC27	0.805263	0.41978	0.907859	0.535714	0.012987	0.332143	0.817647	0.468718	0.673529	0.216667	-0.3	0.913162	0.601399	0.214003	0.545455	0.384615	0.157143	0.806061	0.027972	-0.7	0.223529	0.0285714	0.830303	0.263158	0.201299	-0.0294118	-0.22406	0.571429	0.90197
CANX_STUB1	0.240351	0.446154	0.105981	0.607143	0.0790737	0.153571	0.776471	0.455726	0.179412	0.283333	0.7	0.556239	0.398601	-0.128777	0.709091	0.705495	0.235714	0.478788	-0.307692	-0.9	0.0676471	0.771429	0.115152	0.529323	0.154545	-0.161765	0.0135338	-0.166667	0.580788
FKBP3_TCP1	0.584211	0.810989	0.792013	0.785714	-0.229944	0.589286	0.961765	0.298462	0.338235	0.766667	0.7	0.814701	0.734266	0.343874	0.781818	0.758242	0.0392857	0.393939	-0.272727	0.8	0.515085	0.485714	0.309091	0.124812	-0.272727	0.776471	0.66015	0.404762	0.786796
DNAJC12_NUDC	0.0755713	-0.112088	0.213724	0.107143	-0.042349	-0.217857	0.520588	0.0461617	0.535294	0.45	-0.1	0.441443	0.559441	-0.272804	0.781818	0.274725	0.307143	0.212121	-0.048951	0.6	-0.211921	0.657143	0.539394	-0.169925	0.263636	0.317647	0.153383	-0.333333	0.781281
NUDC_PHB	0.305263	0.824176	0.631478	0.892857	0.561423	0.225	0.758824	0.390769	0.682353	0.4	0.3	0.671795	0.86014	0.338887	0.809091	0.850549	0.478571	0.721212	0.685315	0.7	0.415011	-0.142857	-0.187879	0.657143	0.0298701	0.347059	0.481203	0.738095	0.933005
DNAJC12_HSPA14	0.527242	0.30989	0.602685	0.0714286	0.0355731	0.25	0.923529	0.42332	0.764706	0.283333	0.9	0.707129	0.769231	0.149633	0.427273	0.217582	-0.289286	0.29697	0.286713	-0.7	0.543047	0.542857	0.309091	-0.0887218	-0.234492	0.605882	-0.0120301	-0.428571	0.916749
CCT8L2_PTGES3	-0.0950564	0.0458724	0.211698	0	0.0413145	-0.0928571	-0.263185	-0.168233	0.173522	0.019803	0.359092	-0.144266	-0.0711856	0.0931379	0.107872	0.155553	-0.0941154	0.0552189	-0.128505	-0.3	0.302016	0.151794	0.109906	0.183398	0.328132	0.479671	0.118572	-0.0272772	0.279744
AHSA1_VBP1	0.189474	0.753846	0.749763	0.714286	0.339356	0.710714	0.917647	0.606154	0.191317	0.45	1	0.736752	0.832168	-0.0649351	0.818182	0.810989	0.435714	0.29697	0.636364	0.1	0.473529	0.771429	0.527273	0.418045	0.529393	0.367647	0.400903	0.761905	0.70994
PPID_TMX1	0.685965	0.92967	0.179793	0.642857	0.338701	0.571429	0.591176	0.496752	0.3	-0.183333	0.3	0.741538	0.552448	0.628636	0.518182	0.635165	0.0464286	0.793939	0.825175	0.3	0.341176	0.885714	0.660606	0.482707	0.331276	0.808824	0.568421	0.309524	0.480601
ST13_SUGT1	0.7	0.723077	0.837458	0.464286	0.267721	0.735714	0.908824	0.586767	0.647059	-0.0666667	0.2	0.802393	0.503497	0.355167	0.763636	0.70989	0.189286	0.551515	0.111888	-0.3	0.0882353	0.828571	0.406061	0.393985	0.793506	0.652941	0.760902	0.595238	0.629142
FKBP9_STIP1	-0.108772	0.0549451	0.583083	0.428571	-0.0728402	-0.175	0.867647	0.275214	-0.450331	-0.316667	-0.4	0.318687	0.293706	-0.0412196	0.518182	0.635165	0.0464286	-0.10303	0.468531	-0.9	0.15	0.428571	0.369697	0.102256	-0.00649351	0.229412	-0.258647	0.166667	0.0236453
FKBP9_TMX1	0.626316	0.67033	0.606546	0.285714	-0.137249	0.642857	0.738235	0.77094	0.273529	0.25	-0.5	0.251966	0.769231	0.258046	0.672727	0.841758	0.264286	0.454545	0.734266	0.9	0.458824	1	0.624242	0.315789	0.407275	0.438235	0.350376	0.309524	0.211823
FKBP10_TTC1	0.163158	0.274725	-0.124101	0.571429	-0.342744	0.15	0.717647	0.245812	0.238235	0.7	0.7	-0.193846	-0.160839	-0.386787	-0.100228	0.112088	-0.185714	0.272727	0.538462	0.6	0.376471	0.657143	0.357576	0.430075	0.238467	0.270588	-0.233083	-0.142857	-0.118227
FKBP10_TTC5	0.64386	0.261538	-0.00714979	0.821429	0.281762	0.157143	0.647059	0.399043	0.567647	0.866667	0	0.137094	0.552448	0.238848	-0.0272727	0.503297	0.0642857	-0.345455	0.335664	-0.5	0.5	0.657143	0.69697	0.380451	0.21039	-0.385294	-0.0609252	0.833333	-0.00246336
BAG4_HSPA14	0.919298	0.753846	0.543509	0.357143	0.539243	0.410714	0.85	0.672479	-0.0411765	0.116667	0.5	0.709402	0.377622	0.361942	0.172727	0.468132	-0.339286	0.454545	0	-0.7	-0.385294	0.257143	0.0787879	0.0075188	0.170185	0.232353	0.578947	0.142857	0.906404
DNAJB11_RPAP3	0.666667	0.323077	0.853669	0.678571	0.334369	0.475	0.823529	0.448435	0.723529	0.05	1	0.805128	0.531469	-0.0660644	0.690909	0.498901	0.435714	0.563636	0.832168	0.6	0.647059	0.257143	0.721212	0.639098	0.0285714	0.485294	0.733835	0.714286	0.725951
CHORDC1_HSP90B1	0.836842	0.604396	0.848289	0.785714	0.483907	0.471429	0.75791	0.44	0.532353	0.233333	-0.5	0.619145	0.559441	0.228684	0.727273	0.665934	0.235714	0.69697	0.461538	-0.5	0.476471	0.6	0.575758	-0.108271	0.138961	0.747059	0.231579	0.571429	0.755172
BAG3_TCP1	0.564912	0.393407	0.0989667	0.964286	-0.0943503	0.510714	0.814706	0.490598	0.614706	0.6	0.1	-0.0960684	0.93007	-0.123659	0.754545	0.793407	0.707143	0.515152	0.181818	0.2	0.304636	-0.485714	0.6	0.396992	0.874026	0.45	0.622556	0.666667	-0.168966
HSPBP1_SUGT1	0.398246	0.41978	0.0492647	0.678571	0.157538	0.253571	0.658824	0.28547	0.552941	0.716667	-0.3	-0.00786325	0.328671	-0.311124	0.718182	0.389011	0.392857	-0.127273	-0.0699301	0.7	-0.202941	-0.485714	0.418182	0.282707	0.584416	0.0970588	-0.374436	-0.142857	0.635793
DNAJA1_PHB	0.377193	0.740659	0.823576	0.892857	0.42022	0.0821429	0.732353	0.0960848	0.235294	0.0166667	0.2	0.668376	0.706294	0.215133	0.790909	0.740659	0.321429	0.820672	0.685315	-0.8	0.576895	0.257143	0.684848	0.554887	-0.138961	0.691176	0.488722	0.214286	0.791133
AHSA2_HSPB11	0.617544	0.767033	0.388277	0.392857	0.38227	0.703571	0.694118	0.365533	0.867647	0.4	-0.3	0.258803	0.223776	0.169444	0.481818	0.305495	0.496429	0.236364	0.314685	-0.5	0.623529	0.657143	0.563636	-0.0210526	0.719481	0.685294	0.494737	0.142857	0.244335
FKBP4_SEC63	0.103509	0.032967	0.611279	0.178571	-0.107849	0.360714	0.711765	0.221197	0.373529	0.283333	0.6	0.784615	0.748252	0.346132	0.690909	0.569231	0.307143	0.0121581	0.454545	0.2	-0.111847	0.0285714	0.321212	0.524812	-0.0181818	0.211765	-0.154887	0.666667	0.783744
HSP90AA1_SIL1	0.229825	0.643956	0.766246	0.178571	0.346132	0.117857	0.767647	-0.042735	-0.0852941	-0.0333333	-0.6	0.40041	0.678322	0.249718	0.718182	0.484049	0.0857143	0.139394	0.0979021	-0.8	0.473529	-0.376851	0.272727	0.176758	-0.366234	0.232353	-0.281309	0.738095	0.851232
DNAJC14_SUGT1	0.663158	0.648352	0.715668	0.857143	0.317899	0.196429	0.897059	0.675897	0.441176	0.1	-0.8	0.745641	0.538462	-0.0400903	0.927273	0.371429	0.0357143	0.466667	0.391608	-0.4	0.352941	0.485714	0.684848	0.320301	0.123377	0.297277	0.521805	0.571429	0.728908
HSPB11_TMX1	0.782456	0.749451	0.718847	0.392857	-0.0316295	0.571429	0.905882	0.700291	0.735294	0.4	-0.5	0.737436	0.608392	0.404406	0.363636	0.582418	-0.0928571	0.490909	0.160839	0.9	0.376471	0.885714	0.260606	0.478195	0.150698	0.617647	0.63609	0	0.406897
CCT5_DYX1C1	0.340351	0.630769	0.504937	0.821429	-0.0333145	0.735714	0.564706	0.648658	0.191176	-0.35	0.8	0.00102564	0.496503	0.250141	0.254545	0.494505	-0.109026	0.2	0.552448	0.7	0.558824	0.492805	-0.321212	-0.246617	-0.0558442	0.305882	0.222556	0.285714	0.781773
DNAJB12_HSCB	0.492982	0.643956	0.462603	0.714286	0.40497	-0.217857	0.767647	0.675329	0.888235	0.75	0.7	-0.0451359	0.685315	0.220779	0.627273	0.81978	-0.146429	0.369697	0.307692	0.6	0.243004	0.657143	0.587879	0.595489	0.406494	0.00588235	0.203008	0.761905	0.569951
NUDC_RUVBL2	0.801754	0.894505	0.820032	0.785714	0.630717	0.596429	0.905882	0.796717	0.817647	0.383333	-0.1	0.915897	0.895105	0.561017	0.827273	0.846154	0.235714	-0.10303	0.615385	0.5	0.585294	-0.885714	-0.0909091	0.813534	0.818182	0.75	0.640602	0.952381	0.926108
PFDN2_TMX3	0.631579	0.261538	0.4022	0.821429	0.0750988	0.585714	0.532353	0.144615	-0.276471	-0.416667	-0.8	0.324444	0.104895	-0.534877	0.145455	0.41978	0	0.212121	0.027972	-0.7	0.114706	0.885714	0.00606061	0.0796992	-0.171429	0.623529	0.454135	0.251502	0.566502
DNAJC4_TTC1	0.0263158	0.432967	0.513829	0.714286	-0.123659	-0.0821429	0.747059	0.381197	0.532353	-0.0666667	-0.5	-0.155556	0.20979	-0.269339	0.455582	0.525275	-0.0142857	-0.466667	-0.167832	-0.5	0.332353	0.828571	0.0545455	0.586466	0.622482	-0.0882353	-0.255639	0.214286	0.442365
DNAJC11_HSPA14	0.845614	0.635165	0.580703	0.928571	0.472614	0.00178731	0.738235	0.601368	0.451803	-0.0833333	-0.6	0.622564	0.762238	0.52908	0.709091	0.674725	0.264286	0.139394	0.356643	0.3	0.179412	0.657143	-0.127273	0.679203	0.363754	0.252941	0.406015	0.0238095	0.858621
DNAJC11_SEC63	0.824561	0.437363	0.300914	0.75	0.244495	0.164433	0.673529	0.46735	0.389993	-0.05	-0.4	0.498803	0.818182	0.279503	0.763636	0.661538	-0.117857	0.376901	0.0629371	-0.7	0.495953	0.485714	-0.0666667	0.12862	0.327273	0.517647	0.730827	0.52381	0.778325
DNAJB4_TTC5	0.538596	0.213187	0.670577	0.0357143	0.296443	0.0785714	0.847059	0.285519	0.408824	-0.0666667	0.4	0.891966	0.384615	0.49633	0.809091	0.485714	0.810714	0.333333	0.160839	-0.8	0.485294	0.142857	0.527273	0.106767	0.550649	-0.0264706	0.444528	-0.309524	0.864392
ODF1_TTC1	0.0614899	0.0533366	0.075385	-0.236433	0.149033	0.0214286	-0.518519	0.0554137	-0.276462	-0.0495074	0.974679	0.176473	0.31192	-0.0721462	-0.225293	0.227024	-0.0949071	-0.348222	0.647903	-0.111803	0.104489	0.0303588	0.36851	0.0746804	0.0357638	-0.1965	-0.178215	-0.545545	0.397832
EDEM2_TCP1	0.442105	0.265934	0.626678	0.428571	-0.40678	-0.35	0.711765	0.568547	0.00441501	-0.416667	-0.5	0.323077	0.132867	-0.0576108	0.736364	0.595604	-0.230563	-0.2	0.440559	0.9	0.345843	0.371429	0.0181818	0.446617	-0.536364	0.5	0.293233	-0.238095	0.640887
P4HB_PTGES3	0.52807	-0.265934	0.739651	0.785714	0.0491387	0.378571	0.726471	0.548718	0.410596	-0.3	-0.4	0.608041	0.65035	0.0784867	0.781818	0.371429	0.367857	0.187879	0.307692	-0.6	0.417647	0.257143	0.212121	0.541353	-0.394284	0.414706	0.615269	0.404762	0.72069
CANX_SERPINH1	0.296491	0.485714	0.561674	0.607143	0.0626765	0.414286	0.552941	0.255385	-0.0911765	-0.466667	-0.1	0.122735	0.258741	-0.0717109	0.5	0.591209	0.328571	0.442424	0.160839	0.2	0.614706	0.6	0.842424	0.479699	0.00519481	0.411765	0.306767	0.238095	-0.0369458
PFDN6_SACS	0.312281	0.0285714	0.511324	0.892857	0.21124	0.210714	0.370588	-0.240041	0.241176	0.833333	0.2	0.110427	0.118881	-0.574252	0.581818	-0.0528053	0.0178571	0.551515	-0.405594	0.3	-0.0676471	-0.314286	0.527273	0.087218	0.259825	0.147059	-0.261654	0.547619	0.766502
TTC5_VBP1	0.682456	0.542857	0.622516	0.392857	0.442123	0.767857	0.879412	0.602154	0.142752	0	-0.6	0.73265	0.041958	0.440994	0.681818	0.336264	0.153571	0.272727	0.160839	-0.7	-0.0676471	0.771429	0.709091	0.646617	0.592208	0.176471	0.663657	0.142857	0.797882
DNAJC3_NUDC	0.0736842	0.397802	0.00553195	0.964286	-0.0728402	0.117857	0.329412	0.30735	0.261765	0.616667	0.7	0.228718	0.685315	-0.311212	0.909091	0.652747	0.189286	0.6	0.475524	-0.7	-0.311765	0.485714	0.418182	0.479699	0.267532	0.147059	0.043609	0	0.575369
CCT6A_EDEM1	0.859649	0.415385	0.607223	0.964286	0.435347	0.764286	0.65	0.689573	0.332598	0.3	-0.9	0.414088	0.321678	0.16996	0.854545	0.516484	0.285714	0.272727	0.496503	-0.6	0.305882	-0.257143	0.406061	0.109774	0.228571	0.335294	0.568421	0.238095	0.915764
CCT6A_EDEM2	0.605263	0.397802	0.693644	0.428571	-0.531338	0.0571429	0.65	0.517949	0.256071	0.05	-0.9	0.256752	0.0839161	0.00338887	0.745455	0.661538	-0.19303	-0.648485	0.608392	0.6	0.4	0.371429	-0.030303	0.230075	0.185714	0.152941	0.081203	-0.452381	0.744335
CCT6A_EDEM3	0.738596	0.810989	0.902056	0.964286	0.308865	0.514286	0.626471	0.731966	-0.129412	0.383333	-0.9	0.708034	0.342657	0.298701	0.790909	0.683516	0.0625559	0.563636	0.321678	0	0.185294	-0.485714	0.376901	0.237594	0.061039	0.332353	0.401504	0.595238	0.840394
DNAJC24_SEC63	0.840351	0.872527	0.90528	0.892857	0.470356	-0.00714286	0.820588	0.597265	0.726471	0.5	0.1	0.796239	0.972028	0.569735	0.490909	0.753846	0.317857	0.565352	0.846154	0.1	0.830022	0.885714	0.757576	0.162406	0.476623	0.394118	0.750376	0.619048	0.910345
CLPB_SEC63	0.312281	0.353846	0.487345	0.75	0.00338887	-0.246429	0.594118	0.308718	0.267647	0.683333	-0.5	0.74906	0.825175	0.282891	0.872727	0.67033	-0.0571429	0.492403	0.748252	-0.3	0.231052	0.371429	0.29697	0.249624	-0.102597	0.644118	0.371429	0.380952	0.641379
RPAP3_SEC63	0.707018	0.850549	0.922627	0.642857	0.69057	0.728571	0.852941	0.681717	0.764706	0.783333	0.5	0.894017	0.951049	0.210615	0.727273	0.841758	0.0964286	0.632222	0.776224	0.3	0.600442	0.771429	0.939394	0.535338	0.268831	0.664706	0.876692	0.357143	0.940887
PPIC_TTC1	0.103554	-0.248352	0.144306	0.821429	-0.306606	0.167857	0.652941	0.441368	0.494118	0.9	0.1	0.00307692	0.559441	-0.287408	0.961278	0.292308	0.375	0.793939	0.335664	0.8	0.114706	0.314286	0.963636	0.658647	0.424302	0.397059	0.0676692	0.595238	0.107389
PPIC_TTC5	0.446687	-0.00659341	0.201674	0.821429	0.108978	0.564286	0.605882	0.420585	0.00588235	0.483333	-0.4	0.17812	0.545455	0.276115	0.718182	0.718681	0.7	0.260606	-0.167832	0.4	0.379412	0.0285714	0.442424	0.53985	0.0948052	-0.494118	0.0263257	0.333333	0.165291
CCT6A_FKBP11	0.62807	0.824176	0.444818	0.607143	-0.115754	0.125	0.520588	0.137094	0.294118	0.533333	0.6	-0.305693	-0.0839161	0.0254094	0.9	0.406593	0.282143	-0.0181818	0.48951	0.9	0.505882	0.428571	-0.272727	0.153383	0.145455	-0.326471	0.0135338	0.238095	0.534975
DNAJB11_DNAJB8	0.115222	0.167941	-0.133262	-0.0741249	0.00120708	-0.107143	-0.713106	-0.0406649	-0.124094	-0.821822	0.564288	-0.0640551	0.288526	-0.0042236	-0.276504	-0.140875	0.372544	-0.112555	0.131693	-0.564288	-0.239485	0.676123	0.126763	0.17433	0.323831	-0.160056	-0.264892	-0.0958101	0.0720362
SACS_TCP1	0.822807	0.142857	0.848951	0.642857	0.332768	0.221429	0.635294	0.41265	0.364706	0.75	-0.5	0.44	0.559441	-0.175607	0.445455	0.0549451	0.107143	0.260606	-0.0699301	-0.1	0.136865	-0.0285714	0.369697	0.112782	0.0038961	0.141176	0.393985	0.52381	0.761576
DNAJB3_TMX1	nan	0.41978	0.217444	nan	-0.196134	-0.535714	nan	-0.12943	nan	-0.273861	0	-0.0104719	-0.52143	0.25686	0.118182	-0.183917	0.235436	0.536602	nan	nan	-0.334229	0.0303588	-0.30275	-0.378582	0.299651	-0.544518	-0.145865	-0.247436	0.126243
FKBP2_SEC63	-0.0438596	-0.0946095	0.552829	0.285714	-0.244495	0.332143	0.455882	0.419217	0.682353	0.0166667	-0.3	0.0994872	0.412587	-0.291925	0.763636	0.450549	-0.0285714	-0.559273	0.048951	0.1	0.135394	0.771429	0.69697	0.533835	0.074026	0.0235294	-0.398496	-0.214286	0.46798
AHSA2_MKKS	0.708772	0.63956	0.0371573	0.428571	0.0118577	0.178731	0.491176	-0.0454701	-0.135394	-0.0833333	-0.4	0.037265	0.20979	-0.0671937	0.236364	-0.191209	-0.114286	-0.50303	0.258741	0.8	-0.0441176	0.371429	0.345455	-0.183459	0.635065	0.445916	0.0992481	0.119048	-0.0386747
CCT5_TXNRD1	0.598246	0.516484	0.823985	0.821429	0.118611	0.775	0.820588	0.792821	0.158824	0.283333	-0.6	0.893333	0.937063	0.079616	0.627273	0.595604	-0.275	0.684848	0.65035	0.7	0.517647	-0.6	0.612121	0.557895	0.220779	0.0382353	0.222556	0.857143	0.949261
FKBP4_TTC1	-0.0982456	0.103297	0.827408	0	-0.217391	0.35	0.832353	0.22188	0.0147059	-0.466667	0.9	0.746325	0.643357	0.385658	0.674261	0.569231	0.0107143	-0.333333	0.34965	-0.9	-0.00588235	-0.0857143	0.248485	0.610526	0.128005	0.632353	0.16391	0.380952	0.861084
SUGT1_TTC4	0.915789	0.595604	0.718993	0.357143	0.39808	0.364286	0.508824	0.704736	0.576471	0.65	-0.2	0.356581	0.41958	0.499718	0.736364	0.608791	0.146429	0.454545	0.727273	0.3	0.347059	0.657143	0.806061	0.678195	0.74026	0.338235	0.578947	0.214286	0.777928
DNAJC5G_DNAJC8	0.0273642	0.521452	0.076094	0.714286	-0.100513	0.396429	0.705882	-0.33139	-0.272259	-0.5	-0.2	0.0980241	0.293706	-0.0694719	0.114416	0.248352	0.246429	0.624242	0.104895	-0.6	0.432353	-0.0285714	-0.369697	0.399398	0.469291	-0.398923	-0.387835	0.333333	0.123395
AHSA1_ODF1	0.12298	0.135564	0.256844	0.236433	-0.132138	-0.557143	-0.661559	0.153754	-0.0895359	0.643596	0.820783	-0.129706	0.358708	-0.112227	-0.431211	0.236015	0.2731	0.25946	0.359164	0.447214	0.406015	-0.0910765	0.549532	-0.175669	0.409313	0.0368438	-0.244409	-0.654654	0.502094
HSPA4L_TCP1	0.501754	0.740659	0.595742	0.0714286	-0.161017	0.557143	0.885294	0.327577	0.558824	0.366667	0.3	0.842051	0.468531	-0.00508187	0.672727	0.613187	0.128571	0.0666667	0.601399	-0.1	-0.256071	-0.0285714	0.478788	-0.145865	0.354545	0.497059	0.702256	0.47619	0.826601
DNAJC5G_DNAJC7	-0.0983083	0.29703	0.380951	0.714286	-0.31176	0.403571	0.638235	-0.213741	0.216336	0	0.3	0.138266	0.20979	0.0700367	0.114416	0.156044	0.182143	0.321212	0.335664	-0.7	0.0735294	-0.257143	-0.648485	0.118797	0.381707	-0.279343	-0.31216	0.761905	0.103776
BCS1L_DNAJC8	0.510526	0.701099	0.664155	0.571429	0.227555	-0.214286	0.873529	0.639658	0.264706	-0.2	-0.8	-0.363419	0.00699301	-0.215133	0.372727	0.789011	-0.346429	-0.248485	-0.013986	0.2	0.0529412	0.257143	0.0181818	0.261	0.574026	0.0264901	-0.087218	-0.0714286	0.721182
AHSA2_CLPX	0.708772	0.23956	0.495554	0.321429	0.279503	-0.141198	0.426471	0.0796581	0.802941	0.0666667	0.3	0.143932	0.20979	0.469924	0.0818182	-0.0901099	-0.0428571	0.345455	0.391608	-0.7	-0.591176	-0.142857	0.69697	0.300752	0.150097	-0.244118	-0.114286	0.571429	-0.0428571
DNAJC15_PFDN2	0.724561	0.327473	0.592706	0.714286	0.114625	0.435714	0.65	0.630769	0.173529	0.45	0.8	0.329915	0.839161	-0.0976849	0.190909	0.608791	0.378571	0.878788	0.0629371	-0.2	0.511765	0.142857	0.672727	0.401504	-0.214286	0.761765	0.597969	0.419169	0.545813
BCS1L_DNAJC7	0.549123	0.191209	0.626956	0.357143	0.402597	-0.164286	0.761765	0.422222	0.232353	0.2	0.7	-0.273846	0.293706	0.41389	0.390909	0.740659	0.0892857	-0.515152	-0.0699301	0.5	0.211765	0.542857	0.369697	0.455639	0.1	0.0264706	-0.0992481	0.285714	0.665025
DNAJB12_PPP5C	0.124561	0.56044	0.572222	0.607143	0.655562	0.192857	0.8	0.604206	0.514706	0.816667	0.5	0.094717	0.531469	0.13834	0.709091	0.89011	0.535714	0.806061	0.699301	0.1	-0.314938	0.637748	0.527273	0.712782	0.703896	0.294118	0.584962	0.047619	0.923153
AHSA2_CLPB	0.342105	0.248352	0.220105	-0.107143	0.299915	-0.246429	0.408824	-0.101538	0.0794118	0.5	-0.3	0.303932	-0.104895	0.083004	0.0818182	-0.164835	-0.15	-0.309091	0.020979	-0.2	-0.0617647	-0.2	0.527273	-0.231579	-0.364935	0.208824	0.18797	0	-0.0871921
FKBPL_HSPA14	0.217544	-0.0637363	0.568154	0.285714	0.15415	0.182143	0.679412	0.448889	0.729412	0.0333333	-0.8	0.284786	0.573427	0.000564653	0.463636	0.608791	-0.310714	0.563636	0.335664	0.1	0.367647	-0.657143	0.248485	-0.320301	0.183826	-0.15	0.378947	0.214286	0.808867
CDC37L1_PFDN6	0.757895	0.375824	0.715061	0.321429	0.144027	0.403571	0.444118	0.233886	0.45	0.483333	-0.9	0.490598	0.657343	-0.0875212	0.709091	0.59626	-0.1	0.393939	-0.426573	0.5	0.0705882	-0.142857	0.030303	0.17594	-0.211757	0.723529	0.330827	-0.285714	0.770046
CCT6A_FKBP1B	0.0438596	-0.0373626	0.279825	0.357143	-0.272727	-0.0857143	0.185294	0.253333	0.0382353	-0.116667	0.5	0.543932	0.0979021	0.0491248	-0.227273	0.0484049	-0.346429	-0.478788	0.160839	-0.3	0.294118	0.314286	-0.672727	-0.209023	-0.0682261	0.255882	0.276796	-0.309524	0.775862
DNAJA1_DNAJB3	nan	0.169231	0.214245	nan	0.12226	0.371429	nan	0.0858083	nan	0.410792	0.707107	-0.150918	0.182769	0.377936	0.272727	0.0432745	-0.0120736	0.499327	nan	nan	-0.564131	0.27323	-0.0173	-0.267804	0.141637	-0.488595	-0.300752	0.247436	-0.0209629
DNAJA1_DNAJB4	0.810526	0.573626	0.733154	0.535714	0.322417	0.721429	0.823529	0.262267	-0.314706	0.366667	-0.6	0.850256	0.769231	0.282891	0.372727	0.643956	0.721429	0.218846	0.671329	0.6	-0.108824	0.428571	0.224242	0.369925	0.741558	0.714706	0.628571	0.404762	0.92069
CDC37L1_PFDN2	0.740351	0.569231	0.515943	0.857143	0.233202	0.639286	0.611765	0.251282	0.535294	0.85	-0.7	0.692991	0.524476	-0.142857	0.745455	0.745055	-0.210714	0.50303	0.104895	-0.1	0.141176	0.771429	0.357576	0.353383	0.27013	0.711765	0.756391	-0.0958101	0.583077
DNAJA1_DNAJB7	0.072839	0.542857	0.372641	0.714286	-0.0265387	-0.0285714	0.452988	0.298513	0.138235	0.233333	0.6	0.217094	0.328671	-0.147374	-0.0363636	0.498901	0.114286	0.0851068	-0.405594	0.7	0.161765	0.2	0.539394	-0.381955	-0.118182	-0.0794118	0.13484	0.0238095	0.652217
DNAJA1_DNAJB8	0.265597	-0.104659	-0.129866	-0.0741249	0.339698	0.439286	-0.611717	-0.0978542	-0.114669	-0.396059	0.820783	0.0749656	0.647234	-0.163514	-0.104881	0.00256137	0.503488	-0.0501767	0.0676264	0.359092	-0.199571	0.777542	-0.141677	-0.0698925	0.225959	-0.277833	-0.481623	-0.179644	0.0360137
DNAJA1_DNAJB9	0.615789	0.287912	0.764459	0.892857	0.492942	0.814286	0.744118	0.163105	0.288235	0.85	0.5	0.83453	0.594406	0.038961	0.854545	0.758242	0.666667	0.875384	0.678322	0.3	0.258824	0.0857143	0.466667	0.532331	0.402597	0.685294	0.437594	0.880952	0.849754
DNAJB12_DNAJC30	0.67193	0.27033	0.417101	0.785714	0.557312	0.728571	0.702941	0.419901	-0.161765	0.433333	0.7	0.0571038	0.615385	0.505364	0.709091	0.81978	0.285714	0.478788	0.251748	0.4	0.559235	0.771429	0.781818	0.467669	0.532468	0.388235	-0.153383	0.238095	0.917241
DNAJB7_HSPA14	0.337868	0.27033	0.331997	0.428571	0.0807453	-0.389286	0.365411	-0.0338462	0.594118	0.2	0.1	0.406496	0.657343	0.108978	-0.145455	-0.0197802	-0.135714	0.406061	0.293706	0.6	-0.0823529	0.371429	0.127273	0.21203	-0.168886	0.441176	0.0919022	0.047619	0.769951
CDC37_DNAJC8	0.722807	0.387239	0.563022	0.857143	0.108978	0.075	0.620588	0.414017	0.102941	-0.283333	-1	0.210256	0.0769231	-0.404856	0.481818	0.569231	-0.689286	-0.0181818	0.00699301	0.2	0.232353	0.771429	0.890909	0.0105303	-0.176623	0.600442	0.393985	0.0952381	0.763547
PTGES3_SGTB	0.617544	0.349451	0.407811	0.642857	0.482778	0.822163	0.676471	0.582906	0.407653	0.166667	0	0.860807	0.825175	0.622812	0.672727	0.661538	0.782143	0.745455	0.181818	-1	0.435294	0.485714	0.818182	0.490226	0.240338	0.470588	0.572396	0.404762	0.696552
PTGES3_TMX3	0.629825	0.498901	0.643405	0.464286	0.20271	0.625	0.761765	0.655385	0.568065	-0.683333	-0.4	0.723324	0.440559	0.195425	0.381818	0.868132	0.167857	0.369697	0.916084	-0.6	0.597059	0.542857	0.793939	0.129323	0.168886	0.285294	0.635577	0.285714	0.838424
DNAJC14_SGTA	0.408772	0.0989011	0.780715	0.5	0.278374	0.0892857	0.652941	0.620513	0.605882	0	-0.5	-0.0584715	-0.111888	0.0163749	0.718182	0.384615	-0.0785714	-0.151515	-0.223776	-0.9	0.288235	0.371429	0.648485	0.634586	0.194219	-0.470935	0.180451	-0.142857	0.702463
CCT6B_PTGES3	0.326316	0.0241758	0.568688	0.428571	-0.320158	0.560714	0.688235	0.144615	0.204562	-0.366667	-0.5	0.363201	0.664336	0.0287973	0.390909	0.507692	-0.230563	-0.151515	-0.0769231	-0.5	-0.152941	-0.6	-0.175758	-0.234586	-0.298149	-0.220588	0.0872509	-0.380952	0.725616
HSPA12B_PFDN6	0.0684211	-0.0153846	-0.0176186	0.0357143	-0.52697	0.371761	-0.245769	-0.23628	-0.455882	-0.4	0.3	-0.247179	-0.671329	-0.635234	-0.445455	0.290429	-0.00714286	-0.139394	0	-0.3	0.0147059	-0.314286	-0.284848	0.0917293	0.389737	0.535294	-0.33985	0.547619	0.238424
HSPA12B_PFDN5	0.0473684	0.365237	-0.203492	0.678571	-0.0773793	0.5916	-0.188374	-0.229402	-0.455882	-0.25	-0.8	-0.392137	-0.503497	-0.137249	-0.263636	-0.0857143	0.485714	0.10303	0.125874	-0.6	0.555882	0.828571	0.369697	0.762406	0.506494	0.688235	0.401504	0.833333	-0.0492611
HSPA12B_PFDN2	0.266667	-0.164835	-0.0539627	0.678571	-0.148504	0.0536193	-0.5195	-0.350427	-0.205882	-0.366667	-0.1	-0.528889	-0.573427	-0.419537	-0.472727	0.0197802	-0.1	0.333333	-0.041958	-0.6	-0.217647	0.714286	0.10303	0.311278	-0.577922	0.744118	0.21203	0.610789	0.36601
PFDN2_VCP	0.282456	0.268427	0.600827	0.892857	0.681536	0.3	0.688235	0.612754	0.25	0.566667	0.5	0.618462	0.671329	0.259176	0.909091	0.753846	0.414286	0.672727	0.153846	-0.4	0.567647	0.0857143	0.624242	0.661654	0.315584	0.0970588	0.443609	0.80241	0.696552
DNAJC7_PFDN1	0.812281	0.375824	0.886743	0.607143	0.651045	0.392857	0.885294	0.224615	-0.135294	0.216667	-0.6	0.901538	0.671329	-0.343406	0.509091	0.837363	-0.0464286	0.454545	0.678322	-0.3	0.602941	0.542857	0.466667	0.64812	0.64026	0.532353	0.684211	0.166667	0.953202
AHSA1_PDIA4	0.517544	0.903297	0.596207	0.857143	0.722191	0.517857	0.644118	0.481026	0.444118	0.516667	0.9	0.69094	0.272727	0.160926	0.8	0.740659	0.239286	0.442424	0.769231	0.5	0.526471	0.771429	0.660606	0.554887	0.143553	0.741176	0.357895	0.52381	0.450302
AHSA1_PDIA5	0.24386	0.389011	0.427198	0.964286	0.0965556	0.717857	0.505882	0.261538	-0.344118	-0.2	0.4	-0.211624	0.258741	-0.60926	0.754545	0.621978	0.103571	0.236364	0.706294	0.3	-0.0852941	0.6	0.127273	0.324812	-0.346866	0.0441176	-0.383459	-0.380952	0.393891
AHSA1_PDIA6	0.482456	0.564835	0.853842	0.964286	0.663467	0.617857	0.938235	0.582222	0.75	0.866667	0.8	0.830427	0.867133	0.217391	0.845455	0.815385	0.453571	0.854545	0.741259	0.5	0.726471	0.942857	0.769697	0.530827	0.108477	0.720588	0.484211	0.833333	0.867841
PHB2_TTC5	0.626316	0.846154	0.713469	0.642857	-0.0220215	0.571429	0.791176	0.22948	0.338235	0.65	-0.6	0.370662	0.0769231	-0.0626765	0.154545	0.441758	0.0142857	-0.0909091	-0.0421055	0.3	-0.0235294	0.771429	0.309091	0.467669	0.307792	0.0441501	0.195562	0.714286	0.875477
AHSA1_PDIA2	0.0736842	0.010989	0.555068	-0.321429	0.52795	0.171429	0.670588	0.0105983	-0.585294	-0.133333	0	-0.429744	-0.377622	-0.00621118	0.154545	0.358242	-0.310714	-0.2	0.132867	-0.1	-0.261765	0.0857143	0.309091	0.249624	-0.0272816	-0.0764706	-0.309774	0.261905	0.0497598
PPID_URI1	0.624561	0.832967	0.441325	0.75	0.413443	0.671429	0.958824	0.757265	0.717647	-0.316667	0.8	0.876389	0.902098	0.467665	0.790909	0.586813	0.157143	0.842424	0.706294	0	-0.0441501	0.942857	0.672727	0.518797	0.617733	0.714706	0.598496	0.738095	0.789506
EDEM2_SEC63	0.608772	0.626374	0.721498	0.321429	-0.464709	0.103571	0.720588	0.827692	0.522443	-0.0666667	-0.8	0.413333	0.230769	-0.0768145	0.827273	0.406593	0.159071	-0.340427	0.482517	-0.6	0.385578	0.714286	0.624242	0.257143	0.161039	0.320588	0.521805	-0.404762	0.57734
CCT4_UNC45A	0.624561	0.727473	0.664475	0.428571	0.394692	0.0285714	0.688235	0.606154	0.417647	0.366667	-0.6	-0.150085	0.769231	0.138379	0.7	0.825083	0.189286	0.345455	0.181818	0.2	0.164706	0.657143	0.0909091	0.807519	0.251948	0.129412	0.467669	0.714286	0.580788
CCT4_UNC45B	0.85614	-0.108169	0.073396	0.0357143	0.138944	0.546429	0.95	0.469402	-0.141176	-0.233333	0.205196	0.117123	0.048951	0.125918	-0.186789	0.863736	0.210903	-0.248485	0.545455	-0.7	0.0441176	0.0857143	-0.175758	-0.174436	0.475325	0.244297	0.00601504	0.52381	0.115764
HSPA2_PFDN5	0.394737	0.613862	0.630317	0.857143	-0.177966	0.407143	0.45	-0.0981197	0.0367918	0.0166667	-0.9	0.153504	0.762238	0.207286	0.381818	-0.0417582	-0.185714	0.393939	0.188811	-0.2	0.326471	-0.657143	0.212121	0.315789	0.436364	-0.261765	0.124812	-0.666667	0.253202
HSP90AA1_PHB2	0.208772	0.498901	0.791254	0.107143	-0.142857	-0.0964286	0.782353	-0.203112	0.626471	-0.483333	0.5	0.562927	0.608392	-0.319209	0.181818	0.429043	0.242857	-0.0909091	-0.0947374	0.6	0.0147059	-0.257143	-0.212121	0.451298	-0.151948	0.638705	0.117293	-0.0714286	0.852709
TMX1_TMX3	0.866667	0.793407	0.257909	0.857143	0.534312	0.742857	0.841176	0.844786	0.752941	0.1	0.5	0.821538	0.713287	0.783395	0.136364	0.846154	0.560714	0.624242	0.804196	0.5	0.891176	0.885714	0.842424	0.183459	0.567067	0.526471	0.706767	0.166667	0.438424
TMX1_TMX2	0.461404	0.479648	0.502317	0.857143	0.0531073	0.675	0.694118	0.642161	0.1	0.516667	-0.6	0.499658	0.601399	0.390175	0.554545	0.665934	0.0142857	0.478788	0.658495	0.3	0.264706	0.657143	0.381818	0.818045	0.704774	0.444118	0.347368	-0.380952	0.525616
DNAJC5_TMX1	0.294737	-0.393407	-0.155142	0.785714	-0.343971	0.182143	0.414706	0.632929	0.211765	0.75	0.6	0.551453	0.426573	0.00734049	0.809091	0.586813	0.0571429	-0.418182	-0.258741	-0.9	0.335294	0.0857143	0.672727	0.545865	0.317636	0.123529	0.484211	0.285714	0.338916
CCT6A_ODF1	0.292692	0.446694	0.172488	0.21673	-0.173168	-0.367857	-0.514943	0.311409	-0.293741	0.108916	0.872082	0.117284	0.452284	-0.247887	-0.403687	0.074176	-0.203372	-0.177525	0.387334	-0.33541	0.176139	-0.637536	0.0840461	0.3123	0.0340705	0.0337735	0.0381888	-0.732589	0.520015
DNAJA2_PTGES3	0.703509	0.907692	0.643962	0.428571	0.472614	0.860714	0.808824	0.74359	0.852097	0.416667	0.6	0.872093	0.867133	0.507623	0.7	0.604396	0.321429	0.551515	0.608392	-0.7	0.317647	0.485714	0.866667	-0.303759	0.654758	0.623529	0.865739	0.428571	0.744335
PFDN6_RUVBL2	0.503509	0.806593	0.758217	0.678571	0.486303	0.364286	0.8	0.484952	0.594118	0.65	0.6	0.718291	0.622378	0.621858	0.809091	0.79428	0.546429	0.10303	-0.013986	0.5	0.605882	-0.0285714	0.660606	0.354887	0.57811	0.391176	0.467669	0.928571	0.827586
BBS10_HSPA14	0.640351	0.621978	0.724483	0.214286	0.420666	0.535714	0.670588	0.615726	0.502941	-0.55	-0.1	0.84	0.769231	0.700734	0.127273	0.235165	0.0392857	0.69697	0.377622	-0.4	0.129412	0.714286	0.442424	0.156391	0.0448197	0.426471	0.3129	-0.285714	0.812315
AIP_TCP1	0.00350877	0.16044	0.773122	0.357143	-0.177401	0.442857	0.729412	0.411966	0.361765	-0.516667	-0.2	0.561902	0.559441	0.425184	0.390909	0.621978	-0.139286	0.00606061	-0.0559441	0.3	-0.401766	0.485714	0.115152	0.554887	-0.276623	0.65	0.111278	-0.142857	0.679803
DNAJB11_UNC45A	0.485965	0.512088	0.463155	0.142857	0.449591	-0.253571	0.570588	0.61641	0.505882	-0.133333	-0.3	-0.148718	0.797203	0.0864163	0.627273	0.778878	-0.278571	0.0545455	0.321678	0.3	0.161765	-0.257143	0.260606	-0.0571429	-0.363636	-0.176471	0.276692	0.52381	0.545634
DNAJB11_UNC45B	0.526316	-0.0198677	0.218998	0.214286	-0.183051	0.360714	0.679412	0.195897	0.423529	-0.233333	0.359092	-0.00342466	0	-0.412761	-0.387245	0.802198	0.216265	-0.284848	0.559441	0.3	0.591176	0.0285714	0.115152	0.23609	0.0272727	0.512141	-0.0827068	0.52381	-0.00541939
CCT8_RUVBL2	0.508772	0.617582	0.806459	0.75	0.0954263	-0.446429	0.791176	0.573089	0.926471	0.233333	0.6	0.420171	0.762238	0.0491525	0.854545	0.745055	0.4	0.115152	-0.13986	0.6	0.611765	-0.428571	0.757576	0.0150376	-0.0298701	0.170588	0.287218	0.047619	0.812315
DNAJC4_SUGT1	0.103509	0.652747	0.418666	0.214286	-0.0570299	0.160714	0.702941	-0.104957	0.785294	-0.216667	-0.3	-0.392137	0.342657	-0.454545	0.472727	0.257143	0.0392857	-0.624242	0.272727	0.4	0.152941	0.714286	0.551515	0.144361	0.522078	0.255882	-0.0421053	0.0952381	0.214312
CCT6A_SERPINH1	0.352632	0.617582	0.335476	0.642857	0.0095991	0.696429	0.444118	0.219145	-0.0941176	-0.533333	0.6	-0.180855	0.167832	-0.0626765	0.536364	0.450549	0.271429	0.321212	0.048951	0.8	0.597059	0.314286	0.745455	0.0827068	-0.206494	0.00882353	-0.0135338	0.404762	-0.133498
DNAJB11_PDIA6	0.796491	0.424176	0.831601	0.571429	0.284101	0.589286	0.776471	0.692991	0.726471	0.466667	1	0.805128	0.755245	0.263693	0.936364	0.938462	0.507143	0.90303	0.965035	0.4	0.782353	0.257143	0.818182	0.825564	0.658442	0.635294	0.756391	0.642857	0.803055
DNAJB11_PDIA5	0.594737	0.349451	0.378044	0.571429	-0.0412313	0.114286	0.455882	0.504274	0.0911765	-0.216667	0.6	-0.286154	0.202797	-0.0220215	0.436364	0.731868	-0.210714	0.587879	0.573427	0.7	-0.0794118	0.257143	0.466667	0.418045	0.0506494	0.467647	0.215038	0.309524	0.390196
DNAJB11_PDIA4	0.726316	0.863736	0.82649	0.392857	0.620729	0.571429	0.652941	0.66906	0.682353	0.733333	0.9	0.73265	0.461538	0.605872	0.963636	0.912088	0.157143	0.769697	0.776224	0.4	0.838235	0.257143	0.672727	0.84812	0.181818	0.823529	0.675188	0.785714	0.58825
DNAJB11_PDIA3	0.690654	0.630769	0.924643	0.571429	0.281276	0.628571	0.952941	0.733333	0.741176	0.166667	1	0.876239	0.657343	0.481649	0.954545	0.806593	0.385714	0.939394	0.93007	0.4	0.852941	0.371429	0.757576	0.87218	0.696104	0.579412	0.493233	0.619048	0.886562
DNAJB11_PDIA2	0.22807	0.0285714	0.499306	-0.178571	0.486303	-0.142857	0.579412	0.180171	-0.229412	0.0833333	-0.2	-0.576752	-0.447552	-0.108978	-0.418182	0.454945	-0.0535714	-0.0181818	0.251748	-0.1	0.235294	-0.771429	0.139394	0.0541353	-0.428571	0.267647	0.126316	0.809524	0.0867102
PFDN5_RUVBL2	0.240351	0.305831	0.184557	0.107143	0.100537	0.767857	0.811765	0.599077	0.476471	0.433333	-0.6	0.482393	0.776224	0.239548	0.718182	0.762637	-0.246429	-0.2	0.048951	0.1	0.258824	-0.885714	0.127273	0.643609	0.442857	0.229412	-0.0390977	0.190476	0.591133
CCT3_CRYAA	0.150375	-0.350907	0.383902	0.234244	-0.198417	-0.271429	-0.0135186	0.0561424	-0.113445	-0.0435194	0.7	0.482511	0.316909	-0.00999614	-0.536364	0.15967	0.0724418	0.277999	-0.171556	0.1	0.399141	-0.485714	0.536602	-0.325918	0.263789	-0.311052	0.0990564	0.047619	-0.0837542
CCT3_CRYAB	0.178947	0.243956	0.394159	0.75	-0.0943236	0.05	0.932353	0.455043	-0.508824	0.0333333	-0.3	0.549154	0.664336	0.260305	0.0727273	0.903297	0.346429	0.2	-0.0629371	0.3	0.0529412	-0.657143	-0.369697	-0.0481203	0.0376623	0.0676471	-0.184962	0.761905	-0.0497537
HSP90AA1_TTC36	0.145138	-0.125275	0.612448	-0.464286	-0.163796	-0.382143	0.770588	-0.639658	-0.0382353	0.35	-0.5	0.0396649	-0.237762	-0.131638	-0.0363636	-0.0220022	-0.514286	-0.10303	-0.0629371	0.6	-0.129412	0.0857143	-0.0181818	0.547574	0.012987	0.0147059	0.0654381	0.214286	0.634975
DNAJC24_PTGES3	0.640351	0.38022	0.866903	0.714286	0.483907	-0.139286	0.808824	0.551453	0.741722	-0.183333	-0.9	0.652873	0.93007	0.508752	0.727273	0.745055	-0.0285714	0.430303	0.762238	0.2	0.320588	0.428571	0.757576	-0.0406015	0.176031	0.129412	0.558857	0.261905	0.866502
CCT4_TXNDC5	0.454386	0.613187	0.744961	1	0.613778	0.421429	0.679412	0.581538	0.561765	0.316667	0.9	0.512479	0.370629	-0.383399	0.790909	0.775824	0.596429	0.69697	0.685315	0.1	0.538235	0.6	0.466667	0.568421	-0.0766234	0.182353	0.2	0.190476	0.85468
HSPB6_TMX1	0.535088	0.257143	0.375601	0.214286	-0.159842	0.0107143	0.529412	-0.457856	-0.614706	-0.166667	0.5	-0.161026	0.013986	-0.374365	0.218182	0.362637	0.392857	0.406061	0.174825	-0.7	-0.502941	0.885714	0.224242	0.118797	-0.0766483	-0.0352941	-0.159398	0.380952	0.148276
P4HB_STIP1	0.438596	-0.243956	0.865317	0.964286	0.397063	0.321429	0.829412	0.44547	0.571008	-0.35	-0.1	0.546357	0.678322	0.112366	0.736364	0.828571	-0.360714	0.50303	0.181818	-0.6	0.773529	0.771429	0.478788	0.362406	-0.345455	0.6	0.0646617	0.761905	0.916256
ERP44_TCP1	0.717544	0.70989	0.840192	0.892857	0.272316	0.110714	0.679412	0.852795	0.273529	0.5	0.2	0.876239	0.706294	0.28515	0.809091	0.745055	0.635714	0.515152	0.839161	0.4	0.604857	0.885714	0.29697	0.263158	0.414286	0.717647	0.840602	0.261905	0.866995
CCT6A_HSCB	0.570175	0.498901	0.616199	-0.107143	0.00677775	0.596429	0.723529	0.430427	0.335294	0.166667	0.2	0.711453	0.559441	0.0965556	0.763636	0.692308	0.0392857	0.672727	0.566434	0.1	-0.0632818	-0.2	0.0181818	0.315789	0.0142857	0.141176	0.404511	-0.357143	0.707882
BAG3_CCT6A	0.321053	0.27033	0.160213	0.964286	0.244495	-0.246429	0.732353	0.512479	0.564706	0.05	0	-0.0611966	0.923077	0.129305	0.781818	0.630769	0.660714	0.333333	-0.0979021	0	0.691176	0.371429	0.757576	-0.15188	0.0792208	0.476471	0.664662	0.714286	-0.0384236
CCT5_RPAP3	0.682456	0.661538	0.889281	0.857143	0.617165	0.45	0.938235	0.674876	0.305882	0.65	1	0.854359	0.888112	0.491813	0.872727	0.591209	0.428571	0.793939	0.503497	-0.3	0.414706	0.0285714	0.29697	0.697744	0.251948	0.294118	0.82406	0.714286	0.9
DNAJC18_DNAJC7	0.445614	0.30989	0.788097	0.321429	0.426998	0.0428571	0.552941	0.308034	-0.147059	-0.183333	-0.7	0.723761	0.713287	0.0604178	-0.0454545	0.520879	0.0697051	0.38906	0.65035	0.3	-0.417647	0.142857	-0.163636	0.242105	0.158442	0.455882	-0.174436	0.5	0.908867
DNAJC18_DNAJC8	0.540351	0.613187	0.779622	0.714286	0.526405	0.153571	0.644118	0.342222	-0.0882353	0.5	0.8	0.762051	0.531469	-0.226426	-0.254545	0.687912	0.373548	0.541036	0.475524	0.4	0.0676471	0.714286	0.393939	0.141407	-0.0571429	0.413539	0.245113	-0.452381	0.887685
DNAJB9_URI1	0.724561	0.358242	0.784996	0.75	0.539243	0.675	0.885294	0.340171	0.691176	0.466667	0.8	0.898615	0.748252	0.147374	0.636364	0.67033	0.66488	0.418182	0.839161	-0.5	0.522443	0.942857	0.115152	0.446617	0.0876908	0.179412	0.664662	0.619048	0.591133
HSP90AB1_SGTA	0.410526	-0.169231	0.435533	0.357143	-0.0265387	-0.403571	0.755882	0.596581	0.9	-0.666667	0.9	-0.100188	0.027972	0.341615	0.754545	0.525275	-0.210714	-0.430303	-0.321678	0.9	0.276471	0.428571	0.187879	0.559398	0.0181877	0.294118	-0.0992481	0.166667	0.652217
CCT3_P4HB	0.710526	-0.173626	0.930487	0.964286	0.586275	0.671429	0.891176	0.571966	0.605882	0.766667	0.6	0.703729	0.825175	0.209486	0.7	0.916484	-0.135714	0.333333	0.48951	0.7	0.797059	0.885714	0.818182	0.655639	0.312987	0.494118	0.288722	0.833333	0.88867
FKBP7_TMX1	0.563158	0.459341	0.747876	0.357143	0.738774	-0.128571	0.755882	0.50906	0.505882	0.25	-0.5	0.701197	0.825175	0.408924	0.6	0.81978	0.0607143	0.224242	0.629371	0.1	0.229412	0.885714	0.478788	0.437759	0.350114	0.285294	0.381955	0.261905	0.192118
CCT6A_HSP90AB1	0.429825	0.701099	0.766371	0.857143	0.0581592	0.760714	0.797059	0.781197	0.708824	-0.133333	0.3	0.94735	0.867133	0.263693	0.836364	0.885714	0.339286	0.430303	0.692308	-0.9	0.670588	0.314286	0.466667	0.174436	0.320779	0.447059	0.569925	0.309524	0.979803
CCT6A_HSPA1B	0.405263	0.375824	0.493205	-0.428571	-0.0118577	-0.503571	0.273529	-0.100855	0.0852941	-0.6	-0.8	0.0981197	-0.272727	-0.0728402	0.136364	0.23956	-0.164286	-0.236364	0.258741	-0.9	0.0411765	0.2	0.527273	-0.237594	-0.074026	-0.147059	0.0511278	0.238095	0.164532
CCT6A_HSPA1L	0.650877	0.432967	0.71719	-0.107143	-0.0694523	-0.382143	0.738235	0.166496	-0.111765	-0.3	0.3	0.256068	0.51049	-0.0299266	0.209091	0.67033	0.125	0.345455	0.398601	-0.3	-0.282353	0.142857	-0.272727	0.196992	0.0922078	0.241176	0.0631579	0.571429	0.79064
DNAJB11_HSP90AB1	0.403509	0.696703	0.530446	0.571429	0.298786	0.285714	0.661765	0.291624	0.488235	0.566667	0.3	0.795556	0.615385	-0.15415	0.718182	0.815385	0.15	0.90303	0.853147	-0.3	0.429412	0.314286	0.69697	0.332331	0.450649	0.582353	0.306767	0.404762	0.819313
CANX_FKBPL	0.214035	0.406593	0.129825	0.392857	0.104461	-0.107143	0.570588	0.579487	0.526471	0.166667	0.1	0.400342	0.713287	-0.393563	0.781818	0.498901	0.25	0.272727	-0.195804	0.1	0.588235	-0.0857143	0.454545	0.62406	0.228571	0.00882353	0.0466165	0.238095	0.561084
CANX_FKBP4	0.112281	0.626374	0.461685	0.5	0.204969	0.417857	0.870588	0.22188	0.576471	0.333333	0.8	0.844103	0.818182	0.483907	0.718182	0.868132	0.489286	0.260606	0.587413	-0.5	0.270588	0.371429	0.393939	0.658647	0.192208	0.435294	0.114286	0.666667	0.76601
CANX_FKBP5	0.610526	0.230769	0.294598	0.857143	-0.112366	0.428571	0.535294	0.422906	-0.108824	-0.183333	-0.9	-0.426325	0.699301	0.522304	0.2	0.287912	0.0892857	0.478788	0.216783	0.6	-0.394118	-0.657143	0.284848	-0.230075	0.215584	0.426471	0.192481	0.0238095	0.193596
DNAJC8_PHB2	0.647368	0.613187	0.820436	0.75	0.228684	0.242857	0.858824	0.547786	0.432353	0.0666667	0.6	0.611045	0.776224	0.278374	0.00909091	0.758242	0.328571	0.224242	0.168422	0.1	0.205882	0.942857	-0.0787879	0.677698	0.311688	0.670103	0.509774	0.357143	0.871921
CANX_FKBP7	0.557895	0.16044	0.788957	0.464286	0.638622	0.285714	0.9	0.528889	0.623529	-0.266667	1	0.723761	0.629371	0.578368	0.572727	0.714286	0.717857	0.10303	0.622378	-0.3	0.558824	0.828571	0.430303	0.506205	0.145455	0.520588	0.565414	0.238095	0.437931
PFDN1_STIP1	0.131579	0.635165	0.728115	0.464286	0.114625	-0.285714	0.717647	-0.022906	-0.314938	-0.333333	0.6	0.656522	0.951049	-0.302739	0.372727	0.824176	0.025	0.660606	0.251748	-0.9	0.341176	0.142857	0.151515	0.209023	0.242857	0.414706	0.0766917	0.857143	0.926601
CANX_FKBP2	0.0140351	0.140814	0.631228	0.321429	-0.0604178	-0.0142857	0.526471	0.443837	0.688235	0.333333	0.1	0.230085	0.433566	-0.131564	0.818182	0.674725	0.517857	-0.357576	0.013986	-0.6	0.288235	0.942857	0.515152	0.816541	0.27013	-0.120588	-0.249624	-0.333333	0.449261
CANX_FKBP3	0.733333	0.648352	0.517697	0.821429	0.506494	0.410714	0.905882	0.202735	0.508824	0.55	0.6	0.73265	0.853147	-0.20271	0.890909	0.617582	0.157143	0.50303	-0.384615	-0.3	0.623529	0.6	0.660606	0.357895	0.392208	0.473529	0.589474	0.333333	0.704028
PIH1D1_SUGT1	0.638596	0.630769	0.380152	0.392857	0.130435	0.128571	0.764706	0.180171	0.685294	0.527201	0	0.135726	0.587413	-0.322417	0.827273	0.514852	0.546429	-0.212121	0.503497	0.8	0.338235	0.542857	0.721212	0.490226	0.651948	0.538235	0.354887	0.52381	0.732356
CANX_FKBP8	-0.624561	-0.49285	-0.00281808	0.392857	0.129305	-0.142857	0.694118	0.598632	0.535294	0.183333	0	0.0864957	0.167832	-0.28402	0.518182	0.410989	-0.175	-0.139394	-0.517483	-0.5	0.158824	0.314286	0.284848	0.324812	-0.122767	-0.141176	0.168421	-0.404762	0.4867
CANX_FKBP9	0.452632	0.38022	0.67343	0.428571	-0.0141163	0.439286	0.829412	0.692991	-0.05	-0.266667	0	0.0652991	0.377622	0.465839	0.709091	0.621978	0.442857	0.393939	0.776224	0.5	0.620588	0.885714	0.478788	0.530827	0.0142857	0.564706	0.442105	0.261905	-0.00197044
CCT6A_HSPA12B	0.24386	-0.0901099	0.0865063	0.75	0.129305	-0.169795	-0.490066	0.118632	-0.45	-0.533333	0.5	-0.30735	-0.685315	-0.0163749	-0.727273	0.151648	-0.253571	0.0181818	0.286713	0.6	-0.25	-0.6	0.0666667	0.142857	-0.21039	-0.258824	-0.201504	-0.047619	0.102956
HYOU1_PFDN5	0.289474	0.151815	0.0565083	0.178571	-0.250777	0.439286	0.641176	0.215726	0.414706	-0.183333	-0.1	0.329915	0.370629	-0.267156	0.481818	0.569231	-0.475	-0.0424242	0.020979	-1	-0.205882	-0.0857143	0.151515	0.380451	-0.297403	0.379412	0.203008	-0.0714286	0.62266
HYOU1_PFDN6	0.485965	0.578022	0.531155	0.535714	0.0852866	0.260714	0.614706	0.290648	0.402941	0.2	0.6	0.421538	0.251748	-0.0175042	0.6	0.774478	0.239286	0.393939	0.0629371	-0.9	0.420588	0.542857	0.418182	0.607519	-0.0428711	0.458824	0.278195	0.238095	0.811823
BAG4_PFDN6	0.6	0.525275	0.610074	0.142857	-0.0259814	0.207143	0.491176	0.178492	0.514706	-0.116667	-0.6	0.522051	0.188811	-0.464709	0.0727273	0.387239	0.342857	0.163636	-0.307692	0.6	0.132353	-0.0857143	0.0787879	0.0796992	0.40013	0.476471	0.365414	-0.238095	0.71133
CCT6A_HSPA13	0.822807	0.753846	0.890617	0.857143	0.146245	0.875	0.794118	0.582222	0.411765	0.733333	0.4	0.857924	0.79021	0.399209	0.809091	0.569231	0.775	0.6	0.895105	0.9	0.55	0.0285714	0.612121	0.830075	0.666234	0.261765	0.750376	0.690476	0.94335
HSPD1_PTGES3	0.880702	0.885714	0.890533	0.821429	0.613778	0.492857	0.735294	0.709402	0.68727	0.683333	0.9	0.893981	0.802103	0.486166	0.772727	0.657143	0.710714	0.818182	0.58042	0.4	0.620588	0.771429	0.260606	0.764949	0.728159	0.682353	0.293343	0.404762	0.915137
AHSA2_RPAP3	0.707018	0.797802	0.481082	-0.178571	0.0999435	0.257143	0.432353	0.289721	0.867647	-0.183333	-0.7	0.0290598	-0.027972	0.127047	0.0727273	0.0901099	-0.264286	-0.260606	0.265734	0.3	-0.0176471	0.0857143	0.575758	0.111278	0.623377	0.464706	0.0511278	-0.119048	-0.00985222
HYOU1_PFDN2	0.615789	0.551648	0.316567	0.857143	0.321287	-0.207143	0.691176	0.27453	0.0852941	0.316667	0.8	0.478291	0.265734	-0.0592885	0.609091	0.705495	0.142857	0.10303	0.293706	-0.8	0.494118	0.0857143	0.575758	0.735338	0.125974	0.632353	0.142857	0.431145	0.692118
CDC37_HSPA14	0.577193	0.369637	0.657301	0.892857	0.0931677	0.292857	0.673529	0.281368	0.1	-0.166667	0	-0.0598291	0.391608	-0.113495	0.727273	0.692308	-0.0785714	0.0181818	-0.20979	-0.1	0.264706	0.942857	0.927273	0.278195	-0.102631	0.729412	0.407519	0.690476	0.717241
CCT3_TOMM70A	0.640351	0.608791	0.774763	0.857143	0.307736	0.364286	0.958824	0.645812	0.802941	0.8	0.8	0.866473	0.923077	0.313382	0.718182	0.758242	0.55	0.539394	0.552448	0.7	0.647059	0.6	0.381818	0.445113	0.241558	0.597059	0.607747	0.833333	0.887192
CDC37L1_TTC1	0.640351	-0.0417582	0.82649	0.857143	0.164314	0.646429	0.920588	0.451624	0.55	0.233333	-0.9	0.826325	0.552448	0.244495	0.660594	0.912088	0.114286	0.684848	0.517483	0.7	0.00882353	0.828571	0.490909	0.00150376	-0.111111	0.794118	0.500752	-0.52381	0.875231
FKBP2_SUGT1	0.150877	0.0374038	0.592992	0.571429	0.0649351	-0.0642857	0.602941	0.23457	0.761765	0.85	-0.2	0.0803419	0.51049	-0.442123	0.590909	0.375824	0.460714	-0.781818	0.503497	0	0.391176	0.714286	0.793939	0.169925	0.477922	0.244118	-0.320301	0.119048	0.571745
DNAJA1_DNAJC27	0.666667	0.0241758	0.836477	0.535714	0.482778	0.792857	0.829412	0.255428	0.467647	0.216667	0.1	0.865299	0.293706	0.0705816	0.627273	0.463736	-0.142857	0.0182372	-0.146853	0.6	0.0294118	0.0857143	0.466667	-0.56391	0.288312	-0.0235294	0.210526	0.047619	0.863547
DNAJA1_DNAJC24	0.503509	0.314286	0.767903	0.964286	0.229814	0.535714	0.764706	0.0834331	0.194118	-0.233333	-0.4	0.614359	0.58042	0.12253	0.190909	0.70989	0.0964286	0.176293	0.440559	-0.2	0.185294	-0.0857143	0.187879	0.0135338	0.0233766	-0.452941	-0.0496241	0.428571	0.900985
DNAJA1_DNAJC22	-0.122411	-0.12223	0.300932	0.571429	0.286279	0.15	0.326471	0.0460913	-0.185294	-0.7	0.5	-0.163761	-0.1331	-0.127083	0.0272727	-0.0285714	-0.0392857	-0.504562	-0.153846	0	0.0383482	-0.771429	-0.527273	0.00300752	-0.492208	0.367647	0.0270677	0.333333	0.275862
DNAJA1_DNAJC21	0.691228	0.536854	0.663487	0.75	0.532618	0.667857	0.75	0.016755	0.426471	0.2	-0.1	0.882393	0.601399	0.380011	0.781818	0.679121	0.589286	0.820672	0.426573	0.1	0.276471	0.0285714	0.442424	0.655639	0.37013	0.351989	0.628571	0.47619	0.906897
DNAJA1_DNAJC28	0.349276	0.353846	0.712216	0.321429	0.468097	0.789286	0.602941	-0.0133356	-0.0147059	-0.75	-0.7	0.633504	0.181818	-0.210615	-0.309091	0.182418	-0.160714	-0.626143	-0.104895	-0.7	-0.161765	-0.428571	-0.151515	-0.117293	-0.133766	0.111765	-0.180451	-0.190476	0.787192
AIP_SUGT1	0.380702	0.621978	0.685517	0.535714	0.00621118	0.428571	0.782353	0.337436	0.644118	0.766667	0.7	0.239056	0.713287	-0.125918	0.2	0.547253	0.410714	0.29697	0.244755	0.7	0.214706	0.828571	0.793939	0.273684	0.762338	0.582353	0.13985	0.238095	0.711171
BBS12_NUDC	0.298246	0.0549451	0.722244	0.285714	0.081333	0.507143	0.517647	0.395556	0.444118	0.25	-0.3	0.0793298	0.51049	-0.262638	0.290909	0.485714	-0.142857	0.527273	0.125874	-0.8	0.194118	0.142857	0.0545455	0.314286	0.0766234	0.344371	0.0496241	0.380952	0.777833
DNAJB11_DNAJC30	0.626316	0.573626	0.327548	0.535714	-0.172833	0.110714	0.620588	0.436581	-0.147059	-0.6	0.2	0.243077	0.412587	-0.083004	0.463636	0.481319	0.271429	0.248485	-0.0629371	-0.8	0.0794118	-0.0857143	0.345455	0.47218	-0.190909	0.0647059	-0.209023	0.119048	0.699101
RUVBL2_SUGT1	0.617544	0.349451	0.469021	0.892857	0.557312	0.225	0.629412	0.340571	0.397059	0.666667	-0.9	0.256068	0.538462	-0.288054	0.827273	0.569231	0.460714	-0.442424	-0.0909091	0.6	0.194118	-0.714286	0.260606	0.32782	0.619481	0.208824	-0.109774	0.380952	0.705259
DNAJC18_TTC1	0.231579	0.454945	0.775113	0.892857	0.380119	0.232143	0.591176	0.312137	0.279412	0.2	0.3	0.722393	0.587413	0.0163749	-0.123007	0.424176	0.0375335	0.674775	0.314685	-0.9	-0.102941	0.828571	0.248485	0.165414	-0.0805718	-0.0382353	-0.150376	-0.666667	0.86798
DNAJC18_TTC5	0.594737	0.459341	0.699455	0.428571	0.164925	-0.371429	0.711765	0.24688	0.273529	0.466667	-0.8	0.901538	0.342657	0.356296	-0.163636	0.665934	0.0375335	-0.103344	-0.153846	0.3	0.276471	0.314286	0.0181818	0.252632	-0.0831169	-0.329412	0.0902595	0.261905	0.898879
BAG4_NUDC	0.101754	0.468132	0.643745	0.285714	0.0095991	-0.114286	0.352941	0.254017	0.170588	0.516667	-0.4	0.486496	0.307692	-0.385202	0.409091	0.564835	0.467857	0.575758	0.20979	0.6	-0.0117647	0.142857	0.345455	0.296241	0.366234	0.105882	0.329323	-0.119048	0.767488
HSPB11_NUDC	0.0210526	0.296703	0.348746	0.392857	-0.0468662	0.292857	0.314706	0.0345358	0.4	0.533333	0.9	-0.0516239	0.846154	0.0587571	0.345455	0.446154	0.257143	0.684848	0.00699301	-0.1	-0.0558824	0.657143	0.236364	0.0616541	0.244156	0.0852941	0.0406015	0.833333	0.689163
CANX_TTC4	0.814035	0.564835	0.498967	0.464286	0.147374	0.00714286	0.464706	0.682168	0.567647	-0.05	-0.5	0.269744	0.0839161	0.480519	0.381818	0.0637363	-0.257143	-0.115152	-0.517483	-0.7	0.582353	0.771429	0.187879	0.398496	0.262338	-0.144118	0.565414	-0.5	0.740394
DNAJA4_PFDN5	0.122807	0.405286	0.378966	0.392857	0.10675	0.489286	0.582353	-0.392821	0.444118	-0.166667	0.5	0.42503	0.468531	-0.157583	0.463636	0.134066	0.0428571	-0.248485	0.167832	0	-0.458824	-0.942857	-0.248485	0.0541353	0.401299	0	0.0406015	-0.238095	0.721271
DNAJA4_PFDN6	0.0192982	0.657866	0.661274	0.535714	0.159842	-0.275	0.588235	-0.363481	0.920588	0.0666667	0.5	0.230467	0.244755	-0.104461	0.663636	0.407041	-0.0714286	0.29697	-0.125874	0.2	0.394118	0.142857	0.6	-0.184962	0.233842	0.179412	0.320301	0.214286	0.7395
DNAJA4_PFDN2	0.489474	0.620462	0.516951	0.857143	0.293055	-0.482143	0.805882	-0.211624	0.529412	0.583333	0	0.402804	0.706294	0.042349	0.709091	0.498901	0.589286	-0.139394	0.272727	-0.6	0.797059	-0.771429	0.854545	0.184962	0.21039	0.0147059	0.315789	0.38324	0.615347
CCT3_DNAJC17	0.635088	0.485714	0.837178	0.964286	0.206098	0.185714	0.538235	0.528205	0.335294	-0.100419	-0.5	0.495469	0.461538	0.0671937	0.827273	0.674725	-0.0822163	0.0666667	0.216783	0.3	-0.194118	0.0857143	0.248485	-0.180451	-0.0896104	0.113319	0.190977	0.309524	0.756158
CCT3_DNAJC16	0.487719	0.274725	0.874669	0.464286	0.44777	0.242857	0.802941	0.558291	0.225166	0.0333333	0.3	0.722517	0.132867	-0.131564	0.590909	0.767033	-0.117857	0.551515	-0.307692	0.2	0.247059	-0.0285714	0.260606	-0.204511	-0.0688312	0.0176471	0.535338	0.0714286	0.949261
CCT3_DNAJC11	0.729825	0.643956	0.509848	0.892857	0.293055	0.459339	0.941176	0.340855	0.966888	0.166667	0.1	0.436314	0.755245	0.0355731	0.945455	0.938462	-0.1	0.709091	0.587413	-0.7	0.835294	-0.142857	0.490909	0.148928	0.162338	0.232353	0.630075	0.52381	0.90936
CCT3_DNAJC10	0.614035	0.367033	0.862895	0.607143	0.176736	0.4	0.647535	0.559658	0.276471	0.533333	0.3	0.472559	0.545455	-0.083004	0.618182	0.762637	-0.0892857	0.418182	0.440559	0.4	0.273529	-0.142857	0.406061	0.578947	0.138961	-0.0323529	0.0601504	0.190476	0.849754
CCT3_DNAJC13	0.382456	0.0593407	0.813214	0.535714	0.265951	0.339286	0.888235	0.611624	0.329654	0.883333	-0.6	0.51154	0.888112	0.0999435	0.754545	0.643956	0.471429	0.539394	0.0909091	0.6	0.341176	0.0285714	0.442424	0.213534	-0.157143	0.5	0.353383	0.333333	0.759113
CCT3_DNAJC12	0.223199	-0.147253	0.634366	0.142857	-0.0355731	0.114286	0.714706	0.422636	0.423529	0.516667	0.6	0.872948	0.531469	0.185771	0.881818	0.235165	0.292857	0.309091	0.27972	0.3	-0.0161884	0.0857143	0.0666667	-0.075188	-0.127273	0.4	0.239098	-0.547619	0.924631
DNAJC8_MKKS	0.810526	0.665934	0.638034	0.75	0.57764	0.380697	0.941176	0.339487	0.0500368	0.266667	0	0.917949	0.748252	0.249012	0.918182	0.551648	0.15	0.357576	0.706294	0.1	0.667647	0.885714	0.781818	0.801805	0.731169	0.665685	0.625564	0.190476	0.897894
CCT3_DNAJC19	0.550877	0.512088	0.684041	0.357143	0.083004	0.075	0.891176	0.208889	0.497059	0.8	0.1	0.726278	0.594406	0.123659	0.245455	0.630769	0.635714	0.648485	0.0105079	-0.6	0.123529	-0.0857143	0.309091	0.736842	-0.175325	0.402941	0.288722	0.333333	0.922167
CCT3_DNAJC18	0.633333	0.103297	0.865857	0.321429	-0.0773793	0.0785714	0.588235	0.30735	-0.305882	0.0666667	0.3	0.745769	0.251748	-0.146245	-0.145455	0.485714	0.25916	-0.0303953	0.503497	-0.2	-0.479412	-0.485714	-0.563636	0.0917293	0.0116883	-0.0941176	-0.237594	-0.380952	0.911823
CCT5_FKBP11	0.32807	0.70989	0.573406	0.75	-0.012987	-0.310714	0.455882	0.139829	0.341176	0.583333	0.6	-0.275603	-0.13986	0.23546	0.918182	0.635165	-0.235714	0.0909091	0.27972	0.4	0.294118	0.428571	0.163636	0.112782	-0.0207792	0.0647059	0.0075188	0.47619	0.551724
NUDC_ODF1	0.327126	0.0955615	0.35666	0.21673	-0.210577	0.253571	-0.414815	0.145949	0.106815	0.019803	0.564288	-0.22251	0.530264	-0.00400925	-0.385337	0.316934	0.497778	-0.0546231	0.401418	-0.111803	0.295555	0.212512	0.200418	0.109475	0.370099	0.346946	-0.21216	-0.405262	0.463111
HSP90AA1_HSPE1	0.95614	0.876923	0.693296	1	0.669113	0.364286	0.764706	0.197641	0.817647	0.966667	0.9	0.779962	0.909091	0.420904	0.827273	0.730473	0.517857	0.878788	0.776224	0.2	0.894118	0.771429	0.757576	0.767206	0.919481	0.873529	0.484211	0.904762	0.840394
CCT4_HSCB	0.596491	0.384615	0.567978	-0.0714286	0.31573	0.157143	0.852941	0.459829	0.623529	0.116667	0	0.68	0.678322	0.123659	0.8	0.762637	0.210714	0.175758	0.692308	0.7	0.434143	0.714286	0.224242	0.855639	0.287013	0.726471	0.47218	0.047619	0.718719
CDC37L1_SEC63	0.77193	0.657143	0.617353	0.964286	0.460192	0.757143	0.773529	0.277949	0.420588	0.616667	-0.1	0.932308	0.951049	0.324675	0.618182	0.494505	0.5	0.936175	0.797203	-0.1	-0.00147167	0.714286	0.369697	0.365414	0.24026	0.508824	0.777444	0.452381	0.877694
FKBP14_SUGT1	0.712281	0.718681	0.743103	0.714286	0.0186335	-0.0392857	0.847059	0.623248	0.785872	0.616667	-0.7	0.835214	0.440559	0.23948	0.590909	0.635165	0.528571	0.466667	0.601399	-0.1	0.417647	0.714286	0.612121	0.321805	-0.148052	0.379412	0.738346	-0.380952	0.712157
DNAJC25_STIP1	0.145614	0.753846	0.821981	0.464286	0.556183	0.310714	0.561765	0.328547	0.690214	0.416667	0.1	0.618779	0.643357	0.163277	0.00909091	0.454945	-0.228571	0.830303	-0.150613	1	0.720588	0.314286	0.437692	0.538346	0.458442	0.0852941	0.0390977	0.571429	0.837931
FKBP14_STIP1	0.17193	0.287912	0.604926	0.892857	0.0581592	-0.225	0.770588	0.215726	0.0544919	0.216667	0	0.604206	0.167832	0.243434	0.663636	0.635165	0.175	-0.00606061	0.00699301	-0.7	0.35	0.314286	0.272727	0.302256	-0.302597	0.164706	-0.186466	0.52381	0.793103
CCT5_FKBP10	0.431579	-0.156044	-0.168732	0.928571	0.0152456	-0.278571	0.45	0.107692	0.247059	0.0333333	0.6	-0.148718	-0.398601	-0.209486	-0.0181818	0.767033	-0.546429	-0.284848	-0.0629371	0.7	-0.147059	-0.0285714	-0.10303	0.203008	-0.167532	-0.00882353	-0.130827	0.142857	0.00541872
CANX_TMX2	0.626316	0.431243	0.612204	0.714286	0.529794	0.496429	0.841176	0.586767	0.717647	0.75	0.8	0.496922	0.902098	-0.125918	0.836364	0.767033	0.557143	0.418182	0.721542	0.1	0.370588	0.885714	0.527273	0.899248	0.542857	0.429412	0.455639	0.47619	0.892118
CRYAA_PFDN6	0.283173	-0.330416	0.139743	0.0900937	0.199039	-0.0821429	-0.0354863	0.132678	0.080606	0.15667	0.3	0.165313	-0.0352121	-0.0207612	-0.709091	-0.119884	-0.235436	0.213348	0.062384	0.2	0.0736876	-0.371429	0.265068	0.0543196	-0.091855	0.0709682	0.122678	0.119048	-0.0859712
CRYAA_PFDN2	0.101552	-0.596799	0.136216	0.0540562	-0.251555	-0.328571	0.150394	0.0710474	-0.00597081	-0.147966	0.9	0.13545	0.0281697	-0.0592079	-0.645455	-0.0275293	0.440688	-0.0581857	0.218344	0.6	-0.0307032	0.428571	0.588322	-0.0312749	0.136235	0.292932	0.178302	0.395217	-0.0270969
BBS10_DNAJC7	0.642105	0.134066	0.425655	0.357143	0.459063	0.635714	0.573529	0.327863	0.714706	0.15	0.6	0.666325	0.517483	0.494071	0.281818	0.701099	0.214286	0.672727	0.503497	0.9	0.261765	0.885714	0.539394	0.66015	0.297403	0.273529	0.634073	-0.52381	0.789655
SEC63_TOMM70A	0.821053	0.507692	0.647204	0.857143	0.5607	0.782143	0.779412	0.543248	0.679412	0.883333	0.3	0.895385	0.979021	0.522304	0.763636	0.846154	0.521429	0.589668	0.839161	0.3	0.289919	0.771429	0.406061	0.705263	0.738961	0.644118	0.88003	0.619048	0.718227
BBS10_DNAJC8	0.685965	0.70989	0.707755	0.571429	0.555054	0.610714	0.844118	0.589744	0.411765	-0.516667	-0.6	0.718974	0.356643	-0.41502	0.227273	0.569231	-0.0178571	0.721212	0.566434	0.7	0.247059	0.942857	0.442424	0.560361	0.71039	0.451803	0.715307	0.142857	0.848276
CHORDC1_PDIA2	0.421053	0.107692	0.436623	-0.357143	0.653303	0.117857	0.623529	-0.357265	-0.0147059	-0.0833333	0.7	-0.446154	0.041958	-0.309994	0.290909	0.217582	-0.0857143	-0.369697	0.342657	-0.3	0.111765	0.142857	0.345455	-0.103759	0.0324675	0.423529	0.282707	0.52381	0.0522167
DNAJB11_HSPA1L	0.559649	0.186813	0.653481	0.0357143	0.462016	-0.0142857	0.558824	-0.112479	-0.0205882	-0.166667	0.3	0.236239	0.0909091	-0.038961	0.118182	0.336264	0.275	0.260606	0.440559	-0.9	-0.0147059	0.142857	0.127273	0.347368	0.148052	0.0764706	0.135338	0.380952	0.656977
DNAJB11_HSPA1B	0.478947	0.30989	0.639286	-0.214286	0.266591	-0.0464286	0.223529	-0.248547	-0.229412	0.116667	-0.8	0.339487	0	0.012987	0.118182	-0.0197802	0.242857	0.442424	0.188811	-0.3	0.385294	0.2	0.69697	0.0451128	0.0363636	0.147059	0.389474	0.809524	0.305703
DNAJB11_HSPA1A	0.347368	0.248352	0.636489	0.342356	0.259322	0.00714286	0.238235	-0.339487	-0.2	0.2	-0.9	0.247179	0.0909091	-0.194805	-0.0181818	-0.0549451	0.225	0.490909	0.125874	0	0.405882	0.542857	0.709091	0.0616541	0.012987	0.323529	0.0210526	0.690476	0.208154
HSPA1L_NUDC	0.507018	0.340659	0.674335	-0.107143	0.255788	0.15	0.755882	0.213675	0.305882	-0.05	-0.1	0.342906	0.608392	0.354137	0.190909	0.564835	-0.0928571	0.151515	0.818182	0.9	-0.0411765	0.6	0.636364	0.305263	0.701299	0.244118	-0.231579	0.571429	0.803941
CHORDC1_PDIA3	0.678368	0.534066	0.841382	0.714286	0.212874	0.382143	0.776471	0.371624	0.597059	0.233333	-0.7	0.476239	0.552448	0.305477	0.536364	0.551648	0.303571	0.69697	0.426573	-0.5	0.435294	0.542857	0.842424	-0.305263	-0.211688	0.205882	-0.0571429	0.690476	0.761576
HSPA14_SERPINH1	0.136842	0.498901	0.375789	0.678571	0.102202	0.239286	0.308824	0.174017	-0.25	-0.133333	0.3	0.0181197	0.153846	-0.0999435	0.645455	0.441758	-0.121429	-0.00606061	-0.65035	0.3	-0.0264706	0.6	0.757576	-0.335338	-0.341669	0.438235	0.124812	-0.0952381	-0.155172
CRYAB_TCP1	0.470175	0.0637363	0.331472	0.678571	-0.24894	-0.110714	0.908824	0.167179	-0.347059	0.55	-0.3	0.295726	0.601399	0.293055	0.118182	0.740659	0.292857	0.115152	0.153846	-0.3	0.292862	-0.257143	0.0909091	-0.374436	0.298701	0.220588	0.0180451	0.809524	0.0965517
HSPA1L_TTC5	0.701754	0.498901	0.592247	0.571429	0.600226	-0.392857	0.85	0.14635	0.476471	0.5	0.5	0.286838	0.384615	-0.306606	0.718182	0.437363	0.803571	0.212121	0.433566	0.7	0.238235	0.714286	0.478788	0.422556	0.624675	-0.0970588	0.246709	-0.214286	0.794433
HSPA1L_TTC1	0.449123	0.191209	0.681202	0.428571	0.44777	-0.0678571	0.664706	-0.129573	0.126471	0.116667	0.1	0.264274	0.517483	0.380011	0.569478	0.564835	0.428571	0.587879	0.531469	-0.1	0.158824	0.371429	0.236364	0.62406	0.512671	-0.00588235	0.201504	0.571429	0.733498
FKBP10_PFDN6	0.305263	-0.0769231	-0.0249663	0.392857	-0.0220277	0.592857	0.626471	0.157634	0.0382353	0.5	0.8	-0.0981197	-0.377622	-0.312253	0.163636	0.635864	-0.0142857	0.272727	0.300699	-0.6	0.105882	0.142857	-0.0181818	0.156391	0.422865	0.473529	-0.231579	-0.119048	-0.0955665
SUGT1_VCP	0.364912	0.59186	0.799077	0.714286	0.28515	0.246429	0.805882	0.648316	0.158824	0.216667	-0.8	0.82906	0.377622	0.142857	0.690909	0.626374	-0.235714	0.478788	0.538462	-0.1	0.367647	0.314286	0.284848	0.503759	-0.224675	0.458824	0.353383	0.190476	0.782855
DNAJC27_PTGES3	0.642105	0.138462	0.797766	0.5	0.727837	0.514286	0.576471	0.615726	0.807947	0.366667	0.1	0.856361	0.783217	0.1869	0.418182	0.604396	0.00714286	0.224242	-0.272727	0.4	0.0147059	0.657143	0.0787879	-0.148872	0.467684	0.223529	0.165476	-0.0238095	0.771429
ODF1_PTGES3	0.376318	0.324464	0.149726	0.21673	-0.181615	-0.260714	-0.472031	0.301263	0.0204355	0.108916	0.153897	0.178361	0.452284	0.0357648	-0.091747	-0.0472029	0.164635	-0.0887625	0.154933	0.223607	-0.11046	-0.151794	0.484881	0.0407348	0.335804	-0.230274	0.142625	0.264979	0.331568
PFDN5_SACS	0.317544	0.567657	0.283752	0.0357143	-0.00677775	0.0607143	0.452941	-0.217094	0.588235	0.2	-0.2	0.00307692	0.48951	-0.291443	0.372727	0.498901	-0.257143	0.660606	-0.0839161	0.1	0.35	0.828571	0.393939	0.203008	0.542857	0.358824	0.395489	-0.333333	0.466995
DNAJC16_SUGT1	0.633333	0.648352	0.786669	0.785714	0.59345	0.685714	0.902941	0.619829	0.72259	0.433333	-0.2	0.946667	0.468531	0.629588	0.718182	0.775824	0.478571	0.478788	0.041958	-0.8	0.373529	0.428571	0.733333	0.333835	0.594805	0.270588	0.691729	0.0952381	0.93583
DNAJC7_EDEM2	0.773684	0.226374	0.327461	0.714286	-0.0321852	-0.0964286	0.602941	0.574017	0.482708	0.05	0.7	0.295726	0.034965	0.340582	0.8	0.6	0.729223	-0.478788	0.272727	-0.5	0.661765	0.771429	0.830303	0.56391	0.161039	0.232353	0.148872	0.380952	0.675862
DNAJC5_DNAJC8	0.391228	-0.345055	0.44357	0.607143	-0.111237	-0.1	0.764706	0.60318	0.0205882	0.55	0.4	0.681368	0.734266	0.131564	0.7	0.714286	-0.278571	-0.648485	-0.13986	0.4	0.170588	-0.371429	0.345455	0.543814	0.105195	0.154525	0.415038	0.619048	0.844828
BAG3_PTGES3	0.768421	0.503297	0.32888	0.857143	-0.107849	-0.0607143	0.567647	0.504957	0.407653	0.716667	0.4	-0.0191518	0.776224	0.0163749	0.518182	0.318681	0.421429	0.527273	-0.027972	-0.1	0.408824	-0.485714	0.369697	0.0195489	0.327379	0.367647	0.684468	0.119048	-0.116256
CDC37_DNAJB12	0.619298	0.158416	0.648965	0.5	0.216262	0.407143	0.761765	0.431869	0.1	0.25	0.6	0.230467	0.846154	0.279503	0.590909	0.859341	0.253571	0.539394	0.174825	-0.1	-0.276674	0.885714	0.709091	0.275188	-0.419481	-0.0647059	0.0255639	0.47619	0.9133
CDC37_DNAJB11	0.64386	0.855886	0.445474	0.892857	0.402146	0.2	0.858824	0.0748718	-0.0411765	-0.266667	-0.9	0.161026	0.132867	0.276115	0.309091	0.586813	-0.153571	-0.248485	-0.321678	-1	0.555882	-0.542857	0.866667	0.0240601	-0.0207792	0.5	0.32782	0.714286	0.725705
PFDN1_TMX1	0.787719	0.340659	0.310263	0.535714	0.185258	0.757143	0.552941	0.313504	0.394118	0.916667	-0.4	0.641709	0.321678	-0.475007	0.154545	0.498901	0.139286	0.733333	0.447552	0.9	0.529412	0.714286	0.806061	0.778947	0.617084	0.708824	0.8	0.0714286	0.430049
CHORDC1_DNAJC28	0.193067	0.00659341	0.634603	0.535714	0.350649	0.417857	0.526471	0.264274	0.411765	-0.316667	-0.1	0.698462	0.307692	-0.111237	0.2	-0.0725275	-0.232143	-0.321212	0.223776	0.4	0.435294	-0.771429	-0.0787879	-0.0105263	0.0363636	0.508824	-0.114286	0.0238095	0.853202
HSPA12A_TTC1	-0.0526316	0.252747	0.612358	0.642857	0.307736	0.692857	0.797059	0.384615	-0.173529	-0.366667	0.3	0.54735	0.41958	-0.204969	-0.236903	0.186813	0.0928571	0.69697	0.0175132	-0.2	0.358824	0.885714	0.212121	-0.421053	0.0461339	-0.188235	0.136842	0.285714	0.824631
HSPA12A_TTC5	0.42807	0.230769	0.497599	0.285714	0.0897798	0.146429	0.685294	0.226705	-0.747059	-0.0333333	0.2	0.629402	0.132867	0.246753	-0.136364	0.2	0.635714	-0.115152	-0.0735553	-0.1	-0.0588235	0.542857	0.515152	-0.451128	-0.115584	-0.244118	0.23994	-0.0238095	0.821283
FKBP9_HSP90AA1	0.0649123	0.134066	0.593687	0.142857	0.00282326	0.160714	0.752941	0.319658	-0.314706	-0.366667	-0.9	0.0512908	0.482517	-0.163842	0.545455	0.752476	0.110714	-0.0545455	0.48951	-0.9	0.220588	-0.371429	0.248485	0.248966	0.231169	0.391176	0.230075	0.5	-0.0960591
DNAJC14_TTC5	0.822807	0.428571	0.724902	0.714286	0.195935	0.0214286	0.891176	0.49034	0.561765	0.616667	-0.3	0.873504	0.104895	0.123659	0.6	0.516484	0.00714286	0.0787879	0.342657	-0.6	0.520588	0.828571	0.527273	0.392481	0.257143	0.419426	0.707785	-0.190476	0.775219
DNAJC9_NUDC	0.136842	0.362637	0.661684	0.285714	0.348391	0.492857	0.605882	0.487179	0.441176	0.05	-0.7	0.0776068	0.493871	-0.112962	0.445455	0.472527	0.0535714	-0.224242	0.41958	0	0	-0.428571	0.478788	0.282707	-0.15974	0.00882353	-0.0511278	0.309524	0.660099
DNAJC5B_PFDN6	0.191228	0.0696805	0.0644355	-0.133631	-0.0327684	0.110714	-0.0490049	0.161053	-0.355565	0	-0.410391	-0.144113	0.483476	0.116811	0.358236	-0.0202521	-0.0865862	-0.0581857	-0.272727	-0.33541	-0.0560474	0.698253	0.462726	-0.116522	0.378694	-0.172789	0.139785	-0.046761	0.0794505
MZB1_SGTA	0.512281	0.0725275	0.192949	0.252262	-0.0231508	0.507143	0.617647	-0.198768	0.738235	0.0333333	0.1	-0.442278	0.118881	0.142876	-0.0272727	-0.116484	-0.189286	0.260606	-0.0909091	-0.6	-0.570588	-0.0857143	-0.0787879	-0.219549	-0.0526145	-0.282353	-0.0285822	0.190476	0.208477
BAG2_CCT3	0.784211	0.23956	0.894249	0.464286	0.17109	0.257143	0.926471	0.713504	-0.341176	0.316667	0.3	0.708839	0.853147	0.0242801	0.527273	0.657143	0.625	0.50303	0.181818	0.1	-0.0235294	-0.0285714	0.0545455	0.52782	0.0558442	0.185294	-0.178947	0.690476	0.788177
BAG2_CCT4	0.922807	0.204396	0.86682	0.464286	0.201581	0.385714	0.929412	0.718974	-0.276471	0.683333	0.3	0.821538	0.811189	0.0107284	0.554545	0.507692	0.467857	0.636364	0.559441	0	-0.0382353	0.314286	-0.284848	0.520301	0.593506	0.373529	0.0345865	0.52381	0.866502
BAG2_CCT8	0.740351	0.345055	0.748085	0.5	0.125918	-0.407143	0.929412	0.774359	-0.129412	0.466667	0.3	0.822906	0.72028	0.368258	0.436364	0.564835	0.575	0.333333	0.356643	0.6	0.00588235	0.314286	0.139394	0.421053	0.267532	0.0470588	0.0135338	0.428571	0.82069
PDIA2_SEC63	0.0701754	0.375824	0.395207	-0.214286	0.0175042	-0.0785714	0.541176	0.0523077	-0.302941	0.15	0.1	-0.551453	-0.440559	-0.195935	-0.309091	0.27033	0.0285714	-0.164134	0.0559441	-0.8	0.373804	0.485714	0.430303	-0.0541353	-0.0272727	0.344118	0.255639	-0.0952381	0.0679803
DNAJC25_TMX1	0.822807	0.705495	0.293727	0.821429	0.694719	0.646429	0.867647	0.653333	0.220588	0.616667	0.9	0.796854	0.664336	0.827119	0.318182	0.832967	0.542857	0.769697	0.409808	-0.7	0.526471	0.885714	0.38906	0.643609	0.203962	0.458824	0.601504	0.404762	0.353202
PDIA4_SGTA	0.492982	0.318681	0.576397	0.285714	0.139469	-0.239286	0.629412	0.551453	0.647059	0.0666667	0.2	0.0485553	0.048951	-0.421796	0.709091	0.578022	0.242857	-0.115152	-0.692308	-1	0.185294	0.542857	-0.0545455	0.481203	0.0941864	-0.0705882	-0.0902256	0.547619	0.751724
DNAJB2_TMX1	0.022807	-0.0813187	0.59757	0.214286	-0.00508331	-0.075	0.426471	0.340171	0.05	-0.633333	0	-0.042735	0.027972	-0.226426	0.554545	0.494505	-0.25	-0.248485	-0.0979021	-0.9	-0.373529	0.828571	0.563636	0.509774	0.148798	0.142752	0.0270677	-0.119048	0.0724138
EDEM1_URI1	0.791228	-0.0021978	0.316971	0.964286	0.347261	0.410714	0.605882	0.400342	0.74025	0.0333333	-0.2	0.560876	0.265734	0.0638058	0.563636	0.753846	-0.0178571	0.29697	0.356643	0.5	0.710817	0.657143	0.575758	0.075188	-0.392985	0.732353	0.667669	-0.0714286	0.584236
DNAJC5B_SUGT1	0.382456	-0.245006	0.287459	-0.0445435	0.00847218	0.3	-0.077732	-0.372308	0.111114	-0.328634	-0.102598	-0.113158	0.093576	-0.0296475	0.209359	0.330421	-0.233406	-0.614183	0.202797	-0.111803	0.138644	0.151794	-0.00625305	-0.132835	0.202597	-0.223054	-0.253059	-0.405262	0.189325
CCT2_SEC63	0.738596	0.472527	0.756484	0.821429	0.547149	0.625	0.858824	0.881709	0.582353	0.766667	0.5	0.847521	0.909091	-0.342744	0.763636	0.630769	0.2	0.857147	0.713287	-0.7	0.467991	0.714286	0.442424	0.621053	0.52987	0.65	0.796992	0.809524	0.844828
HYOU1_TCP1	0.803509	0.367033	0.689761	0.892857	-0.0276836	0.342857	0.782353	0.699829	0.605882	0.116667	0.6	0.782564	0.587413	-0.0107284	0.8	0.784615	0.228571	0.393939	0.783217	0	0.507726	0.257143	0.660606	0.206015	0.374026	0.476471	0.306767	0.52381	0.775369
DNAJC5_TCP1	0.491228	-0.305495	0.511539	0.964286	0.428814	-0.128571	0.902941	0.662335	0.429412	0.316667	0.1	0.725812	0.825175	-0.228684	0.709091	0.758242	-0.210714	-0.248485	0.0839161	-0.3	0.513613	-0.142857	0.2	0.330827	-0.0701299	0.0588235	0.547368	0.380952	0.735468
TTC1_VCP	0.408772	0.446645	0.886305	0.535714	0.166573	0.314286	0.867647	0.851428	0.258824	0.5	0.7	0.805128	0.678322	0.129305	0.642371	0.683516	-0.353571	0.357576	0.048951	1	0.588235	0.142857	0.624242	0.64812	-0.107862	0.473529	0.530827	0.761905	0.845813
MKKS_NUDC	0.122807	0.621978	0.823322	0.428571	-0.0265387	0.282395	0.65	-0.102906	-0.292862	-0.0166667	-0.7	0.424957	0.86014	-0.137814	0.690909	0.582418	-0.0964286	0.0909091	0.496503	0.6	0.164706	0.257143	0.466667	0.390977	0.209091	0.303164	0.0481203	0.619048	0.7496
SUGT1_TMX3	0.766667	0.810989	0.731421	0.75	0.408244	0.442857	0.835294	0.820171	0.852941	0.8	-0.1	0.824957	0.643357	0.547303	0.563636	0.947253	0.603571	0.866667	0.398601	0.2	0.688235	0.942857	0.915152	0.618045	0.346753	0.332353	0.914286	0.119048	0.896416
BCS1L_DNAJA1	0.494737	0.494505	0.648693	0.142857	0.159797	-0.507143	0.779412	-0.010942	-0.155882	-0.883333	-0.7	-0.236239	0.237762	0.393563	0.227273	0.512088	0.05	-0.437692	-0.0699301	-0.3	-0.05	-0.485714	-0.10303	0.249624	0.120779	0.0176471	0.225564	0.238095	0.643842
DNAJB11_EDEM2	0.591228	-0.0021978	0.813756	0.142857	0.247953	-0.135714	0.497059	0.602051	0.45769	-0.416667	-0.9	0.288205	0.307692	0.3756	0.645455	0.762637	-0.40572	-0.139394	0.342657	0	0.547059	0.371429	0.260606	0.130827	-0.0103896	0.620588	0.356391	0.0714286	0.747383
DNAJB11_EDEM3	0.691228	0.437363	0.820937	0.892857	0.773228	0.478571	0.647059	0.726496	0.0117647	-0.516667	-0.9	0.69641	0.27972	0.111237	0.781818	0.520879	0.182306	0.321212	-0.020979	0.6	0.405882	-0.485714	0.650459	0.300752	-0.107792	0.3	0.618045	0.952381	0.637024
DNAJB11_EDEM1	0.768421	0.283516	0.525269	0.892857	0.529794	0.471429	0.779412	0.689573	0.57248	-0.383333	-0.9	0.485895	0.216783	0.114625	0.809091	0.503297	0.0821429	0.539394	0.524476	0	0.438235	-0.257143	0.551515	0.0466165	0.396104	0.432353	0.581955	0.547619	0.732603
DNAJB11_PPP5C	0.452632	0.393407	0.427893	0.714286	0.182999	0.360714	0.773529	0.441368	0.382353	-0.5	0.5	0.587692	0.559441	0.23546	0.654545	0.868132	-0.110714	0.272727	0.230769	-0.3	0.35	0.231908	0.878788	0.386466	-0.157143	0.582353	0.64812	0.642857	0.755758
CHORDC1_HSPH1	0.82807	0.841758	0.697457	0.5	0.88594	0.403571	0.794118	0.720342	0.435294	0.416667	0.7	0.775726	0.692308	0.722191	0.727273	0.802198	0.671429	0.575758	0.552448	0.8	0.641176	0.428571	0.563636	0.27218	0.928571	0.447059	0.843609	0.833333	0.715764
DNAJB12_DNAJC19	0.47193	0.450549	0.436969	0.75	-0.104461	-0.221429	0.85	0.28928	0.541176	0.416667	-0.7	-0.137117	0.58042	0.0988142	0.281818	0.749451	-0.339286	0.224242	-0.0210158	-0.9	0.44886	0.428571	0.757576	0.452632	0.422078	-0.0529412	-0.0360902	0.571429	0.829557
CANX_SGTB	0.798246	0.318681	0.202904	0.928571	0.649915	0.682753	0.691176	0.631453	0.529412	0.816667	0.6	0.906325	0.678322	0.506494	0.709091	0.762637	0.703571	0.684848	0.58042	0.1	0.567647	0.6	0.769697	-0.0270677	0.348052	0.782353	0.630075	0.857143	0.638916
DNAJB12_DNAJC11	0.678947	0.534066	0.547652	0.607143	0.218521	0.411081	0.820588	0.403146	0.4312	0.583333	0.3	0.202086	0.608392	0.459063	0.881818	0.832967	0.660714	0.854545	0.72028	0.3	0.565122	0.828571	0.0787879	0.493419	0.836364	0.347059	0.771429	0.0714286	0.851232
DNAJB12_DNAJC10	0.689474	0.621978	0.801607	0.142857	0.038961	0.132143	0.853569	0.641819	0.720588	0.383333	0.1	0.113182	0.755245	0.083004	0.536364	0.657143	0.289286	0.418182	0.0629371	-0.6	0.0868286	0.6	0.612121	0.458647	0.598701	-0.176471	-0.00451128	0.119048	0.793103
DNAJB12_DNAJC13	0.694737	0.595604	0.80048	0.785714	0.185771	-0.296429	0.852941	0.676355	0.76674	0.183333	0.2	0.262609	0.531469	-0.0208922	0.481818	0.705495	0.103571	0.709091	0.118881	0.5	0.384106	0.657143	0.624242	0.506767	0.322078	0.270588	0.297744	-0.0238095	0.67931
DNAJB11_TTC36	0.153988	-0.107692	0.507927	-0.357143	0.162712	-0.0892857	0.594118	0.022906	-0.520588	-0.4	0.1	0.165128	-0.461538	-0.312253	-0.318182	-0.230769	-0.235714	-0.284848	-0.00699301	-0.5	-0.582353	0.0857143	-0.393939	0.0661654	-0.307792	0.0735294	-0.263257	0	0.611405
DNAJB12_DNAJC17	0.35614	0.683516	0.808496	0.571429	0.190288	-0.0107143	0.55	0.739956	0.785294	0.48536	0.3	0.199008	0.825175	0.574252	0.481818	0.78022	0.194817	0.248485	0.384615	0.2	-0.460633	0.6	0.684848	0.0511278	0.442857	0.231052	0.0300752	0.809524	0.844335
DNAJB12_DNAJC16	0.777193	0.512088	0.808329	1	0.395822	-0.0964286	0.808824	0.543341	0.676969	0.833333	0.1	0.0909557	0.79021	0.181254	0.354545	0.63956	0.00357143	0.454545	0.41958	-0.3	-0.0750552	0.942857	0.878788	0.0210526	0.675325	0.523529	0.491729	0.452381	0.850739
DNAJC7_HSPA5	0.477193	0.424176	0.503919	0.714286	0.286279	0.664286	0.861765	0.457094	0.785294	-0.266667	-0.6	0.656068	0.377622	0.0400903	0.781818	0.635165	0.142857	0.236364	0.741259	-0.4	0.576471	0.371429	0.418182	0.512782	0.231169	0.252941	0.32782	0.285714	0.909852
CCT8_DNAJC18	0.535088	0.173626	0.779037	0.428571	0.25586	-0.435714	0.629412	0.457778	-0.197059	-0.333333	0.3	0.816752	0.342657	-0.209545	-0.118182	0.578022	0.375335	0.0121581	0.454545	-0.7	-0.561765	0.371429	-0.50303	0.00601504	-0.190909	-0.279412	-0.252632	0.380952	0.914778
PTGES3_RPAP3	0.54386	0.547253	0.934203	0.821429	0.640881	0.85	0.847059	0.62733	0.819721	0.366667	-0.1	0.829343	0.909091	0.234331	0.645455	0.767033	0.235714	0.781818	0.566434	0.1	0.726471	0.828571	0.878788	0.768421	0.43001	0.652941	0.849944	0.571429	0.907882
HSPA12B_NUDC	0.3	-0.16044	0.282522	0.75	-0.57651	0.698839	-0.219279	-0.159658	-0.744118	-0.6	0.3	-0.134359	-0.363636	-0.212369	-0.772727	0.204396	-0.0285714	-0.10303	0.713287	-0.3	0.282353	0.657143	0.418182	0.547368	0.0181818	0.252941	-0.180451	0.642857	0.328571
CCT4_RPAP3	0.684211	0.538462	0.888154	0.857143	0.566347	0.614286	0.882353	0.508979	0.570588	0.8	0.9	0.852991	0.951049	0.270469	0.827273	0.740659	0.364286	0.684848	0.713287	-0.9	0.411765	0.942857	0.321212	0.711278	0.433766	0.717647	0.742857	0.619048	0.914286
CCT5_DNAJC30	0.826316	0.345055	0.634471	0.535714	-0.321287	0.239286	0.75	0.444786	0.291176	-0.483333	0.2	0.334017	0.594406	0.0897798	0.609091	0.705495	0.0821429	0.248485	-0.174825	0.1	0.344118	0.0285714	-0.030303	0.344361	0.0571429	-0.267647	-0.231579	0.547619	0.892611
PFDN2_SGTB	0.521053	0.0945055	0.162513	0.857143	0.0728402	0.366399	0.444118	0.247179	-0.511765	0.6	0	0.695726	0.552448	-0.210615	0.645455	0.595604	0.392857	0.369697	-0.027972	-0.9	-0.35	0.885714	0.212121	0.189474	0.214286	0.597059	0.509774	0.335335	0.533005
CCT8_DNAJC12	0.363797	0.0153846	0.613032	0.142857	0.0920384	0.578571	0.829412	0.354932	0.588235	0.233333	0.6	0.957087	0.608392	0.144592	0.781818	0.323077	-0.0464286	0.418182	0.615385	0.5	-0.0397351	0.771429	0.248485	0.251128	-0.390909	0.370588	-0.118797	-0.595238	0.935468
CCT2_DNAJB11	0.87193	0.775824	0.754514	0.857143	0.51059	0.464286	0.932353	0.666325	0.423529	0.316667	1	0.808547	0.664336	0.265951	0.790909	0.920879	0.582143	0.69697	0.776224	0.1	0.744118	0.371429	0.757576	0.699248	0.775325	0.632353	0.772932	0.5	0.819559
CCT2_DNAJB12	0.524561	-0.0725275	0.676067	0.392857	0.276115	0.257143	0.897059	0.754659	0.532353	-0.0666667	-0.5	-0.190118	0.461538	0.163185	0.781818	0.723077	-0.528571	0.69697	-0.244755	1	0.247241	0.485714	0.175758	0.458647	0.22987	0.105882	0.518797	0.190476	0.850246
DNAJA1_DNAJC2	0.726316	0.797802	0.83894	0.928571	0.385767	0.657143	0.776471	0.208925	0.405882	-0.0166667	0.6	0.814701	0.314685	0.331451	0.872727	0.67033	0.153709	0.411585	0.412587	0.1	0.555882	-0.0857143	0.612121	0.485714	0.22987	0.497059	0.26015	0.309524	0.918227
BAG5_DNAJA1	0.480702	0.454945	0.83707	0.607143	0.201073	0.614286	0.664706	0.295435	0.476471	-0.166667	0.5	0.816752	0.601399	-0.0231508	0.7	0.661538	-0.0357462	0.206688	0.174825	0.3	0.5	-0.142857	0.490909	0.396992	-0.109091	0.288235	0.0947368	0	0.884236
CDC37_CHORDC1	0.461404	0.631464	0.571545	1	0.401468	-0.0428571	0.638235	0.334017	-0.0147059	-0.566667	0.6	-0.141197	0.566434	0.12253	0.745455	0.41978	-0.196429	0.0666667	-0.0979021	0.1	0.573529	0.0857143	0.745455	0.195489	0.35974	0.741176	0.403008	0.761905	0.518719
CHORDC1_UXT	0.35614	0.41978	0.607945	0.464286	-0.271598	0.196429	0.55	0.0160711	0.517647	-0.376572	0.6	0.167179	0.678322	-0.357425	0.545455	0.520879	-0.0214286	0.29697	-0.104895	0.6	0.182353	0.257143	0.709091	-0.162406	0.114286	0.411765	-0.169989	0.309524	0.604433
AHSA1_DNAJC5G	-0.26148	-0.0682069	0.254433	0.571429	-0.211815	-0.2	0.447059	-0.289738	0.295806	-0.566667	0.1	0.0147896	0.153846	0.202768	0.295573	0.103297	0.275	-0.0545455	0.34965	0.5	0.0647059	-0.371429	-0.587879	0.222556	0.391639	-0.0543586	-0.135584	0.047619	0.149487
STUB1_SUGT1	0.510526	0.516484	0.140404	0.571429	0.130472	0.0678571	0.735294	0.13641	0.123529	0.666667	0.4	0.42359	0.363636	-0.349054	0.781818	0.621978	0.632143	-0.00606061	0.048951	0.5	-0.0323529	0.885714	0.248485	0.126316	0.611688	0.164706	-0.0676692	0.261905	0.605493
AHSA1_DNAJC5B	0.221053	0.0831671	0.129773	0.222718	-0.009037	-0.4	0.0152084	-0.154872	-0.402974	-0.894614	0.564288	-0.161654	0.218344	0.0160096	0.218664	0.276474	0.248465	0.135767	0.027972	0.223607	0.044248	0.394665	-0.243869	0.0784579	0.0363754	-0.339294	0.0763194	0.171457	0.0540381
DNAJB5_NUDC	-0.00350877	0.406593	0.613385	0.964286	-0.20384	0.171429	0.714706	-0.054359	-0.194118	0	-0.3	0.294359	0.636364	0.0463146	0.454545	0.323077	-0.228571	0.648485	-0.251748	-1	-0.0411765	0.6	-0.345455	-0.162406	0.201299	0.05	-0.0902256	0.227549	0.741872
DNAJC5_SEC63	0.405263	-0.274725	0.219606	0.714286	0.271598	0.107143	0.635294	0.739956	0.170588	0.483333	0.1	0.710769	0.86014	0.189159	0.809091	0.450549	-0.314286	-0.340427	0.146853	0.2	0.451803	-0.371429	0.442424	0.590977	0.390909	0.344118	0.536842	0.452381	0.775862
DNAJC19_HSPA14	0.640351	0.854945	0.675782	0.392857	0.504235	0.285714	0.676471	0.45094	0.488235	0.533333	-0.6	0.766838	0.433566	0.0333145	0	0.547253	0	0.272727	0.0770579	0.6	0.05	0.657143	0.890909	-0.26015	-0.175382	0.755882	0.714286	0.333333	0.930542
DNAJC8_HSP90AB1	0.285965	0.428571	0.632564	0.678571	0.386787	0.471429	0.744118	0.711453	0.488235	0.15	0.6	0.92547	0.825175	0.363072	0.681818	0.824176	0.642857	0.515152	0.895105	0.7	0.479412	0.542857	0.454545	0.567131	0.277922	0.629875	0.569925	0.619048	0.935961
DNAJB1_URI1	0.350877	0.112088	0.703213	0	0.303219	0.617857	0.629412	-0.0529915	0.341176	-0.433333	0.5	0.339203	0.181818	-0.00734049	0.481818	0.191209	0.282143	0.00606061	0.167832	-0.1	0.267844	-0.428571	0.406061	0.455639	0.376096	0.270588	0.353383	0.190476	0.270443
HSPB8_NUDC	0.184211	-0.265934	0.403378	0.357143	-0.17109	-0.446429	0.694118	0.349744	-0.0470588	0.833333	-0.6	-0.149085	0.783217	0.246258	-0.172727	0.745055	-0.05	0.575758	0.48951	-0.3	-0.0676471	-0.0285714	0.381818	-0.0481203	0.227273	0.202941	0.410526	0.619048	-0.0684729
SERPINH1_STIP1	0.910526	0.604396	0.265254	0.785714	0.716544	-0.125	0.667647	0.14735	-0.198676	0.7	0	0.390836	0.559441	0.355167	0.645455	0.740659	0.660714	0.442424	0.447552	-0.9	0.697059	0.885714	0.818182	0.681203	0.693506	0.394118	-0.109774	0.642857	-0.12069
PFDN5_TMX3	0.475439	0.763477	0.19823	0.285714	-0.0711663	-0.121429	0.482353	0.0133333	0.391176	0.0333333	-0.4	0.308034	0.377622	-0.352542	0.281818	0.617582	-0.235714	0.369697	0.615385	-0.5	0.0852941	0.885714	0.781818	0.0210526	0.146753	0.623529	0.699248	0.261905	0.653695
CCT7_TMX1	0.287719	0.63956	0.377643	0.857143	0.537157	-0.0714286	0.508824	0.706667	0.120588	0.666667	-0.4	0.584274	0.440559	0.00846979	0.609091	0.731868	0.178571	0.793939	0.160839	0.9	0.120588	0.771429	0.369697	0.801504	0.545159	0.652941	0.508271	-0.0238095	0.394581
PDRG1_SEC63	0.614035	-0.0153846	0.80554	0.285714	0.158667	0.2	0.632353	0.372308	0.373529	-0.116667	0.6	0.511795	0.566434	0.0367024	0.181818	0.353846	-0.139286	-0.103344	0.426573	0.2	-0.0853569	0.885714	0.854545	0.622556	0.285714	0.147059	0.203008	-0.261905	0.76798
DNAJB12_HSPA13	0.589474	0.107692	0.551153	0.428571	0.0254094	0	0.852941	0.496837	0.741176	-0.183333	-0.1	-0.193228	0.300699	0.1214	0.590909	0.630769	-0.0571429	0.309091	-0.132867	0.5	0.138337	0.314286	0.672727	0.560902	0.222078	-0.0147059	0.350376	-0.214286	0.814286
HSPA6_PFDN2	0.380702	0.349451	0.388794	0.107143	-0.0299266	0.322004	0.752941	0.088547	0.0117647	-0.05	-0.6	-0.473504	-0.0629371	-0.320158	0.436364	0.331868	0.582143	0.224242	-0.0909091	0.9	0.420588	-0.428571	0.6	-0.0601504	0.118182	-0.0352941	-0.0105263	0.227549	-0.171921
HSPA6_PFDN6	0.0789474	0.534066	0.0889469	0.785714	-0.297091	0.298748	0.758824	0.0916396	0.0911765	-0.7	-0.7	-0.349744	-0.20979	-0.401468	0.545455	-0.0132013	0.210714	-0.0787879	-0.48951	0.3	0.0735294	0.542857	0.466667	-0.178947	-0.102631	-0.0529412	-0.0947368	-0.0952381	-0.416749
SGTA_VCP	0.557895	0.261826	0.735617	0.535714	0.0570299	-0.117857	0.705882	0.576851	0.332353	0.133333	-0.5	-0.083775	-0.237762	-0.0525127	0.554545	0.520879	0.0571429	-0.0787879	0.230769	-0.9	0.0588235	0.142857	0.212121	0.61203	0.161091	-0.138235	-0.0781955	0.0714286	0.715764
HSPA6_PFDN5	0.0929825	0.484049	0.52231	-0.25	-0.259814	0.44365	0.867647	0.18359	0.308824	-0.35	0.2	-0.35453	-0.335664	-0.0192036	0.472727	0.476923	0.617857	-0.030303	0.0559441	0.6	-0.261765	-0.542857	0.175758	0.0541353	0.233766	-0.135294	-0.147368	0.261905	-0.300493
AHSA1_HSPB8	0.198246	-0.0945055	0.566863	0.357143	-0.127047	0.746429	0.926471	0.522735	-0.197059	0.6	0	-0.0584715	0.811189	0.546019	-0.345455	0.89011	0.521429	0.454545	0.384615	0.7	0.0617647	-0.0285714	0.357576	0.162406	0.368301	0.305882	0.634586	0.714286	-0.120705
DNAJB12_HSPA1L	0.431579	0.107692	0.754973	0.714286	0.0931677	0.382143	0.726471	-0.0506069	0.411765	0.166667	0.3	0.389468	0.468531	-0.347261	0.454545	0.243956	0.0785714	-0.151515	-0.188811	-0.3	0.0161884	-0.257143	0.284848	0.0992481	0.106494	-0.185294	-0.231579	0.214286	0.842365
DNAJB12_HSPA1B	-0.0526316	0.156044	0.488696	0.214286	0.166573	-0.332143	0.485294	-0.312532	0.0352941	-0.266667	0.2	0.192853	0.0629371	-0.244495	0.281818	0.305495	-0.5	0.0545455	-0.181818	-0.9	-0.0750552	-0.314286	0.139394	-0.279699	-0.00649351	-0.185294	-0.314286	0.214286	0.292611
DNAJB12_HSPA1A	-0.161404	0.230769	0.524392	0.180187	0.220842	-0.185714	0.505882	-0.353223	0.0294118	-0.233333	0.6	0.156608	0.0979021	-0.012987	0.272727	0.191209	-0.4	0.0545455	-0.237762	-0.8	0.0103017	-0.314286	0.187879	-0.270677	-0.138961	-0.105882	-0.41203	-0.214286	0.108374
AHSA1_HSPB1	0.821053	0.340659	0.328675	0.464286	0.380011	0.614286	0.717647	0.50359	-0.120588	0.383333	-0.6	0.0919658	0.65149	0.636364	0.581818	0.541254	0.453571	0.430303	0.27972	0.1	0.45	-0.257143	0.515152	0.616541	0.597597	0.482353	0.419549	0.690476	0.118241
AHSA1_HSPB2	0.198238	-0.125275	0.47148	0.357143	-0.192547	0.589286	0.779412	-0.0762393	-0.661765	-0.616667	-0.2	0.0413675	0.573427	0.22536	-0.818182	0.63956	-0.142857	-0.163636	0.188811	0.9	-0.0852941	0.428571	-0.587879	0.123308	0.151348	0.161765	-0.230075	0.047619	0.411134
CCT7_HSP90AA1	0.594737	0.70989	0.908235	0.571429	0.751978	0.546429	0.817647	0.349744	0.738235	-0.333333	-0.4	0.886305	0.713287	0.370622	0.781818	0.572058	0.696429	0.684848	0.230769	-0.5	0.702941	0.142857	0.769697	0.28883	0.150698	0.558824	0.264662	0.690476	0.943842
HSP90B1_TTC5	0.694737	0.195604	0.645377	0.714286	0.662338	0.710714	0.760854	0.459224	0.476471	-0.05	0	0.792821	0.125874	-0.0333145	0.818182	0.630769	0.0214286	0.490909	0.020979	-0.3	0.141176	0.828571	0.236364	0.446617	-0.128571	-0.379412	0.470102	0.547619	0.870304
FKBP3_HSP90AA1	0.647368	0.520879	0.758676	0.642857	0.407115	0.153571	0.864706	0.401026	0.3	-0.0333333	0	0.804582	0.699301	0.248588	0.563636	0.391639	-0.164286	0.466667	-0.265734	0.1	0.432353	0.142857	0.127273	0.376081	0.183117	0.870588	0.592481	0.166667	0.85577
AHSA1_SERPINH1	0.859649	0.674725	0.317653	0.892857	0.588933	0.857143	0.679412	0.203419	-0.1	0.166667	0.4	0.152137	0.272727	0.0208922	0.690909	0.582418	0.567857	0.660606	0.300699	0.1	0.720588	0.828571	0.793939	0.760902	0.559922	0.576471	-0.0496241	0.666667	-0.0729154
FKBP5_TCP1	0.514035	0.0769231	0.165461	0.678571	-0.0615819	0.05	0.567647	0.36547	-0.102941	-0.25	-0.7	-0.459829	0.762238	0.101073	0.581818	0.428571	0.0392857	0.69697	0.181818	0.1	0.116262	-0.942857	0.478788	0.132331	0.34026	0.267647	0.0165414	0	0.317734
DNAJB12_GRPEL1	0.519298	-0.0153846	0.688008	0.428571	0.0525127	0.146429	0.802941	0.337893	0.0264706	-0.316667	-0.7	-0.0858413	0.41958	0.348391	0.8	0.810989	-0.278571	0.345455	-0.188811	-0.7	0.334069	-0.257143	0.284848	0.500752	0.480519	0.0911765	0.392481	0.261905	0.809852
DNAJB12_GRPEL2	0.461404	-0.323077	0.436802	0.678571	-0.165443	0.221429	0.617647	0.313216	-0.515085	0.283333	0.8	0.101214	0.412587	0.197064	0.309091	0.0769231	0.0892857	0.2	-0.237762	0.7	-0.155997	-0.485714	0.733333	0.254135	0.594805	-0.0264706	0.237594	-0.5	0.800985
HSPA14_TMX2	0.492982	0.354236	0.789629	0.821429	0.363174	0.510714	0.855882	0.76184	0.411765	0.0833333	0.1	0.654583	0.825175	0.329193	0.718182	0.49011	0.132143	0.115152	0.441332	0.1	-0.185294	0.314286	0.369697	-0.117293	0.106528	-0.0352941	0.103759	0.142857	0.914286
CCT8_HSPA7	0.314035	0.353846	0.03413	0.428571	0.0841333	0.289286	0.241176	0.258848	0.0911765	-0.25	-0.8	-0.302564	0.524476	-0.269415	0.663636	0.279121	0.00714286	-0.0909091	-0.258741	0.2	0.258824	0.428571	0.357576	-0.0654381	0.276623	-0.0205882	0.0842105	-0.0238095	-0.257635
CCT8_HSPA4	0.75614	0.771429	0.882643	0.964286	0.547149	0.85	0.947059	0.72491	0.747059	0.766667	0.7	0.830427	0.86014	0.467665	0.881818	0.876923	0.532143	0.612121	0.566434	1	0.823529	-0.6	0.939394	0.427068	0.854545	0.632353	0.440602	0.642857	0.886207
CLGN_SGTA	0.239016	-0.428571	0.198063	0.214286	0.191417	0.35	0.629412	0.298462	0.355882	-0.6	0.8	-0.238673	-0.034965	0.0875212	0.690909	0.125275	-0.0285714	-0.0787879	0.524476	-0.3	0.0441176	0.371429	0.636364	-0.18797	-0.0721013	0.608824	0.518992	0.214286	0.541872
DNAJC8_SACS	0.747368	0.626374	0.756602	0.535714	0.1869	0.075	0.732353	0.262906	0.538235	0.75	0	0.331282	0.447552	-0.546019	0.318182	0.2	0.157143	0.672727	-0.300699	0.3	0.473529	0.6	0.284848	0.060173	0.461039	0.338484	0.300752	0.47619	0.819704
CCT2_SUGT1	0.9	0.70989	0.773101	0.642857	0.566347	0.778571	0.879412	0.882393	0.452941	0.4	-0.5	0.807179	0.398601	0.317899	0.681818	0.687912	0.382143	0.769697	0.321678	-0.3	0.358824	0.771429	0.29697	0.493233	0.287013	0.788235	0.664662	0.309524	0.906516
PTGES3_VCP	0.335088	0.224423	0.800092	0.857143	0.399209	0.603571	0.738235	0.73722	0.341428	0.183333	-0.5	0.802326	0.832168	-0.053642	0.745455	0.463736	0.367857	0.781818	0.0699301	-0.7	0.341176	0.257143	0.357576	0.368421	-0.178629	0.4	0.716059	0.119048	0.789655
GRPEL2_PTGES3	0.614035	0.213187	0.578541	0.464286	-0.042349	0.675	0.7	0.468718	-0.495582	-0.433333	-0.4	0.75342	0.195804	-0.148504	0.554545	0.103297	-0.075	0.0545455	0.48951	-0.9	-0.291176	-0.0285714	0.478788	-0.117293	-0.299448	0.332353	0.72358	0	0.834975
SIL1_SUGT1	0.27193	0.564835	0.813598	0.857143	0.375494	0.171429	0.755882	0.448889	0.179412	0.133333	-0.6	0.325812	0.265734	-0.309994	0.709091	0.476923	0.0285714	-0.309091	0.034965	-0.1	0.138235	0.985611	0.478788	0.209023	-0.158442	0.0794118	-0.405416	0.309524	0.736051
CCT5_CLPB	0.517544	0.850549	0.619706	0.892857	0.425868	0.285714	0.832353	0.521368	0.608824	-0.266667	0.5	0.68	0.846154	0.223038	0.890909	0.898901	0.235714	0.6	0.531469	1	0.764706	0.6	0.430303	0.206015	-0.012987	0.435294	0.231579	0.428571	0.736453
HSPA6_PTGES3	0.777193	0.617582	0.445194	-0.0357143	0.276115	0.366727	0.564706	-0.418803	-0.0470935	0.466667	0.2	-0.104309	-0.286713	0.0875212	0.4	0.613187	0.192857	0.187879	0.608392	0.7	0.217647	0.314286	0.381818	0.442105	0.780123	-0.120588	-0.253479	0.190476	-0.185222
CCT5_CLPX	0.733333	0.723077	0.726696	0.5	0.520045	0.747096	0.920588	0.470769	0.326471	0.35	-0.7	0.879658	0.727273	0.0355832	0.827273	0.749451	-0.0285714	0.187879	-0.111888	0.7	0.223529	0.142857	0.151515	0.189474	0.0708252	0.35	0.753383	0.190476	0.850739
DNAJC1_NUDC	0.403509	0.424176	0.0136524	0.964286	0.321287	0.5	0.570588	0.692991	0.747609	-0.116667	0.4	0.264957	0.79021	-0.212934	0.836364	0.753846	0.657143	0.527273	0.468531	-0.8	0.305882	0.542857	0.442424	0.62406	0.344156	0.255882	0.109774	0.619048	0.397537
DNAJC7_PHB2	0.591228	0.314286	0.834631	0.5	0.0638058	0.253571	0.820588	0.608993	0.720588	-0.05	-0.5	0.671568	0.881119	-0.0118577	-0.0272727	0.859341	0.15	0.636364	0.315791	0.3	0.164706	0.657143	0.163636	0.607519	0.0168831	0.359088	0.230075	0.380952	0.9133
PPIC_SEC63	0.377359	0.235165	0.476281	0.571429	-0.0863919	0.392857	0.476471	0.433846	-0.0764706	0.2	-0.1	0.124786	0.314685	-0.455675	0.809091	0.63956	0.0857143	0.376901	0.181818	0.1	0.226637	0.371429	0.830303	0.642105	0.0714286	0.382353	0.357895	0.166667	0.0236453
BAG5_DNAJB12	0.696491	0.525275	0.759428	0.785714	0.10449	0.557143	0.829412	0.55907	0.235294	0.55	-0.1	-0.136434	0.363636	0.0660644	0.863636	0.507692	0.0250224	0.393939	0.0699301	-0.9	0.450331	-0.0857143	0.175758	0.589474	0.777922	0.241176	0.478195	-0.0714286	0.831527
BAG5_DNAJB11	0.726316	0.292308	0.77976	0.535714	0.157627	0.075	0.744118	0.667009	0.270588	-0.266667	0.4	0.783248	0.482517	0.038961	0.381818	0.340659	0.589813	0.187879	0.601399	0	0.464706	0.771429	0.490909	0.512782	0.258442	0.532353	0.64812	0.404762	0.788767
HSCB_PFDN2	0.731579	0.0197802	0.687994	0	0.126518	0.617857	0.726471	0.608889	-0.0294118	-0.366667	-0.3	0.58906	0.657343	0.193676	0.845455	0.705495	-0.05	0.430303	-0.013986	-0.4	-0.208977	0.885714	-0.0181818	0.296241	-0.371429	0.873529	0.4	0.251502	0.559606
HSPA14_TOMM34	0.417544	0.292308	0.544062	0.857143	0.229814	0.432143	0.929412	0.767521	0.885294	0.616667	0.3	0.135043	0.788092	0.160926	0.754545	0.714286	0.0214286	0.0909091	0.34965	-0.3	0.532353	0.257143	0.466667	-0.2	0.264372	0.279412	0.369925	0.0952381	0.854187
CANX_CDC37L1	0.875439	0.683516	0.531656	0.785714	0.451158	0.703571	0.788235	0.33812	0.547059	0.666667	-0.5	0.943932	0.881119	0.321287	0.636364	0.657143	0.210714	0.660606	0.713287	0.5	-0.141176	0.314286	0.527273	0.195489	0.128571	0.497059	0.732331	0.595238	0.843454
CCT8_TXNDC12	0.785965	0.753846	0.70754	0.642857	0.404856	0.146429	0.817647	0.708034	0.435294	0	0.6	0.917949	0.739055	0.140638	0.818182	0.832967	0.128571	0.711249	0.58042	0.3	0.352941	0.771429	0.406061	0.209023	0.0402597	0.655882	0.491729	0.309524	0.921182
DNAJA3_TTC5	0.821053	0.789011	0.746576	0.607143	0.583286	0.25	0.761765	0.317661	0.547059	0.616667	-0.5	0.766838	0.188811	0.328063	0.536364	0.578022	0.535714	-0.0424242	0.384615	-0.1	-0.0632818	0.714286	0.575758	0.730827	0.602597	-0.0676471	0.45205	-0.0238095	0.898387
DNAJA3_TTC1	0.491228	0.604396	0.806534	0.535714	0.0197628	0.407143	0.826471	0.485128	-0.0970588	0.316667	0.7	0.606154	0.713287	0.360813	0.851938	0.692308	0.121429	0.684848	0.58042	-0.7	0.49301	0.2	0.345455	0.738346	0.831059	0.388235	0.398496	0.809524	0.837931
DNAJB12_PHB2	0.589474	0.406593	0.750423	0.75	0.227555	0.0142857	0.735294	0.689124	0.541176	0.516667	-0.7	-0.0519836	0.804196	0.317899	0.472727	0.925275	0.135714	0.793939	0.596495	-0.2	0.395879	0.428571	0.127273	0.530827	0.506494	0.491538	0.651128	0.714286	0.95468
DNAJC30_STIP1	0.126316	0.648352	0.769823	0.535714	0.130435	0.310714	0.755882	0.256752	0.423841	-0.0333333	-0.4	0.240383	0.755245	0.083004	0.536364	0.714286	-0.321429	0.10303	0.0839161	-0.3	0.358824	-0.0857143	0.151515	0.23609	-0.0948052	0.0764706	-0.27218	0.738095	0.923645
HSPE1_TCP1	0.703509	0.718681	0.661566	0.607143	0.101695	0.182143	0.726471	0.420243	0.882353	0.433333	0.1	0.70188	0.587413	0.370977	0.936364	0.762637	0.364286	0.50303	0.440559	-0.5	0.543047	0.828571	0.757576	0.0135338	0.341558	0.676471	0.478195	0.714286	0.863547
AHSA2_CCT2	0.768421	0.327473	0.313687	-0.178571	0.159797	-0.0107143	0.529412	0.498803	0.361765	-0.0666667	-0.7	-0.0564103	-0.216783	-0.335968	-0.0181818	-0.0285714	-0.510714	-0.175758	-0.181818	-0.2	-0.344118	0.0285714	0.0545455	-0.159398	-0.475325	0.188235	-0.0706767	-0.047619	-0.0605911
BCS1L_CCT6A	0.512281	0.727473	0.729514	0.142857	-0.455675	0.0571429	0.773529	0.411282	-0.0794118	0.0166667	-0.5	-0.238291	0	0.253529	0.381818	0.718681	-0.171429	-0.369697	0.104895	-0.4	-0.208824	0.0857143	-0.430303	0.0616541	-0.0350649	-0.426471	-0.365414	0.047619	0.684729
AHSA2_CCT7	0.459649	0.2	0.391967	-0.214286	-0.0644068	0.171429	0.376471	0.290256	0.244118	0.166667	-0.7	-0.107692	-0.202797	-0.539243	0.0636364	0.0989011	-0.382143	-0.393939	-0.048951	-0.2	-0.541176	0.0857143	0.212121	-0.0977444	0.179929	-0.123529	-0.595489	0.0714286	-0.0261084
CHORDC1_HSPB1	0.419298	0.182418	0.386081	0.428571	0.339356	0.239286	0.597059	0.235556	0.0352941	0.433333	0.1	0.249915	0.434326	-0.339356	0.927273	0.574258	0.171429	-0.0545455	0.314685	0.8	0.314706	-0.0285714	0.612121	-0.0120301	0.737662	-0.0529412	-0.178947	0.238095	-0.152709
CCT5_TMX3	0.668421	0.578022	0.868332	0.571429	0.237719	0.167857	0.694118	0.648547	0.15	-0.0833333	-0.7	0.667692	0.020979	0.131036	0.236364	0.512088	0.332143	0.381818	0.475524	0.2	0.397059	-0.257143	0.236364	0.103759	0.431169	0.117647	0.403008	0.238095	0.931527
HSPA4_URI1	0.736842	0.279121	0.537184	0.928571	0.334839	0.617857	0.826471	0.623696	0.661765	0.4	-0.2	0.847324	0.685315	-0.176736	0.854545	0.696703	0.657143	0.50303	0.48951	-0.2	0.5195	-0.771429	0.0424242	0.300752	0.0259825	0.491176	0.8	0.833333	0.770936
HYOU1_STIP1	0.592982	0.793407	0.871078	0.964286	0.710898	0.753571	0.752941	0.559658	0.568065	0.366667	0.6	0.778595	0.517483	0.605872	0.872727	0.912088	0.267857	0.806061	0.517483	-0.9	0.888235	0.714286	0.878788	0.557895	0.0831169	0.288235	0.121805	0.714286	0.938424
CCT6A_HSPB11	0.766667	0.617582	0.797086	0.392857	0.197064	0.178571	0.652941	0.41101	0.335294	0.75	0.7	0.677949	0.762238	0.461452	0.4	0.617582	-0.0321429	0.890909	0.027972	0.7	-0.214706	-0.2	-0.272727	0.434586	-0.120779	-0.0382353	0.568421	0.738095	0.879803
CCT8L2_SUGT1	0.0690291	-0.253827	0.169035	-0.612372	0.130726	0.242857	-0.418508	-0.0770773	0.168533	-0.0792118	-0.153897	-0.105558	-0.106778	-0.234103	0.040452	0.150978	0.0527046	0.104302	0.146863	0.6	0.159637	0.576818	0.0193952	-0.0633967	0.0851562	0.359753	0.280595	-0.354604	0.347535
DNAJC7_HSP90B1	0.870175	0.6	0.485033	0.964286	0.640881	0.403571	0.821192	0.571282	0.788235	0.5	-0.7	0.871453	0.475524	0.296443	0.909091	0.617582	0.307143	0.357576	0.832168	-0.3	0.655882	0.771429	0.50303	0.583459	0.42987	0.702941	0.541353	0.380952	0.916256
TCP1_TXNDC12	0.575439	0.78022	0.805757	0.714286	0.151412	0.310714	0.752941	0.755897	0.455882	-0.0333333	0.6	0.921368	0.826621	0.454545	0.890909	0.850549	0.439286	0.638301	0.776224	0	0.242826	0.542857	0.187879	0.565414	-0.0142857	0.708824	0.784962	0.119048	0.827586
HSPA7_SUGT1	0.377193	0.446154	0.463005	0.857143	0.193676	-0.142857	0.502941	0.104633	0.65	0.0166667	0.3	-0.123419	0.531469	0.0920384	0.5	0.00659341	0.103571	-0.0666667	-0.223776	-0.8	0.626471	0.314286	0.575758	0.0142911	0.266234	0.226471	0.473684	0.142857	-0.110851
HSP90AA1_P4HB	0.498246	-0.173626	0.829621	0.464286	0.396498	0.314286	0.911765	-0.04	0.702941	-0.716667	-0.1	0.667636	0.804196	0.437853	0.5	0.545655	-0.132143	0.418182	0.244755	-0.5	0.785294	0.485714	0.490909	0.31666	-0.507792	0.332353	0.230075	0.761905	0.812808
DNAJB13_PFDN5	-0.0736842	0.404841	0.191258	0.535714	0.275628	0.742857	0.251766	0.127658	0.185294	0.366667	0.7	-0.385299	0.587413	0.158192	0.454545	0.448359	0.756032	-0.115152	0.503497	-0.7	-0.135294	0.0857143	-0.589668	-0.281203	0.358442	0.397059	0.270677	0.285714	0.398522
CHORDC1_P4HB	0.631579	-0.375824	0.796084	0.785714	0.0536572	-0.160714	0.623529	0.181538	0.161765	-0.0666667	-0.3	0.394048	0.545455	0.0175042	0.272727	0.318681	-0.135714	0.284848	-0.0699301	0.2	0.197059	0.0285714	0.454545	-0.38797	-0.649351	-0.0823529	-0.165414	0.380952	0.620197
SGTA_STUB1	0.635088	0.112088	0.292478	0.75	0.308952	0.4	0.75	0.664274	0.376471	0.766667	0.1	0.206531	0.636364	0.695849	0.627273	0.771429	0.442857	0.478788	0.769231	0.6	0.405882	0.657143	0.854545	0.742857	0.674245	0.205882	-0.109774	0.690476	0.749261
AHSA1_DNAJB6	0.284211	0.173626	0.898547	0.535714	0.557312	0.396429	0.955882	0.645812	0.670588	0.7	0.6	0.878291	0.79021	0.742518	0.872727	0.863736	0.607143	0.563636	0.692308	0.3	0.653422	0.771429	0.454545	0.828571	0.837934	0.697059	0.640602	0.833333	0.906023
AHSA1_DNAJB7	0.0122861	0.551648	0.325109	0.714286	-0.112366	-0.407143	0.437889	0.0557265	0.326471	0.433333	0.7	0.240342	0.223776	-0.4952	0.309091	0.186813	-0.0107143	0.0424242	-0.454545	-0.8	0.302941	0.428571	0.50303	-0.323308	0.172134	-0.432353	0.370622	0.333333	0.720039
AHSA1_DNAJB4	0.684211	0.485714	0.730377	0.214286	0.120271	0.025	0.876471	0.154872	-0.344118	0.133333	-0.8	0.739487	0.461538	-0.108978	0.572727	0.331868	0.585714	0.175758	0.601399	0.1	-0.335294	0.485714	0.406061	0.329323	0.704774	0.497059	0.132331	0.214286	0.878433
AHSA1_DNAJB2	0.873684	0.00659341	0.786143	0.214286	0.578769	-0.0892857	0.832353	0.577436	0.717647	-0.116667	-0.3	0.10359	-0.244755	-0.159797	0.472727	0.643956	-0.0678571	-0.0545455	0.265734	-0.5	0.473529	0.714286	0.163636	0.580451	0.741391	0.631347	0.324812	0.47619	0.470255
AHSA1_DNAJB3	nan	0.156044	0.151103	nan	-0.0253748	-0.582143	nan	0.181202	nan	0.273861	0.707107	-0.11519	-0.102136	0.0882604	0.472727	0.0288497	-0.00603682	0.562462	nan	nan	-0.722552	0.394665	-0.2076	-0.355996	-0.155525	-0.63429	-0.037594	-0.247436	0.0433287
PFDN6_TTC4	0.736842	0.701099	0.442939	0.0357143	-0.12087	0.385714	0.45	0.395007	0.441176	0.3	0.8	0.367521	0.0559441	-0.433089	0.618182	0.09901	0.00714286	0.527273	0.167832	-0.1	0.3	0.2	0.0909091	0.290226	0.570315	0.388235	0.524812	0.452381	0.750739
CHORDC1_HSPB6	0.282456	0.38022	0.160989	0.285714	-0.259176	0.207143	0.564706	0.0591554	-0.770588	-0.166667	-0.6	-0.0338462	0.0979021	-0.605872	-0.127273	0.0901099	-0.114286	0.10303	-0.314685	-0.1	-0.447059	0.428571	0.151515	-0.242105	0.479221	0.6	0.136842	0.785714	-0.0990148
CRYAA_TCP1	0.302702	-0.202348	0.429794	0.180187	-0.0175339	0.217857	0	0.051174	-0.080606	0.165374	0.3	0.414171	0.253527	0.162245	-0.454545	0.0935996	0.156957	0.187487	0.07798	-0.1	0.505439	-0.485714	0.833996	-0.230447	0.0200346	-0.0135896	0.167634	0.0952381	0.177115
AHSA1_DNAJB8	0.197245	-0.0632821	-0.0618732	0.14825	0.252813	-0.557143	-0.510327	0.138905	0.296882	-0.247537	0.666886	-0.0672227	0.58485	0.217817	-0.152554	0.105016	0.473979	-0.168832	0.259828	-0.410391	-0.356157	0.777542	0.0969367	-0.18156	-0.00229975	-0.0739881	-0.508034	0.275454	-0.0476368
AHSA1_DNAJB9	0.0684211	0.296703	0.808277	1	0.531338	-0.0892857	0.838235	0.539145	0.217647	0.716667	0.6	0.757949	0.713287	0.148504	0.781818	0.854945	0.614835	0.527273	0.713287	0.3	-0.0264706	0.828571	0.721212	0.584962	0.406626	0.176471	0.309774	0.547619	0.865378
DNAJC7_SGTB	0.62807	0.630769	0.811573	0.821429	0.287408	0.520107	0.567647	0.347009	0.205882	0.733333	-0.7	0.872137	0.664336	0.132693	0.745455	0.67033	0.00357143	0.29697	0.629371	-0.6	-0.0411765	0.428571	0.709091	0.323308	0.103896	0.538235	0.150376	0.619048	0.884729
DNAJB13_HSPA14	0.350877	0.507692	0.504405	0.142857	-0.112366	0.153571	0.0276329	-0.0381587	0.0647059	0.2	0.2	-0.00923077	0.363636	-0.577803	-0.1	0.0388883	0.0250224	-0.0424242	-0.0629371	-0.2	0.341176	-0.371429	-0.44985	-0.129323	0.0617084	0.391176	0.303759	0.190476	0.386207
P4HB_SUGT1	0.566667	-0.230769	0.777902	0.857143	0.156453	-0.075	0.741176	0.485128	0.394118	0.816667	-0.5	0.563708	0.447552	-0.220779	0.636364	0.450549	0.160714	-0.29697	0.426573	0	0.355882	-0.0857143	0.187879	0.390977	-0.180519	0.341176	0.317293	0.0714286	0.689001
FKBP1B_URI1	-0.0280702	-0.0989011	0.040853	0.571429	-0.00169396	0.439286	0.447059	0.0796581	0.435294	0.0166667	0.4	0.456146	0.51049	0.472614	0.0636364	0.178218	-0.0892857	-0.0666667	0.286713	-0.2	0.208977	0.0857143	0.030303	0.454135	0.283393	0.441176	0.37909	-0.333333	0.463054
DNAJC25_NUDC	0.101754	0.714286	0.452389	0.571429	0.20271	0.367857	0.338235	0.211624	0.773529	0.05	-0.5	0.320109	0.671329	-0.14863	0.381818	0.402198	0.357143	0.709091	-0.0280211	0.7	0.244118	0.657143	0.0364743	0.245113	0.301299	0.158824	-0.0466165	0.214286	0.736946
DNAJA1_HSPA1L	0.707018	0.415385	0.732854	-0.107143	0.542631	0.342857	0.691176	0.485895	-0.132353	-0.183333	-0.5	0.407179	0.524476	-0.0863919	0.0363636	0.771429	0.457143	0.206688	0.671329	-0.6	-0.170588	0.657143	0.321212	0.52782	0.71039	0.15	0.473684	-0.119048	0.749754
PDIA2_URI1	0.168421	0.340659	0.312058	-0.285714	0.16996	-0.357143	0.638235	-0.0782906	-0.361765	-0.166667	0.1	-0.599761	-0.0769231	-0.260305	0.0272727	0.437363	-0.55	-0.10303	0.223776	-0.8	0.44003	0.314286	0.248485	0.21203	0.428061	0.176471	0.141353	0.166667	0.0743842
DNAJA1_HSPA1A	0.680702	0.30989	0.191631	-0.0180187	0.379554	-0.239286	0.388235	0.573089	0.15	0.2	-0.5	0.333333	0.314685	0.255788	-0.109091	0.318681	0.660714	0.437692	0.41958	0.1	0.232353	-0.371429	0.418182	0.615038	0.662338	0.35	0.263158	0.428571	-0.0635468
DNAJB12_TXNDC5	0.419298	0.261538	0.758029	0.464286	0.0559006	0.025	0.811765	0.681142	0.441176	0.466667	-0.5	0.0314584	0.475524	-0.182383	0.618182	0.731868	-0.196429	0.672727	-0.0699301	0.7	0.266372	0.828571	0.515152	0.105263	0.54026	-0.205882	0.103759	0.47619	0.861084
DNAJB11_DNAJC18	0.501754	0.0153846	0.779977	0.25	0.0827684	0.0285714	0.552941	0.303248	0.302941	-0.2	0.5	0.76	0.20979	-0.10559	-0.490909	0.52967	0.114388	-0.115502	0.58042	-0.4	-0.273529	-0.428571	0.163636	-0.15188	-0.0285714	0.317647	0.209023	-0.0238095	0.799113
DNAJB11_DNAJC19	0.738596	0.318681	0.638242	0.357143	0.0129907	0.267857	0.797059	0.262222	0.523529	-0.05	0.3	0.759316	0.314685	-0.505364	-0.0363636	0.454945	-0.00357143	0.757576	0.472855	0	0.273529	-0.0857143	0.69697	0.64812	-0.187013	0.667647	0.682707	0	0.765365
DNAJB11_DNAJC16	0.722807	0.248352	0.764617	0.321429	0.30048	0.425	0.602941	0.372991	0.335541	-0.55	0.1	0.710085	0.328671	0.124788	0.436364	0.604396	0.0928571	0.309091	0.027972	0.9	0.614706	-0.2	0.515152	-0.201504	-0.0714286	-0.208824	0.509774	0.857143	0.820544
DNAJB11_DNAJC17	0.454386	0.292308	0.801315	0.678571	0.0965829	0.442857	0.735294	0.518632	0.485294	-0.0753145	-0.7	0.539145	0.608392	0.194805	0.736364	0.797802	-0.39857	-0.2	0.118881	-0.5	-0.0470588	-0.0857143	0.660606	-0.0195489	-0.116883	0.238411	0.0706767	0.380952	0.689494
DNAJB11_DNAJC14	0.608772	0.279121	0.735784	0.678571	0.248517	0.00714286	0.641176	0.595897	0.282353	-0.416667	0.9	0.694359	0.398601	-0.0863919	0.7	0.758242	0.478571	0.90303	0.881119	0.3	0.479412	0.2	0.551515	0.615038	0.281818	0.328183	0.439098	0.47619	0.744673
DNAJB11_DNAJC15	0.726316	0.138462	0.611738	0.857143	0.185258	0.175	0.838235	0.634872	-0.0411765	0.0833333	0.7	0.560342	0.559441	0.0107284	0.254545	0.683516	0.0285714	0.551515	0.426573	0.9	0.391176	0.142857	0.551515	0.559398	0.00649351	0.579412	0.694998	0.809524	0.733342
DNAJB11_DNAJC12	0.571178	-0.138462	0.633844	0.25	0.0649534	0.2	0.935294	0.0300906	0.429412	0.166667	0.3	0.811421	0.335664	-0.0502541	0.690909	0.116484	0.282143	0.0545455	0.174825	-0.1	0.314938	0.257143	0.333333	0.169925	-0.11039	0.547059	0.254135	0	0.765858
DNAJB11_DNAJC13	0.596491	-0.156044	0.668845	0.535714	0.135555	0.55	0.682353	0.543932	0.73142	0.05	-0.3	0.550769	0.517483	0.173348	0.490909	0.648352	-0.121429	0.224242	0.398601	-0.3	0.55	-0.2	0.69697	0.18797	-0.2	0.394118	0.524812	0.309524	0.668802
DNAJB11_DNAJC10	0.840351	0.331868	0.863522	0.821429	0.408359	0.307143	0.74025	0.794872	0.729412	-0.15	0.1	0.556923	0.391608	-0.0592885	0.7	0.674725	0.15	0.151515	0.594406	-0.3	0.555882	-0.485714	0.69697	0.497744	0.192208	0.347059	0.487218	0.642857	0.713635
AHSA1_CDC37	0.359649	0.664467	0.73097	0.785714	0.369848	0.532143	0.620588	0.440684	-0.205882	-0.733333	-0.9	0.28547	0.111888	-0.250141	0.609091	0.547253	-0.585714	-0.345455	-0.405594	-0.3	0.0470588	0.485714	0.442424	-0.0616541	0.276064	0.185294	0.0345865	0.357143	0.830398
DNAJC6_SEC63	0.740351	0.652747	0.788869	0.5	0.243365	0.0142857	0.8	0.50906	0.597059	0.583333	0.4	0.876923	0.51049	0.418408	0.581818	0.556044	-0.0178571	0.869305	0.27972	0.2	-0.0382634	0.657143	0.757576	0.336842	0.324675	0.605882	0.141353	0.166667	0.883744
PPID_SEC63	0.631579	0.692308	0.604703	0.785714	0.187518	0.646429	0.788235	0.507692	0.373529	-0.166667	0.5	0.897436	0.895105	0.170008	0.545455	0.516484	-0.210714	0.765961	0.692308	0.1	0.0367918	1	0.721212	0.404511	0.00649351	0.523529	0.521805	0.333333	0.915876
DNAJC18_URI1	0.696491	0.520879	0.614436	0.607143	0.384637	0.310714	0.758824	0.550085	0.223529	0.3	0.7	0.888015	0.783217	0.094297	-0.227273	0.630769	0.341376	0.358664	0.664336	0.3	0.0765269	0.542857	0.321212	0.225564	0.170835	-0.141176	0.15188	-0.571429	0.730542
DNAJA2_DNAJB11	0.835088	0.542857	0.59094	0.75	0.314036	0.657143	0.826471	0.435897	0.755882	0.383333	-0.3	0.802393	0.615385	-0.0310559	0.718182	0.740659	0.317857	0.345455	0.636364	0.2	0.679412	-0.428571	0.757576	0.210526	0.594805	0.588235	0.762406	0.357143	0.780884
DNAJA2_DNAJB12	0.577193	-0.156044	0.530696	0.642857	0.294184	0.025	0.852941	0.804582	0.885294	-0.0166667	0.2	-0.138143	0.58042	0.375494	0.836364	0.648352	0.0214286	0.709091	-0.111888	0.4	0.469463	0.2	0.636364	-0.0481203	0.0623377	-0.0117647	0.455639	-0.0952381	0.826108
HSPB11_TTC5	0.657895	0.608791	0.593714	0.428571	0.0604178	0.203571	0.644118	0.440834	0.938235	0.166667	-0.6	0.688205	0.167832	0.138379	0.654545	0.226374	0.107143	-0.406061	0.223776	0.3	0.467647	0.828571	0.6	0.252632	0.655844	-0.0617647	0.51824	0.333333	0.780884
DNAJA1_HSPA13	0.661404	0.520879	0.821259	0.857143	0.420666	0.546429	0.823529	0.242435	0.117647	0.483333	0.5	0.823047	0.447552	0.229814	0.763636	0.582418	0.317857	0.765961	0.503497	-0.2	0.429412	0.428571	0.430303	0.41203	0.393506	0.567647	0.511278	0.571429	0.892611
CCT6A_TTC36	-0.0831891	0.0857143	0.596437	-0.285714	-0.261508	-0.0928571	0.635294	-0.19453	0.0117647	-0.583333	0.1	0.169231	-0.328671	-0.0355731	-0.154545	0.0813187	-0.453571	-0.672727	0.0909091	-0.7	-0.320588	0.0857143	-0.0545455	-0.0481203	-0.087013	-0.455882	-0.0684468	0.47619	0.618227
HSPB1_SEC63	0.0385965	-0.120879	0.458162	0	-0.282891	0.135714	0.394118	0.286154	-0.182353	0.216667	-0.7	-0.0249573	0.619966	-0.57764	0.281818	0.134214	-0.0107143	-0.0911858	-0.160839	0.7	-0.0588668	-0.6	0.612121	0.142857	-0.107792	-0.1	-0.529323	0.309524	-0.0896552
CCT3_TMX2	0.761404	0.79428	0.85018	1	0.372211	0.532143	0.867647	0.528979	0.879412	0.533333	0.6	0.636908	0.853147	0.322417	0.854545	0.964835	0.635714	0.684848	0.700526	-0.6	0.611765	0.485714	0.527273	0.735338	0.35974	0.520588	0.58797	0.190476	0.877833
FKBP4_HSPA14	-0.0385965	0.340659	0.809548	0.607143	0.108978	0.557143	0.644118	0.163761	0.432353	-0.0666667	0.4	0.58359	0.692308	-0.403727	0.927273	0.630769	-0.582143	-0.684848	-0.153846	0.2	-0.0647059	-0.314286	0.260606	-0.452632	-0.279311	-0.158824	-0.174436	0.214286	0.86601
CCT2_DNAJC7	0.794737	0.771429	0.860307	0.857143	0.548278	0.732143	0.814706	0.554188	0.741176	0.366667	-0.6	0.933675	0.825175	0.12253	0.881818	0.797802	-0.167857	0.721212	0.587413	-0.7	0.623529	0.942857	0.418182	0.697744	0.671429	0.585294	0.790977	0.285714	0.962562
PDIA4_TCP1	0.745614	0.679121	0.564263	0.607143	0.0457627	0.285714	0.555882	0.599316	0.35	0.0166667	0.7	0.677949	0.286713	0.0491248	0.827273	0.648352	0.0785714	0.29697	0.769231	0.3	0.281089	0.6	0.321212	0.111278	-0.311688	0.8	0.618045	0.0714286	0.457143
HSP90AA1_HSPB8	0.342105	0.0505495	0.499682	-0.107143	-0.131564	-0.157143	0.897059	0.135043	0.0647059	-0.1	-0.6	0.0595075	0.622378	0.433898	-0.390909	0.440044	0.453571	0.0787879	0.433566	0.2	0	-0.0857143	0.442424	-0.0293343	0.350649	0.394118	0.233083	0.380952	-0.079803
CRYAA_TTC1	0.349572	0.110139	0.314751	0.522544	0.167892	-0.0571429	0.0456253	0.0442183	-0.146285	0.400379	0.7	0.363688	-0.0352121	0.17301	-0.410024	0.211976	-0.0181104	0.627113	-0.265132	-0.8	0.0890392	0.542857	0.38144	-0.197526	0.146347	-0.123817	0.0792451	0.119048	0.00443404
HSPA13_HSPA14	0.921053	0.815385	0.761432	0.785714	0.373235	0.792857	0.905882	0.723077	0.761765	0.733333	0.2	0.809027	0.713287	0.402597	0.6	0.582418	0.185714	0.406061	0.251748	0.1	0.661765	0.6	0.757576	0.255639	0.506008	0.738235	0.789474	-0.0952381	0.929064
FKBP6_HSPA14	0.210498	-0.267111	0.290243	0.810844	0.336348	0.714924	-0.0724781	-0.00143999	-0.0766965	-0.333333	0.7	-0.237085	0.0735553	-0.103798	0.309091	-0.114636	0.107143	-0.131314	-0.0839161	0.9	0.267647	0.428571	-0.139394	-0.187926	-0.132072	-0.0205882	0.0721805	-0.526956	0.22836
BBS12_PFDN5	0.205263	0.576458	-0.0303938	0.607143	0.172881	0.832143	0.694118	0.238291	0.605882	0.1	-0.7	-0.06702	0.545455	-0.0779441	0.272727	0.630769	-0.00714286	0.6	0.748252	-0.9	0.0794118	0.485714	0.272727	0.679699	0.52987	0.220751	0.41203	0.190476	0.58867
HSPE1_SGTA	0.287719	0.0857143	0.530311	0.0357143	-0.209486	-0.346429	0.779412	0.0451359	0.538235	-0.65	0.9	-0.0988203	0.293706	0.305477	0.427273	0.705495	-0.0857143	-0.284848	-0.825175	0.1	0.0558824	-0.0857143	-0.224242	0.18797	0.0136408	0.0264706	-0.130827	-0.119048	0.695074
DNAJC14_PFDN2	0.314035	0.0681319	0.430042	0.857143	0.282891	-0.175	0.75	0.452308	-0.0147059	-0.45	0.5	0.50906	0.251748	-0.409373	0.518182	0.648352	-0.207143	0.430303	0.027972	-0.9	-0.302941	0.257143	0.187879	0.314286	-0.0623377	0.136865	0.312782	0.634742	0.784729
DNAJC14_PFDN5	0.15614	0.543455	0.368867	0.178571	-0.0163796	0.542857	0.705882	0.414017	0.105882	-0.566667	-0.5	0.241026	0.72028	-0.137249	0.763636	0.520879	-0.746429	0.175758	0.335664	-0.9	0.0176471	0.2	0.418182	0.416541	-0.0896104	0.0235467	0.273684	-0.0714286	0.612808
DNAJC27_HSP90AA1	0.582456	-0.0153846	0.87208	0	0.451158	0.628571	0.626471	0.500171	0.591176	-0.05	0	0.822363	0.461538	0.111299	0.836364	0.470847	-0.125	-0.2	-0.328671	0.6	0.0382353	-0.0857143	0.563636	-0.46258	0.368831	0.129412	0.255639	0.238095	0.869458
DNAJB12_DNAJC5	0.594737	-0.305495	0.332662	0.321429	0.341615	0.317857	0.829412	0.460328	0.191176	0.266667	-0.2	0.0249615	0.391608	-0.359684	0.8	0.947253	-0.1	0.139394	0.531469	-0.7	0.591612	-0.0285714	0.769697	0.658647	0.3	0.205882	0.47218	0.166667	0.921675
PFDN5_TOMM34	0.273684	0.286029	0.144913	0.357143	-0.285795	0.239286	0.517647	0.421538	0.738235	0.733333	0.2	0.180855	0.812611	0.081333	0.627273	0.894505	0.285714	0.478788	-0.104895	0.3	0.676471	0.542857	0.684848	0.649624	-0.216883	0.735294	0.481203	0.571429	0.619212
FKBP11_STIP1	0.12807	0.402198	0.675316	0.75	0.324675	-0.164286	0.452941	-0.207521	0.220751	-0.0666667	0	-0.179549	0.118881	0.0886505	0.890909	0.534066	-0.453571	0.490909	0.258741	-0.8	0.197059	0.485714	-0.00606061	0.267669	-0.454545	0.00882353	-0.138346	0.428571	0.534483
BAG3_STIP1	0.882456	0.362637	0.180837	1	0.0367024	0.721429	0.694118	0.571966	0.166299	0.683333	0.1	0.107711	0.713287	-0.042349	0.872727	0.70989	0.507143	0.333333	0.0769231	-0.1	0.511765	0.0285714	0.624242	-0.311278	0.353247	0.497059	0.234586	0.904762	0.0714286
AHSA2_HSPA12B	0.0859649	0.723077	0.201645	0	-0.0344438	0.252011	0.0765269	0.580171	-0.317647	-0.15	-0.6	0.184957	0.321678	0.192547	0.2	0.0549451	0.0785714	-0.260606	0.223776	-0.9	0.202941	0.942857	0.127273	-0.124812	0.767532	0.682353	0.77594	0.214286	0.328079
DNAJC11_DNAJC7	0.819298	0.454945	0.745421	1	0.526821	-0.00893655	0.888235	0.629402	0.719647	0.216667	0.1	0.41265	0.685315	0.236589	0.881818	0.96044	0.1	0.284848	0.0839161	0.2	0.632353	0.6	0.0181818	0.519744	0.244156	0.0676471	0.569925	-0.047619	0.925123
DNAJA1_TXNDC5	0.303509	0.261538	0.652952	0.964286	0.286279	0.203571	0.814706	0.292016	0.361765	-0.166667	0.6	0.500171	0.398601	0.102202	0.709091	0.573626	0.121429	0.364743	0.608392	-0.5	0.764706	-0.0285714	0.345455	0.593985	-0.380519	0.526471	0.383459	0.714286	0.859113
DNAJC11_DNAJC8	0.821053	0.767033	0.453924	0.821429	0.456804	-0.0786417	0.797059	0.470769	0.304636	-0.133333	-0.1	0.408547	0.657343	-0.255788	0.9	0.775824	0.025	0.0787879	0.111888	0	0.473529	0.485714	-0.248485	0.276147	0.480519	0.295806	0.750376	0.380952	0.847783
NUDC_PPP5C	0.549123	0.604396	0.814438	0.857143	0.540373	0.742857	0.841176	0.635556	0.561765	0.283333	-0.3	0.561026	0.804196	0.102796	0.672727	0.745055	-0.153571	0.69697	0.174825	0.5	0.508824	0.0579771	0.0787879	0.407519	-0.12987	0.629412	0.282707	0.428571	0.861576
HSP90AA1_RUVBL2	0.515789	0.604396	0.705362	0.392857	0.584416	0.132143	0.797059	-0.109762	0.697059	-0.583333	-0.6	0.524534	0.902098	0.0745973	0.790909	0.609461	0.382143	-0.175758	0.237762	-0.7	0.614706	0.314286	0.527273	0.294096	0.293506	0.0264706	-0.0947368	0.357143	0.778325
CCT4_MZB1	0.124561	0.0021978	0.0714588	0.198206	-0.123659	0.417857	0.608824	-0.263086	0.673529	-0.583333	0.5	0.364877	0.307692	0.243864	0.0909091	0.393407	-0.0642857	0.29697	0.0699301	-0.3	-0.258824	0.257143	0.00606061	0.0857143	-0.307792	-0.0382353	-0.488906	0.47619	0.284377
CDC37_HSP90AA1	0.424561	0.607261	0.674933	0.392857	0.36646	-0.0535714	0.705882	0.233504	-0.173529	-0.0333333	0.3	0.142588	0.300699	-0.328249	0.809091	0.204621	-0.328571	-0.284848	-0.132867	0.2	0.135294	-0.885714	0.418182	0.0338473	0.248052	0.329412	0.431579	0.571429	0.768966
CCT8L2_STIP1	0.0384752	-0.241595	0.140009	0	-0.285502	0.396429	-0.207097	0.0281561	-0.291906	0.158424	0.205196	-0.244261	-0.174405	-0.162782	-0.310132	-0.0709139	-0.14682	0.0674897	-0.532379	-0.3	-0.120806	-0.27323	0.0711159	0.574344	0.452718	0.521804	0.195933	-0.30005	0.174734
HSPB2_TTC5	0.649583	0.138462	0.302104	0.571429	-0.23546	0.2	0.717647	0.147376	-0.479412	0.516667	0	-0.386667	0.230769	-0.362609	-0.463636	0.314286	0.0785714	0.175758	-0.0979021	0.7	0	0.314286	-0.175758	0.0962406	0.277922	-0.423529	0.0940203	0.785714	0.36507
HSPB2_TTC1	0.821271	0.301099	0.446738	0.928571	-0.225296	0.260714	0.826471	0.247179	0.132353	0.283333	-0.1	-0.0379487	0.65035	0.0508331	-0.687929	0.696703	-0.0571429	0.721212	0.566434	0.6	0.0411765	0.828571	0.0424242	0.285714	0.305393	0.279412	-0.15188	0.047619	0.269458
DNAJA1_MZB1	-0.0210526	0.0417582	0.0134418	0.198206	-0.159797	0.278571	0.541176	-0.0882806	0.361765	-0.333333	0.4	0.353831	0.342657	0.271406	-0.109091	0.586813	-0.203571	0.407297	0.0979021	-0.3	0.214706	0.314286	-0.0545455	0.270677	-0.303896	0.0588235	-0.0203084	0.809524	0.264662
HYOU1_SUGT1	0.714035	0.208791	0.535127	0.857143	0.613778	0.15	0.708824	0.740171	0.526471	0.633333	-0.5	0.682051	0.300699	-0.0446076	0.6	0.630769	0.107143	0.248485	0	-0.7	0.317647	0.314286	0.236364	0.38797	-0.0766234	0.232353	0.228571	0.047619	0.819559
BCS1L_PTGES3	0.614035	0.454945	0.681815	0.25	0.00734049	-0.0392857	0.814706	0.36547	0.337013	-0.65	-0.3	-0.281806	0.370629	-0.123659	0.654545	0.534066	-0.117857	-0.418182	0.223776	0.3	0.108824	-0.314286	0.29697	0.239098	0.352062	-0.0235294	-0.0962768	-0.0238095	0.633005
DNAJA1_PHB2	0.184211	0.564835	0.848522	0.642857	-0.165443	-0.285714	0.676471	0.116279	0.541176	-0.566667	0.9	0.405539	0.587413	-0.28402	0.109091	0.630769	-0.0214286	0.109423	-0.182457	0.1	0.0117647	0.142857	0.260606	0.366917	-0.287013	0.231052	-0.190977	0.0952381	0.856158
FKBP1A_SUGT1	-0.114035	0.116484	0.180839	0.642857	0.0841333	0.332143	0.667647	0.608205	-0.379412	-0.35	-0.6	0.797607	0.566434	-0.163185	0.827273	0.208791	-0.164286	0.0666667	-0.321678	-0.9	0.397059	0.714286	0.515152	0.254983	-0.331169	0.332353	0.344361	-0.166667	0.821283
CHORDC1_HYOU1	0.757895	0.305495	0.667056	0.785714	0.639752	-0.0857143	0.6	0.708718	0.576471	0.483333	-0.7	0.615043	0.384615	0.159797	0.445455	0.564835	0.171429	0.454545	0.223776	-0.7	0.402941	0.2	0.442424	-0.273684	-0.193506	0.635294	0.56391	0.47619	0.659113
DNAJA4_TTC1	-0.0368421	-0.213421	0.783246	0.5	-0.230943	-0.185714	0.864706	-0.0817094	0.0617647	-0.1	0.1	0.696871	0.713287	0.0310559	0.318907	-0.0241758	-0.160714	0.0181818	0.433566	0	0.223529	-0.828571	0.381818	-0.240602	0.237817	0.411765	0.348872	0.238095	0.872029
CHORDC1_HSPB11	0.542105	0.441758	0.708834	0.321429	-0.140599	0.210714	0.852941	0.0410327	0.802941	-0.116667	-0.3	0.595214	0.748252	0.123129	0.563636	0.230769	0.289286	0.539394	0.0979021	0.2	0.473529	0.428571	0.309091	-0.142857	0.127273	0.826471	0.180451	0.452381	0.753695
DNAJB8_SUGT1	0.070305	-0.304241	-0.0495862	0.259437	0.104383	0.367857	-0.67931	-0.0688486	-0.0267037	0.0792118	0.410391	0.0376588	0.436688	-0.163514	-0.295573	0.258698	0.134632	-0.325159	0.238472	0.46169	-0.0859689	0.540899	-0.38029	-0.296441	-0.088019	-0.336721	-0.288197	-0.179644	0.0659364
CANX_VBP1	0.810526	0.881319	0.891744	0.535714	0.777527	0.6	0.917647	0.577436	0.51067	0.616667	0.8	0.855726	0.699301	0.0367024	0.9	0.802198	0.514286	0.551515	0.762238	0.2	0.6	0.771429	0.733333	0.712782	0.611688	0.45	0.651373	0.52381	0.882759
DNAJC12_PTGES3	0.323375	0.0153846	0.694048	0.178571	0.471485	0.364286	0.767647	0.466063	0.753495	-0.283333	0.6	0.923893	0.797203	-0.241107	0.827273	0.569231	0.389286	-0.0666667	0.454545	0.1	0.472406	0.6	0.612121	0.275188	-0.0798961	0.623529	-0.108311	0.142857	0.838916
EDEM1_HSP90AA1	0.652632	0.257143	0.61695	0.535714	0.271598	0.378571	0.632353	0.168547	0.385578	-0.883333	0	0.339432	0.265734	0.147458	0.845455	0.470847	-0.05	0.321212	0.237762	0.3	0.0117647	-0.142857	0.224242	0.0616773	-0.24026	0.55	0.544361	0.190476	0.880788
HSP90AA1_HSPB7	0.112281	0.208791	0.190608	0.642857	-0.497459	0.0178571	0.867647	0.217094	-0.305882	-0.25	0	0.0995042	0.713287	0.659322	-0.409091	0.488449	-0.107143	-0.0181818	0.223776	0.3	0.385294	-0.714286	0.406061	0.0127868	0.441558	0.164706	0.0481203	0.214286	0.118227
DNAJC8_TRAP1	0.622807	0.569231	0.53341	0.535714	0.426313	0.107143	0.779412	0.389402	0.441176	-0.466667	-0.1	0.310085	0.566434	-0.0400903	0.909091	0.784615	-0.264286	0.260606	0.167832	-0.6	0.488235	0.714286	0.139394	0.0639338	0.350114	0.133922	0.390977	0.357143	0.87931
PFDN6_UXT	0.594737	0.252747	0.468181	0.0357143	0.426433	0.478571	0.814706	0.700068	0.547059	0.635989	0	0.348376	0.706294	0.603614	0.818182	0.726073	0.446429	0.321212	0.405594	0.7	0.794118	0.485714	0.357576	0.302256	0.676194	0.738235	0.373825	0.333333	0.693103
AHSA2_UXT	0.440351	0.674725	0.482089	-0.142857	0.10559	0.489286	0.367647	0.138485	0.602941	-0.0502096	0.6	0.105641	0.167832	-0.267081	0.0272727	0.336264	0.146429	0.115152	-0.013986	0.6	-0.208824	0.142857	0.418182	0.16391	0.451948	0.0411765	-0.388868	0.238095	0.305911
CANX_DYX1C1	0.329825	0.573626	0.672853	0.785714	0.214003	0.560714	0.638235	0.580954	0.602941	-0.316667	0.5	0.00923077	0.524476	0.0818746	0.236364	0.643956	-0.310992	0.466667	0.461538	0.7	0.870588	0.695725	0.0787879	0.267669	0.209091	0.358824	0.287218	0.238095	0.812315
DNAJB11_PPIC	0.433524	0.252747	0.479595	0.142857	0.478961	0.385714	0.694118	0.374359	0.0470588	0	0.2	-0.0947009	0.461538	0.629588	0.645455	0.916484	-0.00357143	0.236364	0.181818	0.3	0.297059	-0.142857	0.757576	0.515789	-0.111688	0.773529	0.457143	0.857143	0.24338
FKBP9_URI1	0.145614	0.797802	0.608883	0.464286	-0.0728402	0.0464286	0.814706	0.454359	0.0735294	0.216667	-0.6	0.124124	0.412587	0.139469	0.736364	0.718681	0.185714	0.490909	0.783217	-0.3	0.53716	0.942857	0.951515	0.726316	0.676194	0.25	0.287218	0.285714	0.0197044
DNAJA1_FKBP9	0.436842	0.217582	0.531715	0.392857	-0.0118577	-0.0535714	0.767647	0.162079	-0.205882	-0.683333	-0.4	0.187692	0.335664	0.0208922	0.345455	0.569231	-0.0392857	0.0972649	0.391608	-0.5	0.423529	-0.0857143	0.418182	0.22406	-0.131169	0.35	0.00451128	0.880952	-0.126108
AIPL1_TTC1	0.132767	-0.0549451	0.213202	0.370625	0.0392156	-0.132143	0.39108	-0.121657	-0.171938	0.348155	0.3	0.0519747	0.323895	0.260367	-0.0382255	-0.161366	0.148067	0.249241	-0.321678	-0.9	0.475954	0.0285714	-0.0323254	-0.107977	-0.0260247	0.0903729	0.0783591	0.547619	0.256791
CCT8_PIH1D1	0.505263	0.331868	0.667884	0.357143	0.108978	0.1	0.597059	0.41812	0.382353	0	-0.7	0.377778	0.538462	0.497035	0.872727	0.701871	0.0892857	0.260606	-0.00699301	0.3	-0.114706	0.428571	0.187879	0.037594	-0.390909	0.220588	0.261654	-0.238095	0.785222
DNAJC16_PTGES3	0.496491	0.402198	0.700282	0.5	0.517787	0.628571	0.905882	0.720342	0.599411	-0.583333	0.5	0.75855	0.559441	0.0208922	0.718182	0.665934	-0.2	0.187879	0.363636	0.1	0.558824	-0.0857143	0.636364	-0.383459	0.213056	-0.00294118	0.610004	0.119048	0.79064
SGTA_SGTB	0.273684	-0.217582	0.251357	0.428571	0.0502541	0.0303843	0.420588	0.364103	0.170588	0.266667	0	-0.325868	-0.027972	-0.151892	0.318182	0.305495	-0.0428571	-0.490909	0.328671	-0.9	0.347059	0.942857	0.309091	-0.0150376	-0.372199	0.179412	0.142857	-0.642857	0.407882
DNAJA1_FKBP1A	-0.0298246	0.336264	0.470102	0.928571	0.384529	0.128571	0.8	0.0834331	-0.0676471	0.183333	-0.1	0.876923	0.559441	0.00846979	0.636364	0.428571	0.107143	0.64438	0.454545	0.7	0.702941	0.0285714	0.551515	0.210606	-0.280519	0.388235	0.342857	0.857143	0.865517
DNAJA1_FKBP1B	0.389474	-0.0241758	0.469977	0.357143	0.33258	0.446429	0.344118	-0.0406907	0.155882	-0.3	0.9	0.561709	0.195804	0.262564	-0.245455	0.059406	0.457143	-0.364743	-0.048951	0.4	0.420588	-0.0857143	-0.236364	0.15188	-0.0558805	0.291176	0.133885	0.404762	0.718227
AHSA2_HSPBP1	0.0929825	0.204396	-0.112975	-0.178571	-0.027668	0.257143	0.367647	0.0748718	0.576471	0.766667	-0.4	0.0317949	-0.034965	-0.761717	0.0181818	0.287912	-0.146429	-0.357576	0.293706	0.3	-0.576471	-0.428571	-0.00606061	-0.0541353	0.314286	-0.105882	-0.562406	-0.119048	-0.173399
DNAJC8_ODF1	0.275475	0.400025	0.170525	-0.315244	-0.11283	-0.0321429	-0.640103	0.0784377	0.221484	-0.0396059	0.718185	0.0179031	0.382102	-0.183757	-0.357813	0.101149	0.323459	-0.0887625	0.20423	-0.447214	-0.235847	-0.212512	0.459021	0.31836	0.271228	-0.374854	0.0848641	-0.732589	0.431334
DNAJC2_TMX1	0.77193	0.767033	0.375472	0.928571	0.594915	0.171429	0.761765	0.745641	0.514706	0.416667	-0.1	0.784615	0.559441	0.555054	0.436364	0.718681	0.736372	0.747724	0.321678	-0.6	0.582353	1	0.575758	0.631579	0.642416	0.464706	0.762406	-0.285714	0.406404
HSPA9_PFDN2	0.740351	0.687912	0.52064	0.964286	0.450028	0.435714	0.758824	0.143248	0.317647	0.8	0.6	0.640342	0.72028	0.312906	0.863636	0.70989	0.432143	0.563636	0.370629	0	0.644118	-0.771429	0.648485	0.56391	0.688312	0.414706	0.684211	0.826362	0.529064
HSPA9_PFDN6	0.570175	0.67033	0.614529	0.392857	0.429822	0.0285714	0.647059	-0.0488972	0.544118	0.633333	0.7	0.552821	0.748252	0.4061	0.936364	0.723873	-0.00357143	0.50303	-0.048951	-0.1	0.555882	0.2	0.50303	0.345865	-0.205911	0.291176	0.566917	0.761905	0.730542
STIP1_UNC45A	0.477193	0.525275	0.761064	0.428571	0.736872	0.392857	0.708824	0.278632	0.460633	0.0333333	-0.6	-0.137801	0.874126	0.365434	0.645455	0.877888	0.457143	0.224242	0.0769231	-0.3	-0.102941	0.257143	0.0666667	0.231579	0.41039	0.623529	0.389474	0.904762	0.682759
AHSA1_HSPD1	0.768421	0.912088	0.820904	0.75	0.795596	0.789286	0.897059	0.602735	0.861765	0.266667	0.3	0.862564	0.837129	0.0468662	0.963636	0.916484	0.828571	0.745455	0.762238	0.4	0.714706	0.6	0.757576	0.816096	0.72556	0.711765	0.401504	0.571429	0.771865
HSP90AA1_UXT	0.263158	0.608791	0.595122	0.5	-0.0649351	0.167857	0.755882	-0.26637	0.417647	-0.200839	0.8	0.607283	0.804196	0.19322	0.690909	0.444445	0.15	0.00606061	0.244755	0.7	0.279412	0.2	-0.0181818	0.365551	0.0935065	0.608824	-0.120346	0.047619	0.766502
HSPA1A_TMX1	-0.0824561	0.441758	0.552406	0.126131	0.151412	-0.0928571	0.332353	-0.291624	-0.220588	-0.35	0.7	0.232137	-0.041958	0.0513834	0.0636364	0.213187	-0.0285714	0.127273	0.426573	-0.4	-0.0617647	-0.0857143	0.272727	0.162406	0.00909386	0.0852941	-0.102256	0.309524	-0.0596059
DNAJA1_FKBP11	0.198246	0.591209	0.46766	0.607143	0.303219	-0.496429	0.802941	0.182937	0.370588	0.0333333	0	-0.224312	-0.048951	0.204969	0.845455	0.534066	-0.25	0.297874	0.412587	-0.2	0.447059	-0.142857	0.030303	0.26015	-0.409091	0.152941	0.0571429	0.809524	0.423153
DNAJA1_FKBP10	0.587719	-0.156044	-0.069013	0.821429	0.246753	-0.396429	0.767647	0.0208583	0.1	-0.766667	0	0.0782906	0.034965	0.0355731	-0.0636364	0.450549	-0.107143	-0.528878	0.111888	-0.1	0.105882	-0.0857143	-0.0666667	0.254135	-0.290909	0.4	0.0105263	0.714286	0.0650246
FKBP5_HSPA14	0.763158	0.0549451	0.243936	0.785714	0.0547713	0.257143	0.844118	0.37094	-0.361765	-0.0833333	-0.3	-0.191795	0.699301	0.262564	0.481818	0.604396	0.253571	0.00606061	0.132867	-0.1	-0.435294	-0.2	0.454545	0.560902	0.368951	0.402941	-0.269173	0.0714286	0.274877
DNAJA2_SEC63	0.850877	0.608791	0.61489	0.892857	0.72332	0.953571	0.811765	0.688889	0.852941	0.733333	-0.1	0.901538	0.881119	0.39808	0.709091	0.727473	0.435714	0.735566	0.839161	-0.1	0.647535	0.714286	0.878788	-0.0631579	0.518182	0.655882	0.772932	0.47619	0.764039
CCT3_HSP90AB1	0.724561	0.885714	0.745914	0.928571	0.574252	0.321429	0.891176	0.865983	0.891176	-0.116667	0.5	0.925628	0.818182	0.380011	0.818182	0.863736	0.657143	0.757576	0.48951	-0.1	0.791176	0.6	0.575758	0.609023	0.467532	0.405882	0.741353	0.547619	0.965517
DNAJC17_NUDC	0.419298	0.476923	0.457399	0.892857	0.489554	0.539286	0.485294	0.695726	0.55	0.117156	-0.5	0.413333	0.727273	-0.0288054	0.7	0.692308	0.262735	-0.030303	0.13986	0.6	0.455882	0.485714	0.29697	-0.0330827	0.401299	0.46652	0.0766917	0.666667	0.800985
TOMM70A_URI1	0.949123	0.692308	0.508481	0.892857	0.199322	0.675	0.964706	0.597949	0.752941	0.733333	-0.2	0.940332	0.818182	0.445511	0.781818	0.81978	0.746429	0.672727	0.853147	0	0.423841	0.828571	0.345455	0.380451	0.768431	0.664706	0.827379	0.857143	0.561576
CCT4_HSP90AB1	0.707018	0.876923	0.75059	0.928571	0.616036	0.485714	0.955882	0.917265	0.876471	0.466667	0.6	0.907009	0.811189	0.767363	0.9	0.956044	0.789286	0.842424	0.762238	0	0.732353	0.942857	0.927273	0.828571	0.715584	0.691176	0.780451	0.47619	0.975369
PDIA5_PTGES3	0.285965	0.301099	0.263316	0.821429	0.220779	0.0714286	0.532353	0.282735	0.110375	-0.1	-0.3	-0.346443	0.468531	-0.227555	0.772727	0.652747	0.385714	0.381818	0.783217	-0.8	0.276471	0.314286	0.6	0.44812	-0.316986	0.144118	0.0579165	0.690476	0.433498
PFDN2_PHB	0.773684	0.762637	0.671586	0.857143	0.51059	0.475	0.8	0.618462	0.252941	0.45	0.5	0.543932	0.685315	0.697346	0.718182	0.802198	0.407143	0.321212	0.321678	-0.1	0.491538	0.142857	0.6	0.565414	-0.114286	0.855882	0.500752	0.682647	0.868966
SACS_TTC5	0.645614	0.428571	0.598948	0.642857	0.404856	0.357143	0.632353	0.53616	0.782353	-0.133333	-0.3	0.552137	0.0839161	0.33258	0.709091	0.476923	0.432143	0.0666667	-0.125874	-0.1	0.314706	0.0857143	0.381818	0.242105	0.177922	-0.147059	0.248966	-0.333333	0.816603
ERP44_PFDN5	0.473684	0.354236	0.643871	0.178571	0.232703	-0.353571	0.547059	0.206189	0.532353	0.55	0.3	0.347692	0.741259	0.0909348	0.845455	0.674725	0.267857	0.672727	0.300699	-0.9	-0.0205882	0.542857	0.587879	0.404511	0.0155844	0.485294	0.506767	0.690476	0.702463
HSPA9_SEC63	0.894737	0.63956	0.78072	0.821429	0.574252	0.6	0.697059	0.482393	0.6	0.866667	0.3	0.831111	0.951049	0.114092	0.836364	0.701099	0.560714	0.83891	0.839161	0.3	0.42237	-0.657143	-0.151515	0.714286	0.436364	0.738235	0.790977	0.690476	0.853202
HSPBP1_STIP1	0.354386	0.789011	0.471746	0.964286	0.503106	0.314286	0.761765	0.19453	0.663724	-0.55	0.7	0.390152	0.608392	0.298701	0.8	0.802198	0.196429	0.333333	-0.391608	0.1	0.344118	-0.142857	0.709091	0.58797	-0.00649351	0.258824	0.476692	0.142857	0.810837
DNAJB11_UXT	0.482456	0.221978	0.730453	0.464286	-0.158712	0.482143	0.655882	0.261925	0.579412	0.276153	-0.1	0.579487	0.517483	-0.184641	0.718182	0.731868	-0.435714	0.175758	0.153846	-0.3	0.252941	0.485714	0.624242	0.284211	-0.112987	0.397059	-0.0225649	0.119048	0.78384
CCT3_DNAJB9	0.333333	0.279121	0.823936	0.964286	0.523433	0.253571	0.891176	0.684103	0.232353	0.516667	0.3	0.820653	0.72028	0.140599	0.763636	0.832967	0.414656	0.587879	0.433566	0.4	0.173529	0.0285714	0.842424	0.533835	0.503896	-0.0352941	0.231579	0.52381	0.938916
FKBP5_HSP90AA1	0.142105	-0.0197802	0.187986	0.107143	-0.172219	0.15	0.558824	0.139145	-0.0117647	-0.583333	-0.3	-0.431869	0.335664	-0.00734463	0.5	0.0154015	-0.3	0.333333	-0.27972	-1	0.226471	-0.314286	0.478788	-0.605491	-0.198701	0.205882	0.189474	-0.428571	0.307882
CDC37_TTC5	0.563158	0.354236	0.645419	0.464286	0.244495	0.410714	0.473529	0.506069	-0.297059	0.283333	0.7	-0.0475214	0.146853	0.194805	0.481818	0.402198	-0.421429	0.0181818	-0.391608	0.4	0.273529	0.371429	0.478788	-0.0601504	-0.166234	-0.323529	0.242948	0.52381	0.778421
HSPB1_TTC1	-0.150877	-0.261538	0.280618	-0.142857	-0.329193	0.2	0.644118	0.328547	-0.00294118	0.1	-0.5	-0.209573	0.595447	0.12253	0.314352	0.0154015	0.00714286	0.212121	0.34965	-0.4	0.0470588	-0.771429	0.636364	0.381955	0.022742	0.273529	-0.0105263	0.214286	-0.00935961
DNAJC15_DNAJC7	0.685965	0.182418	0.198436	0.428571	0.424054	0.564286	0.852941	0.576068	-0.420588	0.516667	-0.9	0.38188	0.615385	-0.0717109	0.409091	0.661538	-0.332143	0.587879	0.0839161	-0.8	0.408824	-0.371429	0.333333	0.177444	0.161039	0.529412	0.564122	0.238095	0.778325
CCT3_DNAJB7	0.244844	0.476923	0.298865	0.75	-0.10559	-0.289286	0.36843	0.284103	0.479412	0.0333333	0.9	0.464695	0.307692	-0.356296	0.290909	0.221978	-0.235714	0.345455	-0.0699301	-0.5	0.352941	0.714286	0.357576	-0.133835	0.14026	-0.147059	0.48437	0.404762	0.731527
DNAJC15_DNAJC8	0.810526	0.397802	0.488221	0.428571	0.455675	0.575	0.764706	0.649231	-0.308824	0.883333	0.9	0.438632	0.818182	-0.0254094	0.445455	0.542857	0.110714	0.806061	0.0839161	-0.5	0.147059	0.0285714	0.454545	0.457315	0.524675	0.752024	0.688229	0.404762	0.861084
AHSA2_PHB2	0.478947	0.481319	0.384745	0.214286	0.00169396	0.335714	0.414706	0.348436	0.341176	0.616667	0.2	-0.0854847	0.272727	-0.083004	0.281818	0.169231	-0.185714	-0.00606061	0.392985	0.8	-0.394118	0.6	0.115152	-0.123308	0.515584	0.289919	0.0195489	0.47619	0.0684729
CCT5_EDEM3	0.698246	0.740659	0.870786	0.892857	0.473744	0.517857	0.614706	0.690256	-0.220588	0.05	-0.9	0.751795	0.272727	0.0367024	0.736364	0.556044	0.205541	0.369697	-0.0629371	0.3	0.00294118	-0.485714	0.303953	0.234586	-0.172727	0.361765	0.53985	0.547619	0.846305
DNAJC7_HSPA4L	0.219298	0.696703	0.702369	0.357143	0.338227	0.0642857	0.811765	0.0871944	0.635294	0.15	-0.3	0.74359	0.300699	-0.0434783	0.418182	0.586813	0.0714286	-0.115152	0.601399	-0.1	-0.202941	-0.0285714	0.515152	-0.267669	0.349351	0.0117647	0.484211	0.0714286	0.88867
CCT5_HSCB	0.47193	0.362637	0.475253	-0.0714286	0.224795	-0.121429	0.747059	0.489231	0.347059	-0.216667	0.2	0.606838	0.531469	-0.25127	0.8	0.604396	0.05	0.030303	0.321678	0.5	0.0632818	-0.257143	0.0181818	0.356391	0.101299	0.247059	0.52782	-0.238095	0.666995
CCT5_SGTB	0.533333	0.402198	0.497031	0.678571	0.263693	0.302056	0.585294	0.538462	0.0617647	0.683333	0.1	0.900171	0.552448	0.0434783	0.618182	0.736264	0.553571	0.842424	0.398601	0.6	-0.0647059	-0.6	0.248485	0.371429	-0.0584416	0.414706	0.246617	0.642857	0.862562
DNAJC3_PFDN5	0.292982	0.574258	0.714463	0.25	-0.246823	-0.135714	0.426471	-0.135043	0.420588	0.0666667	0.3	0.199316	0.552448	-0.351313	0.672727	0.503297	-0.471429	0.0545455	0.125874	-0.6	0.00882353	0.771429	0.575758	0.180451	-0.167532	0.508824	0.590977	0.380952	0.542857
FKBPL_STIP1	-0.0912281	0.687912	0.660481	0.0357143	0.267081	0.075	0.382353	0.234872	0.214864	-0.683333	-0.2	0.413746	0.398601	-0.345003	0.590909	0.402198	-0.0285714	0.29697	0.188811	-0.3	0.220588	0.0857143	-0.2	-0.0135338	0.161039	0.541176	0.544361	0.714286	0.836453
CANX_PPID	0.74386	0.828571	0.423442	0.642857	0.30048	0.721429	0.917647	0.57812	0.488235	-0.116667	0.6	0.811282	0.825175	0.212369	0.590909	0.824176	0.3	0.648485	0.615385	0.1	0.388235	0.828571	0.587879	0.302256	0.268831	0.5	0.493233	0.238095	0.835817
CANX_PPIC	0.497587	0.428571	0.535205	0.464286	-0.270469	0.257143	0.614706	0.568547	-0.144118	0.183333	-0.3	0.0960684	0.363636	-0.140599	0.818182	0.78022	0.567857	0.515152	0.314685	0.5	0.4	0.0285714	0.793939	0.77594	0.14026	0.294118	0.219549	0.190476	0.226601
HSPB2_PTGES3	0.313287	-0.107692	0.512744	0.714286	-0.39808	0.192857	0.817647	-0.208205	-0.609272	-0.5	-0.1	-0.148769	0.629371	0.0254165	-0.809091	0.305495	0.0964286	0.0424242	0.230769	0	0.135294	0.257143	0.00606061	0.178947	0.246184	0.25	0.0902595	0.595238	0.187192
HSPD1_TCP1	0.764912	0.863736	0.838722	0.892857	-0.0299435	-0.107143	0.920588	0.654017	0.9	0.466667	0.1	0.885812	0.893171	0.368718	1	0.907692	0.485714	0.745455	0.839161	-0.2	0.649007	0.771429	0.963636	0.383603	0.561039	0.779412	0.35188	0.857143	0.888287
DNAJA2_TCP1	0.714035	0.881319	0.803695	0.607143	0.228814	0.582143	0.929412	0.700513	0.488235	0.683333	-0.4	0.910427	0.937063	0.341615	0.981818	0.956044	0.789286	0.69697	0.804196	0.1	0.282561	0.485714	0.50303	-0.227068	0.71039	0.723529	0.840602	0.857143	0.796059
HSPA7_TMX1	0.12807	0.358242	0.458595	0.571429	-0.11974	0.0571429	0.526471	0.441785	0.485294	-0.0166667	0.3	0.0475214	0.335664	0.325805	0.227273	0.279121	-0.153571	-0.139394	0.391608	0.1	0.682353	0.771429	0.224242	-0.358782	0.0467684	0.270588	-0.0150376	-0.0952381	-0.223153
DNAJA1_HSPA8	0.775439	0.810989	0.859218	0.964286	0.878035	0.321429	0.835294	0.515302	0.514706	0.75	0.3	0.830911	0.699301	0.557312	0.827273	0.925275	0.810714	0.802435	0.895105	0.9	0.770588	0.257143	0.878788	0.809023	0.805195	0.729412	0.819549	0.571429	0.921675
FKBP6_STIP1	-0.318446	-0.037528	0.154216	0.414431	-0.118146	0.863271	0.0135896	-0.0226799	0.233211	-0.683333	0.8	-0.304534	-0.220666	0.12547	0.336364	0.119131	0.157143	0.36893	0.104895	-0.2	0.176471	-0.371429	-0.163636	-0.106416	-0.0169938	0.347059	-0.451128	-0.215573	0.113687
HSPA1A_TTC1	-0.022807	0.107692	0.312347	0.0180187	-0.284101	-0.285714	0.544118	-0.381197	-0.308824	-0.483333	-0.8	-0.0386325	0.167832	0.0321852	0.405468	0.164835	0.025	-0.00606061	0.377622	-0.4	0.411765	-0.542857	0.381818	0.204511	0.213125	-0.0941176	-0.237594	-0.0238095	0.0512315
CCT5_CCT7	0.512281	0.89011	0.931155	1	0.816949	0.839286	0.938235	0.911795	0.876471	0.766667	1	0.908376	0.965035	0.655562	0.927273	0.912088	0.875	0.878788	0.482517	1	0.8	0.314286	0.927273	0.781955	0.584605	0.735294	0.837594	0.761905	0.968473
CCT7_SEC63	0.505263	0.437363	0.766316	0.714286	0.567232	0.457143	0.75	0.771624	0.594118	0.683333	0.5	0.70188	0.93007	-0.157538	0.854545	0.595604	0.435714	0.693012	0.34965	-0.3	0.397351	0.771429	0.430303	0.615038	0.301397	0.476471	0.35188	0.5	0.83202
CCT8_DNAJB1	0.224561	0.0901099	0.66428	-0.0357143	0.299831	-0.260714	0.429412	0.165128	0.220588	-0.55	-0.6	0.167179	0.013986	-0.0796385	0.563636	0.0461538	0.325	-0.10303	0.195804	-0.5	0.732353	-0.0285714	0.284848	0.142857	0.244156	0.158824	0.184962	0.52381	0.415271
CCT6A_TRAP1	0.726316	0.661538	0.594447	0.928571	-0.083004	0.275	0.811765	0.275214	0.252941	-0.166667	0	0.379145	0.538462	0.0355731	0.872727	0.898901	-0.578571	0.321212	0.202797	0.2	-0.302941	0.371429	-0.309091	0.0766917	-0.14875	-0.188235	0.261654	0.0952381	0.910837
SUGT1_TTC36	-0.0690293	0.397802	0.442197	0.464286	-0.275064	-0.225	0.588235	-0.291624	-0.15	-0.45	-0.7	0.115214	-0.125874	0.0186335	0.0727273	0.27033	0.0178571	-0.587879	0.657343	0.2	-0.282353	-0.0285714	-0.309091	0.171429	0.205195	-0.426471	-0.176758	0.642857	0.434536
PDIA3_SGTA	0.588855	-0.274725	0.592157	0.357143	-0.0897798	-0.278571	0.576471	0.440684	0.547059	0.383333	-0.1	-0.182253	-0.286713	-0.36533	0.618182	0.279121	-0.121429	-0.0545455	-0.433566	-1	0.226471	0.142857	-0.0181818	0.664662	-0.290354	-0.0852941	-0.15188	0.119048	0.635961
CCT3_TXNDC12	0.522807	0.578022	0.894769	0.857143	0.305477	0.575	0.747059	0.609573	0.191176	0.333333	0.6	0.860318	0.605955	0.232072	0.936364	0.810989	0.0107143	0.790277	0.34965	0	0.288235	-0.0857143	0.284848	0.75188	0.228571	0.632353	0.514286	-0.166667	0.914286
CCT3_TXNDC11	0.477193	0.406593	0.771823	0.714286	0.433089	0.614835	0.835294	0.385299	0.755882	0.683333	0.9	0.599761	0.391608	0.402597	0.845455	0.854945	0.260714	0.478788	0.00699301	-0.2	0.529412	0.0285714	0.624242	0.589474	0.187013	0.694118	0.109774	0.52381	0.931527
BAG5_TMX1	0.770175	0.789011	0.443549	0.607143	0.203955	-0.153571	0.791176	0.822906	0.235294	0.766667	0.3	0.835214	0.615385	0.46358	0.281818	0.810989	0.745309	0.587879	0.370629	-0.7	0.2	0.257143	0.333333	0.652632	0.658655	0.552941	0.745865	0	0.427586
PDIA3_PFDN2	0.636244	0.586813	0.755712	0.821429	0.517787	0.428571	0.676471	0.247863	-0.129412	0.566667	0.8	0.684103	0.412587	-0.0333145	0.827273	0.472527	0.189286	0.151515	0.405594	-0.7	0.564706	0.314286	0.466667	0.64812	0.175325	0.508824	0.461654	0.754505	0.705911
PDIA3_PFDN6	0.418605	0.463736	0.56372	0.464286	0.411748	0.253571	0.561765	0.283125	0.141176	0.783333	0.6	0.526838	0.363636	0.146245	0.827273	0.530253	0.167857	0.236364	0.034965	-0.5	0.494118	0.942857	0.684848	0.383459	-0.13381	0.570588	0.437594	0.333333	0.774384
FKBP7_TTC5	0.642105	0.591209	0.475785	0.821429	0.653303	-0.146429	0.817647	0.530689	0.729412	0.7	-0.6	0.642393	0.496503	0.243434	0.409091	0.718681	0.178571	-0.0666667	-0.153846	-0.2	0.579412	0.828571	0.636364	0.477623	0.577922	-0.279412	0.349003	0.714286	0.527898
FKBP7_TTC1	0.266667	0.367033	0.448325	0.821429	0.411632	0.332143	0.705882	0.299145	0.367647	0.0333333	0.6	0.641709	0.391608	-0.0587405	0.678817	0.252747	0.232143	0.684848	0.538462	0.1	0.35	0.942857	0.527273	0.5912	0.645874	0.220588	0.156391	0.166667	0.661084
CCT3_DNAJC5B	0.301754	0.119131	0.229788	0.356348	0.0672127	0.146429	0.0574541	-0.260171	-0.24297	-0.346891	0.205196	-0.298251	0.280728	-0.0581091	0.344279	0.209042	0.188231	-0.148697	0.048951	0.33541	0.203541	0.880406	0.112555	0.156916	-0.24026	-0.296882	0.118898	0.171457	-0.0237585
CCT3_DNAJC5G	-0.360802	0.0704071	0.212474	0.464286	-0.219765	0.65	0.552941	-0.223241	0.344371	-0.566667	-0.2	0.236158	0.370629	0.188082	0.228831	0.16044	0.132143	0.0424242	0.769231	0.8	0.144118	-0.657143	-0.660606	0.273684	0.1268	-0.0739881	-0.24752	0.0238095	0.0712492
CCT8L2_TTC1	-0.0893983	-0.180432	0.0708647	-0.408248	0.319416	-0.182143	-0.565201	-0.445218	0.197702	-0.386158	0.564288	-0.196301	-0.39508	0.0604138	0.0405442	0.166991	-0.131762	-0.0797606	-0.394695	0.3	0.327903	0.880406	0.122837	0.113208	0.0408668	0.28521	0.13546	-0.463713	0.2422
DNAJC21_PFDN5	0.580702	0.781938	0.482523	0.321429	-0.283333	0.857143	0.652941	-0.0509402	0.726471	0.433333	0.6	0.385983	0.839161	-0.16549	0.936364	0.665934	-0.242857	0.418182	0.048951	-0.3	0.123529	0.771429	0.175758	0.801504	0.309091	0.76436	0.618045	-0.142857	0.854187
DNAJB11_MKKS	0.754386	0.410989	0.395595	0.357143	0.437729	0.0500447	0.767647	0.223932	-0.217807	0.05	0.1	0.824957	0.426573	-0.042349	0.572727	0.424176	0.121429	0.515152	0.65035	-0.9	0.438235	0.0285714	0.612121	0.706767	-0.0324675	0.65195	0.786466	0.547619	0.747475
DNAJC21_PFDN6	0.67193	0.224423	0.38257	0.428571	0.224294	0.221429	0.594118	0.06702	0.464706	0.816667	-0.6	0.424957	0.727273	-0.197064	0.9	0.660066	0.603571	0.357576	-0.0559441	-0.4	0.155882	0.428571	-0.260606	0.464662	0.164989	0.746687	0.523308	0.333333	0.677833
DNAJC21_PFDN2	0.72807	0.49725	0.559342	0.857143	0.45185	0.235714	0.770588	0.0967521	0.25	0.666667	-0.3	0.58906	0.706294	-0.0773574	0.8	0.696703	0.560714	0.769697	0.167832	0.3	-0.0941176	0.714286	0.10303	0.655639	0.258442	0.801179	0.651128	0.514979	0.69803
DNAJA1_HSPA2	0.691228	0.441758	0.194241	0.571429	0.396498	0.814286	0.741176	-0.0694136	0.282561	0.15	-0.9	0.433162	0.552448	-0.141728	0.718182	0.393407	-0.221429	0.25532	0.741259	0.5	0.488235	-0.314286	0.175758	0.497744	0.106494	0.408824	0.136842	-0.595238	0.159606
DNAJB11_HSPB8	0.533333	0.0901099	0.479809	0.285714	-0.00960181	0.0107143	0.797059	0.371624	0.452941	0.316667	0.2	-0.15866	0.538462	0.189159	-0.327273	0.661538	0.414286	0.272727	0.496503	0.7	0.285294	-0.542857	0.733333	0.17594	0.00519481	0.182353	0.305263	0.309524	-0.0113314
DNAJB11_HSPB2	0.495595	-0.0901099	0.468114	0.321429	0.10449	-0.146429	0.770588	0.0133333	-0.244118	-0.4	-0.3	-0.0242735	0.461538	-0.134425	-0.781818	0.582418	-0.503571	-0.212121	0.20979	-0.1	-0.223529	-0.428571	-0.236364	-0.0285714	-0.606494	0.408824	-0.12782	0.214286	0.370243
DNAJB11_HSPB3	-0.158594	0.569231	-0.137628	0.642857	-0.329286	0.0142857	0.870588	0.174017	0.420898	0.283333	-0.2	-0.137901	-0.258741	-0.068323	-0.26697	0.424176	-0.278571	0.527273	-0.0979021	0.1	-0.0441501	0.0857143	0.0486324	-0.19019	-0.0155844	0.376471	0.0804814	-0.0714286	0.232048
DNAJB11_HSPB1	0.152632	0.463736	0.427826	0.5	0.138944	0.132143	0.658824	0.0276923	-0.208824	0.316667	-0.6	-0.0735043	0.483363	0.118012	0.327273	0.69747	0.414286	0.369697	-0.020979	0	0.114706	0.6	0.527273	0.258647	0.12987	0.0823529	-0.165414	0.452381	0.251016
MKKS_URI1	0.692982	0.810989	0.238125	0.642857	0.601355	0.457552	0.938235	0.357949	0.13245	0.133333	0	0.945803	0.902098	0.387916	0.927273	0.569231	0.432143	0.357576	0.853147	0.3	0.573952	0.942857	0.866667	0.869173	0.80026	0.48418	0.771429	0.619048	0.683089
HSPBP1_PFDN5	0.221053	0.237624	0.0355708	0.464286	0.251906	0.385714	0.814706	0.431111	0.552941	0.35	0.2	0.42906	0.426573	0.325332	0.663636	0.665934	-0.0607143	0.442424	-0.125874	0.3	0.529412	-0.657143	0.151515	0.640602	0.594805	-0.0176471	-0.181955	0.190476	0.560591
CANX_HSP90B1	0.908772	0.745055	0.914391	0.785714	0.570864	0.764286	0.822664	0.907692	0.879412	0.583333	0.6	0.89812	0.867133	0.383399	0.936364	0.78022	0.539286	0.90303	0.874126	0.5	0.688235	0.828571	0.721212	0.760902	0.679221	0.567647	0.675188	0.404762	0.776847
CCT7_SGTA	0.580702	0.0285714	0.694048	0.535714	0.0271186	0.292857	0.688235	0.587009	0.782353	0.4	-0.1	-0.194221	-0.244755	0.392434	0.545455	0.6	-0.210714	-0.163636	0.00699301	-0.7	0.335294	0.6	-0.127273	0.574436	0.312541	0.147059	-0.138346	0.238095	0.632512
HSP90AA1_HSPA6	0.808772	0.70989	0.302453	0.607143	0.381141	0.407872	0.579412	-0.340171	-0.0352941	0.75	0.3	-0.0290648	0.0699301	0.192655	0.536364	0.576458	0.171429	0.50303	0.426573	0.7	0.523529	0.714286	0.733333	0.559609	0.876623	0.317647	0.00451128	0.428571	-0.249754
HSP90AA1_HSPA7	0.74386	0.626374	0.26968	0.142857	0.0412196	-0.353571	0.447059	-0.0608651	0.173529	0.2	0.3	-0.25577	0.776224	-0.0853107	0.6	0.272827	-0.0642857	-0.563636	0.447552	0.1	0.267647	-0.0857143	-0.187879	-0.146727	0.287013	0.314706	0.132331	0.333333	-0.153695
MKKS_SUGT1	0.794737	0.70989	0.374265	0.392857	0.25127	0.514746	0.891176	0.156923	0.0353201	0.133333	-0.7	0.829744	0.755245	0.0400903	0.890909	0.679121	0.832143	0.248485	0.573427	0.7	0.297059	0.771429	0.527273	0.386466	0.742857	0.54599	0.634586	0.261905	0.871397
HSPB8_TMX1	0.447368	-0.16044	0.547819	0.464286	0.0785089	0.55	0.582353	0.379145	0.420588	0.4	0.6	0.0759104	0.538462	-0.197064	-0.136364	0.621978	0.307143	0.6	0.356643	0.3	0.229412	0.0285714	0.69697	-0.118797	-0.307892	0.132353	0.181955	0.357143	0.455665
BAG3_CCT5	0.0157895	0.318681	0.170483	1	0.181254	0.5	0.767647	0.6	0.5	0.65	0	-0.0940171	0.909091	0.000564653	0.790909	0.749451	0.621429	0.393939	0.048951	0.3	0.573529	0.6	0.793939	-0.0300752	0.138961	0.358824	0.52782	0.738095	0.0458128
BAG3_CCT4	0.608772	0.49011	0.126521	1	0.0660644	0.310714	0.758824	0.44	0.388235	0.333333	-0.1	-0.0557265	0.867133	0.0197628	0.818182	0.635165	0.567857	0.418182	-0.258741	-0.6	0.1	-0.6	0.418182	0.0345865	0.301299	0.264706	0.61203	0.809524	-0.000492611
BAG4_SEC63	0.885965	0.63956	0.347094	0.714286	0.549407	0.585714	0.873529	0.675897	0.0705882	0.483333	-0.1	0.838632	0.174825	0.345003	0.418182	0.815385	0.425	0.820672	0.692308	0.3	-0.216336	0.542857	0.466667	0.607519	0.235065	0.532353	0.721805	0.047619	0.787192
PDRG1_PFDN5	0.564912	0.0880089	0.580822	0.392857	-0.160971	0.332143	0.891176	0.597265	0.691176	0.166667	0.6	0.721026	0.839161	0.291443	0.3	0.846154	0.414286	0.224242	0.223776	0.8	0.323529	0.828571	0.806061	0.8	0.633766	0.297059	0.487218	0.380952	0.705419
CCT8_PFDN1	0.715789	0.371429	0.710789	0.428571	0.0355731	0.65	0.902941	0.275897	-0.202941	0.316667	0.9	0.868034	0.748252	0.470621	0.454545	0.863736	0.182143	0.684848	0.384615	0.7	0.373529	0.542857	0.369697	0.207519	0.0844156	0.355882	0.428571	0.52381	0.873399
FKBP7_SEC63	0.505263	0.674725	0.754334	0.571429	0.65782	0.0678571	0.891176	0.54188	0.708824	-0.383333	0.9	0.712137	0.594406	0.67721	0.609091	0.832967	0.235714	0.121581	0.629371	-0.7	0.51067	1	0.636364	0.610004	0.0376623	0.582353	0.721805	0.0714286	0.490148
PDRG1_PFDN6	0.72807	0.701099	0.630435	0.214286	0.10449	0.546429	0.791176	0.718071	0.338235	-0.116667	-0.1	0.500855	0.545455	0.166573	0.390909	0.534654	0.385714	-0.29697	-0.314685	0.5	0.35	0.314286	0.212121	0.210526	0.600844	0.35	0.509774	0.547619	0.80936
CCT6A_UXT	0.405263	0.657143	0.660731	0.821429	0.1214	0.460714	0.685294	0.38263	0.373529	0.635989	-0.1	0.656752	0.776224	0.17109	0.863636	0.661538	-0.132143	0.212121	0.398601	-0.9	0.358824	0.485714	0.345455	0.392481	0.0909091	0.411765	0.284317	-0.238095	0.752217
CCT6A_TOMM34	0.675439	0.661538	0.445987	1	-0.00508187	0.357143	0.926471	0.710769	0.405882	0.85	0.9	0.204103	0.707532	0.194805	0.890909	0.736264	-0.114286	0.248485	0.174825	0	0.4	0.314286	0.284848	0.554887	0.641558	0.388235	0.690226	0.0238095	0.860099
CLPB_STIP1	0.547368	0.771429	0.701701	0.892857	0.609432	0.389286	0.847059	0.614359	0.57248	0.116667	-0.1	0.780304	0.573427	0.396951	0.727273	0.736264	0.428571	0.624242	0.433566	-0.6	0.867647	0.714286	0.212121	0.392481	0.185714	0.247059	-0.0526316	0.47619	0.794089
AIPL1_PFDN5	0.24121	-0.019802	0.0398935	0.555937	-0.0530714	0.335714	0.533016	-0.0439006	0.0184219	0.487417	0.3	-0.0328261	0.04983	0.370066	-0.0190693	-0.115262	-0.426331	0.0790277	0.377622	0.3	0.0942483	0.0857143	-0.252138	0.0388405	0.212521	0.0207413	0.00921872	0.0714286	0.262223
DNAJA1_PDRG1	0.407018	0.371429	0.773664	0.0357143	0.518916	0.128571	0.65	-0.113182	-0.152941	-0.683333	0.6	0.416752	0.454545	0.210615	0.236364	0.459341	0.0285714	0.328269	0.41958	0.5	0.329412	0.0857143	0.454545	0.685714	0.314286	0.00588235	0.347368	0.047619	0.866502
PFDN5_TRAP1	0.368421	0.556656	0.00219186	0.392857	0.378989	0	0.714706	0.277265	0.605882	-0.166667	0.4	0.29094	0.797203	-0.150805	0.718182	0.692308	0.4	0.636364	0.48951	-0.2	0.194118	0.371429	0.0424242	0.237594	0.624878	0.244118	0.350376	0.714286	0.668473
HSPA4L_PTGES3	0.382456	0.749451	0.428285	0.321429	0.378882	-0.05	0.885294	0.208241	0.806476	0.65	0.7	0.816006	0.370629	0.491813	0.327273	0.876923	0.596429	-0.0424242	0.391608	0.7	0.0176471	-0.0285714	0.563636	-0.0616541	0.728159	0.167647	0.619782	0.404762	0.785222
PPIB_SEC63	0.342255	0.191209	0.802885	0.642857	0.450028	0.675	0.617647	0.664957	0.45	-0.1	-0.1	0.658803	0.895105	-0.381141	0.963636	0.476923	0.757143	0.480245	0.713287	0.1	0.357616	0.714286	0.539394	0.708271	0.532468	0.555882	0.774436	0.357143	0.721675
DNAJC7_SIL1	0.264912	0.578022	0.450872	0.857143	0.312253	0.0857143	0.744118	0.591795	0.0941176	0.116667	0.1	0.279316	0.594406	-0.312253	0.836364	0.56044	-0.0642857	-0.0787879	0.335664	-0.1	0.126471	0.753702	0.6	0.503759	-0.296104	0.2	-0.0503949	0.380952	0.830049
CCT5_SACS	0.477193	0.261538	0.815051	0.678571	0.561829	0.310714	0.588235	0.357949	0.382353	0.716667	0.1	0.404444	0.531469	-0.0976849	0.336364	0.0813187	0.525	0.357576	-0.216783	-0.4	0.0970588	-0.828571	0.624242	-0.0887218	0.14026	-0.0529412	-0.037594	0.452381	0.89803
BBS10_STIP1	0.126316	0.125275	0.570734	0.178571	0.403727	-0.0107143	0.761765	0.394872	0.529801	-0.283333	-0.6	0.644555	0.41958	0.0547713	0.0181818	0.393407	-0.192857	0.030303	0.503497	0.7	0.455882	0.371429	0.29697	0.538346	0.137662	0.2	0.419707	0.238095	0.762562
AIPL1_DNAJC8	0.0557418	-0.120879	0.191449	0.222375	0.00538254	-0.382143	0.286893	-0.126121	-0.159656	0.800757	-0.3	0.181228	0.156608	0.366794	0.104881	0.0845251	0.395697	0.364743	-0.048951	0.1	0.13666	0.0857143	-0.277999	0.32716	-0.10849	0.110455	-0.0614581	-0.0238095	0.145186
FKBP11_TTC1	0.275439	0.397802	0.473708	0.142857	-0.242236	0.175	0.547059	0.0345299	0.35	0.466667	0.7	-0.274235	-0.153846	-0.405985	0.528475	0.0593407	0.15	-0.151515	0.517483	0.7	0.505882	0.2	-0.151515	-0.254135	-0.51332	0.132353	-0.0481203	0.428571	0.397537
DNAJB6_SGTA	0.426316	-0.463736	0.659047	0.678571	-0.0095991	-0.0428571	0.767647	0.2	0.479412	-0.116667	0.8	-0.239015	0.0979021	0.487295	0.645455	0.397802	-0.0464286	-0.333333	-0.412587	0.6	0.10596	0.6	0.721212	0.32782	-0.120818	-0.267647	-0.473684	-0.238095	0.60936
HSPA13_PFDN6	0.564912	0.331868	0.645966	0.392857	-0.0214629	0.128571	0.370588	0.252693	-0.1	0.6	-0.3	0.399385	0.433566	-0.330322	0.481818	0.712872	-0.0714286	0.236364	0.0559441	-0.7	0.00294118	0.428571	0.345455	0.234586	-0.0487171	0.585294	0.398496	-0.0714286	0.741379
HSP90AA1_ST13	0.892982	0.595604	0.723077	0.107143	0.381813	0.710714	0.858824	0.48316	0.691176	0.233333	-0.2	0.921525	0.608392	0.0180791	0.309091	0.776678	0.728571	0.636364	0.559441	0.1	0.282353	-0.371429	0.272727	0.53554	0.746753	0.564706	0.815038	0.404762	0.75468
HSP90AA1_PDIA2	0.349123	-0.173626	0.409273	0	0.461321	-0.392857	0.829412	-0.336752	-0.65	0.633333	0.6	-0.639426	-0.237762	-0.270622	0.227273	0.0572058	-0.0857143	0.0666667	0.300699	0.1	-0.247059	-0.6	-0.115152	0.172245	0.0961039	0.0176471	0.278195	0.190476	0.0842365
HSP90AA1_PDIA4	0.65614	0.727473	0.613736	0.535714	0.67476	0.707143	0.547059	0.17812	0.402941	0.183333	0	0.747478	0.58042	0.320339	0.681818	0.646865	0.0535714	0.709091	0.923077	-0.9	0.5	-0.0857143	0.539394	0.248966	-0.0909091	0.685294	0.469173	0.47619	0.460099
SEC63_UXT	0.363158	0.81978	0.809536	0.714286	0.263693	0.707143	0.508824	0.45854	0.647059	0.0502096	0.3	0.530256	0.811189	-0.445511	0.781818	0.604396	0.0892857	0.182372	0.223776	0.5	0.238411	0.657143	0.745455	0.297744	-0.0142857	0.261765	-0.00902595	-0.047619	0.800985
DNAJB12_ODF1	0.209066	0.142231	0.286484	-0.118217	0.0995563	0.392857	-0.461303	0.157683	0.141372	0.148522	-0.666886	-0.335832	0.358708	0.331749	-0.0733976	0.0157343	-0.0271163	-0.341394	0.422546	0.111803	0.225564	-0.0303588	0.471951	0.508336	-0.146971	0.254836	0.133237	0.171457	0.531593
CDC37L1_HSPA14	0.785965	0.745055	0.712334	0.75	0.565217	0.785714	0.858824	0.406496	0.317647	0.733333	-0.1	0.827692	0.797203	0.478261	0.836364	0.569231	0.0964286	0.769697	0.398601	-0.6	0.123529	0.485714	0.454545	0.401504	0.196168	0.329412	0.633083	0.761905	0.929425
AIPL1_DNAJC7	0.0314181	0.204396	0.326848	-0.0741249	0.00384467	-0.375	0.158546	0.106031	0.0214922	0.330748	0.3	0.0998461	0.024915	-0.240095	-0.0381385	-0.0230523	-0.194019	-0.0729487	0.216783	0	0.0125664	-0.0285714	0.0452556	-0.0520463	-0.132268	-0.151115	0.0691404	-0.285714	0.0839509
PDIA6_URI1	0.792982	0.30989	0.751568	0.714286	0.73913	0.360714	0.914706	0.565812	0.658824	0.6	0.1	0.882202	0.734266	0.129305	0.854545	0.652747	0.792857	0.636364	0.748252	-0.3	0.244297	0.828571	0.369697	0.784962	-0.126015	0.423529	0.685714	0.928571	0.563547
DNAJC5_PTGES3	0.391228	-0.362637	0.24862	0.75	-0.229814	-0.0464286	0.823529	0.657206	0.248712	0	0.6	0.593707	0.825175	-0.0220215	0.890909	0.494505	0.0714286	-0.381818	-0.0559441	0.9	0.117647	-0.142857	0.224242	0.233083	-0.0811952	0.170588	0.488906	-0.214286	0.719704
PDRG1_PTGES3	0.484211	0.432967	0.830707	0.357143	0.499718	0.278571	0.835294	0.137094	0.612215	-0.15	0.6	0.576607	0.769231	0.473744	0.4	0.498901	0.160714	0.29697	0.671329	0.9	0.335294	0.657143	0.890909	0.908271	0.470283	0.285294	0.426476	0.0952381	0.782759
DNAJB12_VCP	0.577193	0.343235	0.850233	0.464286	0.394692	0.0642857	0.858824	0.832421	0.285294	0.216667	-0.1	0.0287229	0.433566	0.34952	0.718182	0.793407	-0.110714	0.587879	0.286713	0.6	0.724062	0.6	0.721212	0.649624	0.363636	0.402941	0.706767	0.238095	0.923153
DNAJC22_HSP90AA1	-0.339413	-0.0844497	0.464649	0.428571	0.255788	-0.189286	0.35	-0.192363	0.0676471	-0.783333	-0.3	-0.0164131	-0.0595448	0.338796	-0.00909091	-0.00440044	0.05	-0.248485	0.034965	-0.3	-0.0560474	-0.2	-0.672727	0.032343	-0.0584416	0.0794118	0	0.166667	0.287685
CCT5_SIL1	0.17193	0.608791	0.775389	0.821429	0.227555	0.410714	0.726471	0.632821	-0.00882353	-0.233333	0.3	0.355897	0.713287	-0.0412196	0.963636	0.573626	-0.0357143	0.0545455	0.195804	0.9	0.329412	-0.173931	0.151515	0.475188	-0.188312	-0.05	0.11809	0.714286	0.877833
AHSA2_TTC4	0.759649	0.402198	0.754668	0.571429	0.306606	-0.0142857	0.626471	0.385707	0.679412	0.633333	0.1	0.171282	0.86014	0.378882	0.536364	0.345055	0.571429	0.333333	0.111888	0.2	-0.102941	0.257143	0.393939	-0.0210526	0.35974	-0.194118	0.102256	0.309524	0.100493
AIPL1_SUGT1	-0.0445935	-0.0725275	0.0782631	-0.0370625	0.00999614	-0.239286	0.37296	-0.0260427	-0.0614063	0	0.2	0.061207	0.213557	0.160274	0	-0.0896479	0.449307	-0.0486324	0.321678	0.2	0.0706862	-0.0857143	0.00646508	-0.392289	-0.037154	-0.0666685	0.0706769	0	0.0288925
CLPX_SEC63	0.778947	0.613187	0.871806	0.857143	0.80463	0.294906	0.691176	0.557607	0.588235	0.816667	0.1	0.935043	0.874126	0.673256	0.845455	0.564835	0.342857	0.790277	0.377622	0	0.284032	0.371429	0.745455	-0.0075188	0.691358	0.676471	0.784962	0.380952	0.927094
DNAJC5G_HSPA14	-0.0760116	0.429043	0.253043	0.857143	-0.18115	0.621429	0.770588	-0.223241	-0.201619	-0.316667	0.8	0.118317	0.265734	0.018074	0.495801	-0.178022	0.564286	0.442424	0.545455	-0.3	0.314706	-0.314286	-0.6	-0.430075	0.230799	-0.297462	-0.0646391	0.52381	0.0924175
DNAJB4_HSP90AA1	0.950877	0.661538	0.794289	0.607143	0.174478	0.378571	0.832353	0.420171	-0.226471	0.783333	0.4	0.79535	0.48951	0.166102	0.572727	0.704071	0.435714	0.2	0.692308	0.1	-0.441176	-0.142857	0.29697	0.418955	0.914286	0.791176	0.628571	0.571429	0.92069
EDEM1_SEC63	0.870175	-0.0021978	0.49607	0.892857	0.490683	0.771429	0.779412	0.907009	0.649007	0.1	-0.3	0.6278	0.454545	0.688312	0.7	0.731868	0.382143	0.559273	0.545455	0.6	0.638705	0.428571	0.745455	0.0180451	0.292208	0.544118	0.757895	0.333333	0.800493
BAG1_PFDN2	-0.0157895	0.542857	0.677605	0.928571	0.0739904	-0.210714	0.791176	0.282735	0.620588	0.7	0.5	0.757052	0.671329	0.686053	0.427273	0.859341	0.210714	0.175758	0.104895	0.4	0.264706	-0.885714	0.2	0.485714	0.175325	0.361765	0.481203	0.215573	0.672414
BAG2_CANX	0.815789	0.0417582	0.792339	0.285714	0.124788	0.0857143	0.976471	0.724444	0.0176471	0.383333	0.1	0.84	0.664336	-0.277244	0.581818	0.573626	0.392857	0.733333	0.636364	0.1	0.247059	0.371429	0.587879	0.509774	0.0753247	0.452941	0.360902	0.619048	0.79803
DNAJB12_DNAJC5G	0.00304046	0.347635	0.330723	0.357143	0.00624655	0.385714	0.605882	-0.246667	-0.0500368	0.266667	0	0.0593405	0.0839161	0.247953	0.39092	0.23956	0.103571	-0.030303	0.328671	0.3	-0.10596	-0.257143	-0.515152	0.302256	0.125493	-0.155526	-0.332655	-0.166667	-0.0505973
CDC37L1_DNAJC8	0.873684	0.657143	0.733514	0.928571	0.293055	0.692857	0.782353	0.441368	0.488235	0.683333	-0.6	0.935043	0.881119	0.0739695	0.8	0.661538	0.221429	0.781818	0.566434	0.3	0.194118	0.714286	0.612121	0.16698	0.145455	0.690214	0.774436	0.0952381	0.933859
DNAJB12_DNAJC5B	0.166667	-0.0966536	0.167113	-0.0445435	-0.0615645	0.596429	-0.108149	-0.169602	0	0.511208	-0.205196	0.133989	-0.265132	0.157725	0.26984	-0.0427074	0.286111	-0.446091	0.587413	0.782624	0.47085	0.212512	0.0937958	0.240034	0.0233766	0.227767	0.233778	0.545545	0.0756184
FKBP2_SGTA	0.508772	0.134214	0.509138	0.607143	0.368718	0.403571	0.647059	0.481108	0.711765	0.733333	0	0.387759	0.678322	0.535855	0.409091	0.626374	0.292857	0.539394	-0.356643	0.9	0.520588	0.542857	0.0424242	0.658647	0.446249	0.461765	0.0706767	0.761905	0.717241
CHORDC1_DNAJC30	0.442105	0.279121	0.476829	0.571429	-0.317899	0.171429	0.402941	0.228034	-0.05	0.133333	-0.7	0.138462	0.356643	-0.128176	0.327273	0.120879	-0.1	0.551515	-0.685315	-0.4	-0.0941176	-0.657143	0.454545	-0.589474	0.0701299	0.532353	-0.103759	-0.166667	0.618227
RUVBL2_URI1	0.407018	0.261538	0.289836	0.607143	0.627329	0.475	0.711765	0.214738	0.511765	0.2	-0.4	0.327235	0.811189	-0.286925	0.790909	0.608791	0.646429	-0.551515	0.321678	0.6	0.206034	-0.428571	-0.139394	0.766917	0.214355	-0.241176	-0.115789	0.809524	0.417241
AHSA1_FKBP1A	-0.264912	0.591209	0.321911	0.928571	0.451158	0.814286	0.661765	0.464615	-0.520588	-0.15	0.3	0.796923	0.671329	-0.0581592	0.809091	0.463736	0.342857	0.309091	0.321678	0.2	0.288235	0.6	0.6	0.196314	-0.378694	0.208824	0.215038	0.0952381	0.834339
FKBP11_PTGES3	0.352632	0.63956	0.176245	0.464286	-0.151892	-0.0607143	0.411765	0.10359	0.606328	-0.366667	-0.3	-0.307166	0.0839161	-0.384529	0.590909	0.340659	-0.107143	0.00606061	0.440559	-0.8	0.335294	0.257143	-0.030303	0.0781955	-0.531991	0.194118	0.0827379	0.357143	0.316256
CCT5_PFDN4	0.577193	0.806593	0.610897	0.107143	0.354037	0.614286	0.841176	0.640342	0.179412	0.533333	-0.7	0.895385	0.643357	-0.0163796	0.663636	0.683516	0.596429	0.260606	0.328671	0.9	0.25	-0.314286	0.139394	0.645113	0.074026	0.167647	0.511278	0.119048	0.885714
HSPE1_TTC1	0.198246	0.103297	0.654678	0.0357143	-0.0762281	0.467857	0.708824	0.56967	0.15	-0.416667	0.1	0.751111	0.818182	0.394692	0.669706	0.512088	0.260714	0.224242	0.216783	0	0.235294	-0.0857143	0.490909	0.290226	0.226121	0.529412	0.428571	0.357143	0.833498
DNAJC1_STIP1	0.392982	0.27033	0.348127	1	0.334839	0.357143	0.620588	0.54188	0.428571	0.7	0.6	0.468798	0.776224	0.0570299	0.781818	0.81978	0.675	0.515152	0.433566	-0.3	0.273529	0.771429	0.236364	0.285714	0.358442	0.417647	-0.0345865	0.357143	0.35468
CCT6A_HSPE1	0.564912	0.81978	0.729618	0.607143	0.0739695	0.839286	0.661765	0.492392	0.685294	-0.316667	-0.3	0.723077	0.629371	0.348391	0.881818	0.806593	0.139286	0.309091	0.356643	-0.1	0.611765	0.542857	0.866667	0.133835	0.0883117	0.173529	0.682707	0.857143	0.827094
EDEM3_STIP1	-0.0894737	0.402198	0.7728	0.892857	0.38227	0.307143	0.682353	0.470769	-0.0588668	-0.516667	-0.5	0.665071	0.440559	0.177866	0.781818	0.626374	0.303843	0.2	-0.20979	-0.1	-0.1	0.142857	0.38298	0.413534	0.350649	0.370588	0.37594	0.547619	0.800985
HSCB_NUDC	0.0877193	0.296703	0.222656	-0.107143	0.175092	-0.110714	0.676471	0.383932	0.670588	-0.0166667	-0.4	0.495385	0.671329	0.114657	0.563636	0.67033	0.221429	0.454545	0.433566	0.2	0.451803	0.657143	0.139394	0.493233	0.368831	0.252941	0.198496	0.309524	0.546798
CALR_PTGES3	0.742105	0.503297	0.815068	0.571429	0.41389	0.607143	0.661765	0.626667	0.765269	0.116667	-0.2	0.677839	0.615385	-0.0254094	0.7	0.591209	0.760714	0.69697	0.328671	-0.7	0.6	0.714286	0.430303	0.231579	0.173433	0.314706	0.651373	0.142857	0.578818
HSP90AA1_HSPA4L	0.457895	0.476923	0.765202	-0.178571	0.562959	0.25	0.802941	0.336468	0.673529	0.0166667	0.8	0.774491	0.398601	0.337288	0.809091	0.717272	0.167857	0.236364	0.363636	1	-0.185294	0.714286	0.757576	0.183528	0.701299	0.388235	0.569925	0.714286	0.881281
HSPH1_SGTA	0.205263	-0.116484	0.336966	0.142857	-0.128176	-0.0535714	0.867647	0.177436	0.726471	-0.766667	0.9	-0.0523166	0.13986	-0.142857	0.763636	0.652747	-0.221429	-0.115152	-0.398601	0.7	0.276471	-0.142857	0.175758	0.215038	0.000649562	-0.123529	-0.0947368	-0.047619	0.469458
HSPH1_URI1	0.485965	0.520879	0.267896	0.642857	0.428571	0.675	0.741176	0.34906	0.6	-0.1	0.6	0.713968	0.51049	0.15415	0.481818	0.569231	0.439286	0.369697	0.58042	-0.2	0.101545	0.0857143	0.345455	0.335338	0.309191	0.473529	0.490226	0.380952	0.536453
DNAJA3_SEC63	0.729825	0.331868	0.59581	0.714286	0.0909091	0.232143	0.608824	0.433846	0.294118	0.25	0.7	0.786667	0.902098	0.243365	0.790909	0.63956	-0.517857	0.747724	0.58042	-0.6	0.0397644	0.485714	0.490909	0.345865	0.161039	0.276471	0.353383	0.166667	0.793103
DNAJC11_TMX1	0.664912	0.573626	-0.10285	0.964286	0.0982773	-0.205541	0.488235	0.460513	0.0691685	0	-0.4	0.524786	0.657343	0.351779	0.581818	0.749451	0.185714	0.406061	0.0979021	0.1	0.226471	0.714286	0.0181818	0.18428	0.514453	0.0382353	0.542857	0.214286	0.378325
AHSA1_DNAJC11	0.392982	0.551648	0.604396	0.964286	0.0999435	0.275246	0.902941	0.314872	0.853569	0	-0.3	0.416752	0.643357	-0.287408	0.945455	0.920879	-0.335714	0.515152	0.223776	-0.4	0.570588	0.142857	0.127273	-0.0549079	-0.134459	0.0147059	0.404511	0.642857	0.87326
AHSA1_DNAJC10	0.342105	0.375824	0.811218	0.571429	0.123659	-0.0821429	0.58131	0.417436	0.276471	0.116667	0.5	0.443419	0.468531	-0.444382	0.718182	0.683516	0.0678571	0.236364	0.601399	0.3	-0.0882353	0.714286	0.393939	0.506767	0.169536	-0.108824	-0.177444	0.333333	0.777682
AHSA1_DNAJC13	0.307018	0.0769231	0.794122	0.5	0.147374	0.760714	0.838235	0.566496	0.406181	0.4	-0.7	0.555556	0.79021	-0.0479955	0.681818	0.687912	0.482143	0.248485	0.391608	0.8	0.429412	0.828571	0.454545	0.169925	0.331926	0.314706	0.181955	0.47619	0.725951
HSPA1A_URI1	0.215789	0.30989	0.638847	0.0180187	0.353572	-0.257143	0.591176	-0.202051	-0.0676471	-0.433333	0.2	0.110788	-0.034965	-0.000564653	0.136364	0.107692	0.128571	-0.00606061	0.0629371	0.5	0.163355	-0.142857	0.478788	0.372932	0.226697	0.3	-0.147368	0.404762	0.0950739
AHSA1_DNAJC15	0.0368421	0.0989011	0.356254	0.5	0.0965556	0.0428571	0.879412	0.334017	-0.176471	0.25	0.8	0.65812	0.895105	-0.133823	0.290909	0.718681	0.210714	0.660606	-0.027972	0.1	0.573529	-0.0285714	0.163636	0.347368	0.0597597	0.573529	0.345995	0.571429	0.672497
AHSA1_DNAJC14	0.0929825	0.2	0.906635	1	0.0954263	-0.25	0.847059	0.550769	0.697059	-0.05	0.5	0.67453	0.440559	-0.399209	0.754545	0.885714	0.0714286	0.915152	0.699301	0.3	0.0235294	0.542857	0.478788	0.270677	-0.203962	0.59897	0.315789	0.809524	0.830152
AHSA1_DNAJC17	0.319298	0.283516	0.855348	1	0.347261	0.146429	0.547059	0.449573	0.341176	-0.276153	-0.7	0.535043	0.58042	-0.0208922	0.772727	0.582418	-0.142985	-0.2	-0.111888	0.6	0.0647059	0.771429	0.418182	0.0736842	0.278012	0.0838852	0.00300752	0.404762	0.768075
AHSA1_DNAJC16	0.149123	0.217582	0.885721	0.571429	0.427442	0.310714	0.741176	0.604103	0.147167	-0.183333	0.5	0.729915	0.174825	-0.498588	0.454545	0.841758	-0.257143	0.187879	-0.314685	0	0.170588	0.314286	0.321212	-0.305263	0.140305	-0.197059	0.234586	0.238095	0.932874
FKBP1B_SGTA	0.00526316	0.248352	0.155455	0.642857	0.140599	0.482143	0.2	0.0700855	0.164706	0.233333	0.6	0.0106001	0.398601	0.127047	-0.0272727	-0.147415	0.185714	0.587879	-0.188811	0.3	0.279412	0.0857143	-0.00606061	0.442105	0.137147	0.208824	-0.267018	0.190476	0.403941
FKBP9_SEC63	0.47193	0.758242	0.708278	0.571429	0.378882	0.578571	0.714706	0.725812	0.0235294	-0.05	0.1	0.176752	0.300699	0.407115	0.681818	0.652747	0.314286	0.334348	0.72028	-0.2	0.61663	0.885714	0.6	0.651128	0.0402597	0.694118	0.738346	0.119048	-0.136453
DNAJC4_PFDN5	0.0421053	0.602861	0.376541	0.857143	0.386896	0.678571	0.826471	0.641709	0.752941	0.216667	-0.3	0.276581	0.335664	0.357526	0.336364	0.718681	0.725	-0.0181818	0.125874	0.5	0.702941	0.657143	0.769697	0.842105	0.744156	0.341176	0.478195	0.166667	0.606404
DNAJA1_DNAJC4	-0.0122807	0.134066	0.415368	0.25	-0.160926	0.192857	0.817647	-0.157976	0.0794118	-0.366667	-0.8	-0.188376	0.0769231	-0.068323	0.00909091	0.402198	-0.214286	-0.656538	-0.629371	0.3	-0.0647059	-0.257143	-0.236364	0.445113	-0.119481	-0.114706	-0.123308	0.190476	0.290148
DNAJA1_DNAJC1	0.714035	0.441758	0.313332	0.964286	0.346132	0.35	0.741176	0.416823	0.119205	0.666667	0.6	0.401709	0.503497	0.042349	0.827273	0.701099	0.725	0.668696	0.517483	0.7	0.267647	0.542857	0.345455	0.44812	0.372727	0.723529	0.574436	0.666667	0.351724
PPIC_URI1	0.351909	0.243956	0.465164	0.428571	-0.194805	-0.0392857	0.561765	0.452308	-0.00294118	0.666667	-0.1	0.120362	0.573427	0.133823	0.836364	0.635165	0.467857	0.515152	0.0769231	-0.1	0.151582	0.257143	0.648485	0.717293	0.213706	0.329412	0.442105	0.666667	0.181281
ODF1_SEC63	0.395995	0.32002	0.232527	-0.236433	-0.0464596	-0.142857	-0.450575	0.347702	-0.103673	0.415862	0.205196	0.0200953	0.491274	-0.00739961	-0.458735	0.227024	0.145266	-0.287644	0.211273	0.111803	-0.135936	-0.212512	0.471951	0.441293	0.00467634	-0.236414	0.117112	-0.732589	0.347826
DNAJC24_PFDN6	0.614035	0.226374	0.569356	0.464286	0.298221	0.0642857	0.644118	0.0916396	0.220588	0.816667	-0.1	0.127521	0.685315	-0.428571	0.454545	0.569857	-0.175	0.660606	-0.0909091	0.3	-0.0764706	0.371429	0.0909091	0.141353	0.450796	-0.158824	0.366917	0.166667	0.669951
DNAJB11_HSP90B1	0.907018	0.854945	0.937437	0.678571	0.448461	0.785714	0.903606	0.679316	0.738235	0.35	0.9	0.898803	0.671329	0.375494	0.918182	0.920879	0.271429	0.951515	0.895105	0.4	0.847059	0.142857	0.636364	0.87218	0.646753	0.711765	0.777444	0.52381	0.90824
FKBP11_SGTA	0.570175	0.221978	0.25029	0.5	-0.131564	0.3	0.547059	0.249231	0.544118	0.816667	-0.3	0.433995	0.244755	-0.389046	0.609091	0.389011	-0.0857143	0.442424	-0.447552	-0.9	0.0941176	0.2	-0.442424	-0.243609	-0.342319	0.335294	0.392481	0.333333	0.430542
CANX_DNAJB13	0.364912	0.446154	0.317444	0.214286	-0.356296	-0.0392857	0.132024	-0.044056	-0.179412	0.25	0.1	-0.184957	0.461538	0.211805	0.190909	0.13039	-0.302056	-0.539394	0.412587	-0.2	0.217647	-0.2	-0.443771	-0.380451	0.0623377	0.411765	0.41203	0.119048	0.307882
CDC37L1_PFDN5	0.626316	0.818482	0.386498	0.428571	-0.160407	-0.0428571	0.467647	0.241709	0.335294	0.283333	-0.1	0.447521	0.853147	-0.0457498	0.554545	0.643956	-0.221429	0.551515	-0.0839161	0.1	-0.164706	0.942857	0.127273	-0.0285714	-0.212987	0.620588	0.843609	0.0952381	0.743441
ST13_TMX1	0.32807	0.630769	0.861351	0.535714	0.625706	0.189286	0.532353	0.61549	0.467647	0.416667	0	0.792137	0.573427	0.00282326	0.581818	0.810989	0.189286	0.709091	0.797203	-0.1	-0.135294	0.6	0.442424	0.67218	0.312439	0.838235	0.869173	-0.119048	0.695074
CCT8_DYX1C1	0.394737	0.573626	0.486609	0.785714	-0.0491248	0.025	0.517647	0.626432	0.552941	-0.116667	0.9	0.0242735	0.517483	-0.118046	0.327273	0.542857	0.200179	0.0424242	0.307692	0.7	0.470588	0.695725	-0.0181818	0.0345865	-0.422078	0.247059	0.22406	0.52381	0.74335
HSPA8_TMX1	0.126316	0.556044	0.171738	0.857143	0.413443	0.432143	0.611765	0.184274	-0.0764706	-0.266667	0.5	0.719781	0.475524	0.163185	0.509091	0.740659	0.332143	0.515152	0.713287	-0.6	0.370588	-0.371429	0.10303	0.497744	0.344917	0.45	0.407519	0.404762	0.50936
GAK_SEC63	0.664912	0.221978	0.469601	0.714286	-0.278374	-0.228571	0.455882	0.635556	0.673529	-0.0166667	0.1	-0.0796581	-0.0559441	0.350649	0.563636	0.384615	-0.546429	0.310032	-0.216783	-0.6	0.63429	0.942857	0.781818	-0.109774	0.141558	0.117647	0.606015	-0.0714286	0.44532
PFDN2_TXNRD1	0.314035	0.279121	0.708848	0.964286	-0.196555	0.0928571	0.658824	0.323761	-0.0882353	0.166667	-0.9	0.673846	0.643357	-0.375494	0.409091	0.512088	-0.425	0.830303	0.181818	-0.7	0.0764706	0.885714	0.406061	0.225564	0.248052	0.597059	0.452632	0.622766	0.550739
DNAJC16_TMX1	0.757895	0.727473	0.293727	0.535714	0.415137	0.610714	0.623529	0.58359	0.523915	0.133333	0.8	0.852991	0.601399	0.663467	0.627273	0.863736	0	0.551515	0.300699	-0.1	0.652941	0.828571	0.866667	-0.123308	0.54823	0.220588	0.523308	0.142857	0.327094
DNAJC5G_NUDC	-0.213846	0.0528053	0.611155	0.5	-0.0880196	0.603571	0.529412	-0.0712471	0.111847	-0.683333	-0.3	0.0498719	0.370629	0.199435	0.400454	0.358242	-0.107143	0.00606061	0.237762	-0.5	0.288235	0.0857143	-0.0424242	0.15188	0.252293	0.309542	-0.0220719	-0.0952381	0.0800263
AHSA1_MZB1	0.0912281	-0.151648	0.116192	0.108112	-0.012987	0.00714286	0.805882	-0.25077	0.526471	-0.616667	0.7	0.154305	0.342657	-0.0315589	0.254545	0.406593	-0.242857	0.151515	-0.118881	0.7	-0.282353	0.314286	-0.0666667	0.287218	-0.261124	-0.167647	-0.621286	0.261905	0.182625
CRYAB_NUDC	0.124561	0.226374	-0.137486	0.678571	0.533183	-0.307143	0.779412	0.362735	-0.467647	0.15	0.3	0.734701	0.762238	0.339452	-0.127273	0.714286	0.157143	0.0787879	0.27972	0.6	-0.461765	-0.2	0.406061	-0.154887	0.490909	0.232353	-0.180451	0.357143	0.183744
CLPB_URI1	0.184211	0.437363	0.344088	0.785714	0.282971	0.203571	0.811765	0.65265	0.202941	0.316667	-0.6	0.748846	0.643357	0.0570299	0.945455	0.648352	0.214286	0.6	0.594406	-0.2	0.261957	0.542857	0.187879	0.281203	-0.583956	0.0294118	0.219549	0.261905	0.512315
SGTB_TMX1	0.687719	0.454945	0.0467179	0.892857	0.581757	0.663092	0.876471	0.590427	0.782353	0.55	-0.7	0.820855	0.643357	0.474873	0.745455	0.731868	0.457143	0.624242	0.167832	0.7	0.502941	0.6	0.842424	0.153383	0.0493667	0.476471	0.538346	0	0.411823
HSP90AA1_MKKS	0.424561	0.538462	0.654733	0	0.346132	0.100089	0.729412	0.0317949	-0.133922	0.166667	-0.2	0.875363	0.671329	0.0288136	0.463636	0.327833	-0.0107143	0.648485	0.699301	0.6	0.0352941	-0.371429	0.309091	0.500188	0.193506	0.721119	0.606015	0.0714286	0.901835
HSPD1_SUGT1	0.522807	0.604396	0.842593	0.392857	0.639752	-0.0464286	0.829412	0.690256	0.402941	-0.733333	0.6	0.870769	0.437829	0.395822	0.772727	0.793407	0.435714	0.333333	0.125874	-0.5	0.220588	0.314286	0.163636	0.224144	0.251948	0.532353	0.32782	0.047619	0.815225
HSPB6_PFDN6	0.396491	-0.0241758	0.0135687	0.357143	-0.324202	0.317857	0.770588	-0.278215	-0.111765	-0.133333	-0.3	0.145299	0.111888	0.221909	0.118182	0.756876	-0.335714	0.454545	0	0.3	0.217647	0.371429	-0.0909091	0.0165414	0.329328	0.314706	-0.497744	0.214286	-0.106404
HSPB6_PFDN5	0.263158	0.59626	0.200234	0.571429	-0.114092	-0.128571	0.764706	-0.193879	-0.444118	-0.0666667	-0.7	-0.10906	0.153846	0.0779441	-0.0181818	0.406593	-0.592857	0.454545	-0.482517	0.4	0.0852941	0.885714	-0.345455	0.184962	0.550649	0.317647	0.264662	0.190476	-0.13399
DNAJA1_PPID	0.629825	0.402198	0.886326	0.75	0.607173	0.646429	0.761765	0.292016	0.426471	-0.4	0.8	0.751111	0.545455	0.503248	0.372727	0.793407	0.132143	0.38298	0.755245	-0.2	0.464706	0.0857143	0.575758	0.524812	0.519481	0.247059	0.470677	-0.0952381	0.953073
DNAJC30_SUGT1	0.72807	0.38022	0.349992	0.535714	0.0841333	0.514286	0.717647	0.334017	0.0352941	-0.0166667	-0.9	0.175385	0.657343	-0.0344438	0.809091	0.49011	0.55	0.539394	0.237762	0.6	-0.105882	0.0857143	0.333333	0.141353	0.541558	0.238235	-0.0240601	0.309524	0.781623
MKKS_SGTA	0.352632	0.261538	0.389692	0.678571	-0.094297	0.68454	0.714706	0.109744	-0.482708	0.0833333	-0.2	-0.218841	0.328671	0.027668	0.354545	0.437363	-0.0285714	-0.163636	-0.342657	0.7	0.314706	0.714286	0.757576	0.675188	0.452095	0.329654	-0.249624	0.714286	0.520015
DNAJB12_SACS	0.468421	0.626374	0.79355	0.535714	0.296443	-0.2	0.735294	0.127201	0.785294	0.0333333	0.6	0.367584	0.538462	0.0095991	0.554545	0.349451	-0.178571	0.660606	0.622378	-0.1	0.172185	0.371429	0.163636	-0.290226	-0.0181818	-0.0176471	-0.154887	0	0.765025
CRYAA_HSP90AA1	0.105457	-0.345785	0.39881	0.126131	-0.157716	0.0142857	0.204469	-0.232022	-0.0716498	0.208893	0.3	0.336727	0.211273	0.0484702	-0.390909	0.391346	0.295804	0.0193952	0.101374	1	0.242555	-1	0.846926	-0.240414	0.168958	0.0226494	0.196589	0.0714286	0.0465575
AHSA2_HSPB8	0.229825	-0.0901099	0.516637	0.464286	-0.129305	0.0642857	0.482353	0.00444444	0.120588	-0.1	-0.7	0.175415	-0.0699301	-0.453416	-0.263636	0.0637363	-0.228571	0.151515	0.0909091	0.1	0.155882	-0.0285714	0.490909	0.0270677	-0.227273	-0.417647	-0.416541	-0.238095	0.270936
CCT8_SACS	0.682456	0.178022	0.736604	0.678571	0.347261	0.207143	0.647059	0.452308	0.570588	0.816667	0.2	0.371624	0.594406	0.221406	0.590909	0.151648	0.396429	0.515152	0.027972	-0.4	0.0441176	0.0857143	0.769697	0.330827	0.218182	-0.358824	-0.108271	0.333333	0.922167
AHSA2_HSPB2	0.430105	0.595604	0.353265	0.357143	0.193676	0.267857	0.608824	0.156239	-0.417647	0.333333	0	0.180171	0.230769	-0.0598701	0.172727	0.243956	0.560714	0.466667	0.258741	0.2	0.182353	0.828571	0.2	-0.18797	0.798701	0.429412	0.678195	0.428571	0.0931034
AHSA2_HSPB3	-0.360846	0.230769	-0.274173	0.178571	-0.43083	0.335714	0.479412	-0.100855	0.0986019	-0.433333	-0.5	-0.0624919	0.426573	-0.110107	0.572078	0.0461538	0.45	-0.345455	-0.671329	-0.7	-0.46652	0.0285714	0.370822	-0.152454	-0.135065	0.258824	0.446032	-0.214286	0.203448
AHSA2_HSPB6	0.22807	0.542857	0.336068	0.75	0.0107284	0.110714	0.438235	-0.108053	-0.755882	-0.566667	-0.6	0.107009	-0.20979	-0.505364	-0.172727	-0.107692	-0.439286	0.236364	0.258741	0	-0.188235	0.657143	-0.127273	-0.037594	0.450649	0.45	0.596992	0.119048	0.423153
AHSA2_HSPB7	0.0842105	0.52967	0.53937	-0.107143	0.28515	-0.189286	0.376471	0.304615	-0.670588	0	-0.4	0.330598	0.0629371	-0.158667	-0.190909	0.0021978	0.425	0.248485	0.328671	0.1	-0.0911765	0.942857	-0.127273	-0.18797	0.0896104	0.111765	0.532331	-0.428571	0.241379
FKBP9_PFDN2	0.0122807	0.156044	0.465498	0.321429	-0.0231508	0.514286	0.614706	0.118632	-0.241176	-0.35	-0.3	-0.286154	0.181818	-0.565217	0.536364	0.569231	-0.217857	0.624242	0.363636	-0.7	0.123529	0.6	0.236364	0.225564	-0.45974	0.582353	0.324812	0.503003	0.0950739
FKBP9_PFDN6	0.201754	0.217582	0.325046	-0.178571	-0.202203	0.275	0.555882	0.103949	-0.247059	0.3	-0.1	-0.0529915	0.027972	-0.621683	0.809091	0.587459	0.278571	0.357576	-0.27972	-0.5	0.194118	0.371429	-0.0787879	-0.0511278	0.232543	0.405882	0.0406015	0	0.0704434
HSPA4_SEC63	0.766667	0.248352	0.699767	0.821429	0.420666	0.764286	0.758824	0.415798	0.65	0.7	0.3	0.835214	0.839161	-0.0988142	0.854545	0.736264	0.00357143	0.57751	0.559441	-0.3	0.603385	-0.885714	0.490909	0.553383	0.509091	0.544118	0.637594	0.690476	0.903448
FKBP9_PFDN5	0.136842	0.721673	0.389053	0.821429	0.0457498	-0.425	0.708824	0.161709	0.0617647	0.2	-0.9	-0.267009	0.223776	-0.401017	0.8	0.868132	-0.3	0.612121	0.034965	-0.8	0.514706	0.6	0.454545	0.75188	0.549351	0.535294	0.521805	0.619048	-0.260591
FKBP15_HSPA14	0.715789	0.727473	0.730641	0.821429	0.526821	0.146429	0.688235	0.780513	0.797059	-0.233333	0.2	0.569231	0.741259	0.519062	0.227273	0.6	0.1	0.745455	0.391608	-0.4	0.276471	0.828571	0.284848	0.335338	-0.0708022	0.305882	0.643099	0.571429	0.716749
CCT5_HSPA5	0.108772	0.573626	0.837687	0.75	0.617165	0.596429	0.826471	0.705299	0.711765	0.466667	0.8	0.761368	0.79021	0.0671937	0.918182	0.806593	0.0571429	0.915152	0.825175	0.4	0.817647	0.714286	0.515152	0.646617	0.453247	-0.158824	0.366917	0.833333	0.94335
CCT5_HSPA2	0.375439	0.551648	0.344035	0.607143	0.170573	0.910714	0.791176	0.0892308	0.223694	0.35	-0.3	0.416752	0.944056	-0.242236	0.718182	0.621978	0.0178571	0.381818	0.874126	0.3	0.291176	0.314286	0.345455	0.433083	0.0519481	0.0323529	0.44812	0	0.143842
DNAJC8_HSPB11	0.873684	0.78022	0.862236	0.714286	0.23546	0.107143	0.741176	0.46914	0.576471	0.433333	0.9	0.607521	0.818182	0.473877	0.581818	0.63956	0.00357143	0.50303	0.00699301	-0.1	-0.0470588	1	-0.0666667	0.219631	0.487013	0.729949	0.810526	0.833333	0.87734
DNAJC8_ERP44	0.833333	0.353846	0.786836	0.714286	0.651045	0.571429	0.811765	0.790563	0.661765	0.816667	0.8	0.766838	0.58042	0.226426	0.854545	0.793407	0.357143	0.648485	0.804196	-0.7	0.494118	0.771429	0.672727	0.589695	0.545455	0.55482	0.867669	0.404762	0.920197
AIPL1_TMX1	-0.121619	-0.274725	0.108699	0.0741249	-0.106912	-0.567857	0.451478	0.0658509	-0.116672	0.42649	0.3	0.0300906	0.0818635	-0.142537	0.209762	0.0896479	0.423778	0.492403	-0.027972	-0.9	0.246616	0.2	-0.148697	-0.118075	-0.158328	-0.0859283	-0.0399478	0.428571	0.0745681
SUGT1_TXNDC5	0.517544	0.617582	0.851975	0.714286	0.079616	0.171429	0.767647	0.677265	0.497059	0.716667	-0.5	0.524103	0.524476	-0.259176	0.536364	0.428571	0.389286	0.684848	0.174825	-0.3	0.4	0.885714	0.551515	0.320301	0.0597403	-0.0117647	0.500752	-0.333333	0.674221
PPIB_SGTA	0.429136	0.0505495	0.591575	0.357143	-0.0378317	-0.371429	0.464706	0.396239	0.520588	0.9	-0.6	-0.0605232	-0.153846	0.0107284	0.518182	0.507692	0.00357143	-0.430303	-0.461538	-0.9	0.532353	0.485714	-0.321212	0.67218	0.0824943	0.335294	0.261654	0.261905	0.805419
CHORDC1_DNAJC24	0.763158	0.415385	0.835391	0.928571	0.315641	0.403571	0.691176	0.248547	0.829412	0.116667	-0.7	0.578803	0.48951	0.567476	0.527273	0.643956	0.178571	0.612121	0.216783	0.9	0.152941	0.257143	0.648485	0.305263	0.115584	0.0970588	0.0165414	0.47619	0.829064
CLPX_PTGES3	0.419298	0.767033	0.84205	0.607143	0.597967	0.182306	0.785294	0.576068	0.807947	0.3	-0.1	0.867989	0.818182	0.373906	0.8	0.446154	-0.0607143	0.466667	0.125874	-0.5	0.158824	0.542857	0.612121	-0.156391	-0.0955476	0.570588	0.885295	0.261905	0.889163
AHSA1_FKBP15	0.124561	0.265934	0.701917	0.928571	0.352908	0.753571	0.655882	0.586325	0.408824	0	-0.6	0.477607	0.517483	-0.476702	0.3	0.731868	-0.592857	0.236364	-0.216783	0.2	0.373529	0.714286	0.260606	0.172932	0.302046	0.308824	0.391877	0.380952	0.730878
HSPA7_URI1	0.331579	0.375824	0.579707	0.321429	-0.198193	-0.146429	0.382353	0.240041	0.432353	-0.466667	-0.5	-0.145666	0.678322	0.376623	0.490909	0.00659341	-0.182143	-0.0787879	0.0769231	-1	0.285504	0.714286	-0.115152	-0.178263	-0.145502	0.217647	0.183459	0.714286	0.0970443
CCT8_GRPEL1	0.184211	0.67033	0.796472	1	0.28402	0.435714	0.947059	0.444862	0.367647	0.4	0.9	0.751923	0.797203	0.110703	0.918182	0.92967	0.510714	0.466667	0.517483	-1	0.723529	0.6	0.721212	0.43609	0.261039	0.75	0.52782	0.285714	0.903448
CCT8_GRPEL2	0.736842	-0.0153846	0.760484	0.821429	0.104461	0.4	0.414706	0.470769	-0.472406	-0.866667	-0.4	0.82359	0.167832	-0.335498	0.127273	-0.0021978	0.0892857	0.527273	0	0.7	-0.223529	-0.0857143	-0.224242	0.381955	-0.0571429	-0.0294118	0.431579	0.428571	0.896059
CHORDC1_DNAJC25	0.742105	0.964835	0.815518	0.857143	0.571993	0.307143	0.747059	0.396239	0.279412	0.166667	0.3	0.666211	0.65035	0.364407	0.145455	0.621978	-0.153571	0.830303	0.416813	0.6	0.570588	0.428571	0.431613	0.165414	0.27013	0.855882	0.559398	0.190476	0.783744
AHSA2_UNC45A	0.475439	0.327473	0.427213	0.357143	0.17109	-0.125	0.602941	0.69641	0.85	0.533333	0.2	0.535726	-0.20979	-0.344535	0.318182	0.248625	0.103571	-0.0545455	0.013986	-0.1	0.0470588	0.371429	0.0787879	-0.103759	0.451948	-0.5	-0.476692	-0.0238095	0.360099
CCT3_HSPA5	0.292982	0.626374	0.818837	0.75	0.652174	0.546429	0.873529	0.678632	0.708824	0.0833333	0.9	0.740297	0.762238	0.172219	0.809091	0.749451	-0.0857143	0.830303	0.51049	0.1	0.802941	0.942857	0.636364	0.524812	0.490909	-0.294118	0.162406	0.690476	0.94335
CCT3_HSPA6	0.536842	0.538462	0.331093	0.25	0.0412196	0.636853	0.458824	-0.277265	-0.105882	-0.733333	-0.8	-0.0687297	-0.244755	-0.269339	0.418182	0.0285714	-0.0285714	0.175758	-0.104895	0.6	0.544118	0.6	0.733333	-0.123308	-0.00649351	-0.273529	-0.0932331	0.0952381	-0.358621
AHSA2_UNC45B	0.566667	0.461373	0.0756096	0.678571	-0.322508	0.0714286	0.476471	-0.0160684	0.0735294	0.166667	-0.205196	-0.00684932	-0.202797	0.0434783	-0.123007	-0.134066	-0.430742	0.0909091	0.734266	-0.1	0.0558824	0.6	0.6	-0.230075	0.354545	0.367918	0.0631579	-0.285714	0.164532
CCT3_HSPA2	0.745614	0.472527	0.464357	0.607143	0.0728608	0.464286	0.682353	0.156239	0.229581	0.45	-0.5	0.515302	0.923077	0.0141163	0.672727	0.591209	0.232143	0.381818	0.573427	0.8	0.370588	-0.0857143	0.515152	0.560902	-0.105195	-0.0147059	0.227068	0.357143	0.163547
HSPA9_SGTA	0.526316	-0.0813187	0.614827	0.464286	-0.0897798	-0.464286	0.75	0.452308	0.702941	-0.116667	-0.2	-0.156608	-0.223776	0.09037	0.572727	0.437363	-0.378571	0.0666667	-0.328671	-0.7	0.182353	-0.828571	-0.151515	0.4	-0.288405	-0.0823529	0.0135338	-0.0952381	0.511823
CCT3_HSPA8	0.740351	0.758242	0.733188	1	0.671372	0.332143	0.938235	0.501538	0.123529	-0.333333	0.7	0.868673	0.958042	0.461321	0.872727	0.828571	0.332143	0.587879	0.671329	-0.3	0.820588	0.485714	0.357576	0.580451	0.301299	0.25	0.461654	0.833333	0.918227
CCT3_HSPA9	0.805263	0.731868	0.855297	0.964286	0.594579	0.185714	0.964706	0.571282	0.855882	0.816667	0.8	0.899299	0.916084	0.558034	1	0.863736	0.521429	0.927273	0.468531	0.7	0.879412	0.485714	0.454545	0.458647	0.711688	0.488235	0.694737	0.857143	0.896552
DNAJC25_HSP90AA1	0.501754	0.714286	0.86803	0.392857	0.564088	0.203571	0.455882	0.0735043	0.823529	-0.0333333	0.5	0.684112	0.657343	0.248445	0.0545455	0.473048	0.289286	0.575758	0.0105079	0.7	0.729412	-0.428571	0.212767	0.193306	0.250649	0.479412	0.661654	0.404762	0.873399
CCT5_TXNDC11	0.335088	0.432967	0.682518	0.714286	0.401468	0.148347	0.902941	0.549402	0.685294	0.4	0.8	0.489915	0.328671	0.317899	0.936364	0.824176	0.239286	0.321212	0.048951	-0.7	0.588235	-0.257143	0.624242	0.642105	0.105195	0.629412	0.222556	0.309524	0.908867
AHSA1_CCT7	0.721053	0.947253	0.953292	0.964286	0.80678	-0.0857143	0.958824	0.786667	0.861765	0.583333	0.8	0.811966	0.916084	0.702993	0.945455	0.938462	0.957143	0.866667	0.328671	0.9	0.773529	0.942857	0.745455	0.670677	0.423652	0.717647	0.833083	0.952381	0.945683
HSPB8_PTGES3	0.352632	0.00659341	0.590425	0.535714	-0.149633	0.278571	0.747059	0.36547	0.135394	0.333333	-0.5	-0.0636224	0.846154	0.142857	-0.509091	0.432967	0.228571	0.393939	0.223776	0	0.167647	0.0285714	0.745455	0.0180451	0.398181	0.402941	0.20158	-0.190476	0.0512315
CLGN_STIP1	0.212654	-0.345055	0.672985	-0.25	0.0717109	0.739286	0.702941	0.0817094	0.351729	0.7	0.7	0.47974	0.608392	-0.125918	0.509091	0.481319	0.446429	0.684848	-0.0909091	-0.6	-0.3	-0.771429	0.515152	0.378947	-0.255844	0.197059	-0.476871	0.52381	0.866502
CCT5_TXNDC5	0.526316	0.727473	0.833032	1	0.556183	0.203571	0.835294	0.735385	0.529412	0.633333	1	0.511111	0.51049	0.331451	0.727273	0.846154	0.4	0.50303	0.692308	0.7	0.847059	-0.0857143	0.551515	0.38797	0.181818	-0.0294118	0.303759	0.309524	0.896059
CCT8_DNAJC28	0.089513	0.274725	0.799716	0.392857	-0.0141163	-0.242857	0.844118	0.0878632	-0.220588	-0.166667	-0.2	0.717607	0.195804	-0.318554	-0.0727273	0.30989	-0.564286	-0.333333	0.0629371	0.9	0.2	-0.485714	-0.721212	0.0646617	-0.401299	-0.123529	0.222556	-0.0952381	0.874384
CCT8_DNAJC27	0.640351	0.147253	0.777643	0.607143	0.141728	0.128571	0.752941	0.490598	0.544118	-0.1	-0.5	0.90359	0.51049	-0.282406	0.736364	0.463736	0.192857	0.660606	0.13986	-0.8	0.3	0.828571	0.357576	0.267669	-0.111688	0.102941	-0.0932331	0.142857	0.907389
CCT6B_CHORDC1	0.457895	0.112088	0.438957	0.75	-0.653303	0.507143	0.588235	0.104274	0.194118	-0.633333	-0.8	0.20547	0.00699301	0.0728402	0.1	0.279121	-0.409294	0.163636	-0.286713	-0.9	-0.379412	-0.828571	-0.0787879	-0.0676692	-0.431169	0.132353	-0.413534	-0.285714	0.476355
CCT8_DNAJC22	0.0111283	0.0400025	0.239787	0.678571	0.256917	-0.514286	0.476471	0.139996	0.302941	0.216667	0.8	-0.0762393	-0.0315237	0.269492	-0.0636364	0.142857	0.15	-0.0181818	-0.258741	0.4	0.294987	-0.714286	-0.478788	0.198496	-0.483117	0.202941	-0.118797	-0.0238095	0.217241
CCT8_DNAJC21	0.85614	0.822883	0.616491	0.857143	0.342841	-0.310714	0.929412	0.571966	0.617647	0.8	-0.6	0.862564	0.895105	0.0288054	0.872727	0.92967	0.628571	0.478788	0.573427	0.3	0.391176	0.771429	0.0666667	0.293233	0.485714	0.513992	0.508271	0.785714	0.735468
PDIA5_TTC5	0.536842	0.718681	0.441095	0.607143	0.0886505	0.328571	0.461765	0.488289	0.214706	0.266667	0	-0.0317949	0.531469	0.520045	0.554545	0.551648	0.296429	0.454545	0.034965	-0.5	0.541176	0.6	0.587879	0.506767	-0.025974	-0.517647	-0.0172997	0.619048	0.514842
PDIA5_TTC1	0.470175	0.78022	0.240437	0.428571	0.31677	0.142857	0.526471	0.420171	0.102941	-0.05	0.7	-0.330598	0.356643	-0.477132	0.779045	0.406593	0.239286	-0.2	0.594406	0.7	-0.05	0.6	0.612121	0.681203	0.0402859	0.182353	-0.0902256	-0.333333	0.525616
CANX_TXNRD1	0.770175	0.512088	0.854086	0.821429	-0.0468794	0.607143	0.864706	0.712821	0.455882	0.533333	-0.9	0.94735	0.874126	0.47939	0.445455	0.626374	-0.0321429	0.745455	0.902098	0.5	0.608824	0.6	0.781818	0.673684	0.219481	0.455882	0.634586	0.809524	0.844828
CHORDC1_TTC36	0.129209	-0.173626	0.544286	-0.0714286	-0.0530923	-0.128571	0.311765	-0.300513	0.0176471	0.133333	-0.6	0.105641	-0.0769231	0.00395257	-0.172727	-0.0417582	-0.0571429	-0.357576	-0.461538	-0.2	-0.458824	-0.0285714	-0.478788	-0.150376	-0.0857143	0.414706	0.0797292	-0.309524	0.317241
NUDC_RPAP3	0.124561	0.415385	0.398405	0.892857	0.0592885	0.285714	0.594118	0.285275	0.511765	0.316667	0.6	0.208205	0.818182	-0.279582	0.645455	0.512088	-0.0535714	0.454545	0.272727	-0.6	0.191176	0.485714	0.466667	0.427068	0.338961	0.208824	0.326316	0.428571	0.707389
CCT5_HSPA1A	0.0649123	0.112088	0.424903	-0.0540562	0.0378424	-0.328571	0.305882	-0.113846	0.4	-0.333333	-0.9	0.0851282	-0.195804	-0.30096	0.00909091	0.0197802	0.107143	0.442424	0.118881	-0.3	0.376471	0.0857143	0.224242	-0.169925	0.116883	0.0735294	-0.273684	0.666667	-0.0315271
DNAJC6_HSPA14	0.650877	0.595604	0.801144	0.214286	0.295313	0.271429	0.770588	0.278632	0.497059	0.0666667	-0.6	0.781197	0.482517	0.0525127	0.6	0.178022	-0.435714	0.50303	0.566434	-0.3	0.276471	0.428571	0.684848	-0.341353	0.165638	0.747059	0.263158	0.666667	0.850246
GRPEL1_TMX1	0.250877	0.617582	0.350548	0.964286	0.507201	0.5	0.482353	0.406223	-0.267647	0.55	-0.1	0.79193	0.384615	0.233202	0.490909	0.643956	0.721429	0.684848	0.902098	-0.9	0.382353	0.0857143	0.29697	0.745865	0.567067	0.435294	0.619549	-0.190476	0.549261
CCT5_VBP1	0.712281	0.920879	0.738608	0.857143	0.505364	0.214286	0.908824	0.617094	0.300221	0.733333	0.8	0.878291	0.72028	0.412761	0.809091	0.740659	0.628571	0.6	0.769231	0	0.75	-0.0857143	0.260606	0.778947	0.679221	0.361765	0.64686	0.690476	0.796552
SIL1_STIP1	0.359649	0.70989	0.646884	0.821429	0.396951	0.735714	0.647059	0.42359	0.0103017	0.15	-0.5	0.330655	0.573427	0.143986	0.872727	0.613187	0.260714	0.357576	0.0839161	-0.7	0.420588	0.40584	0.139394	0.372932	-0.34026	0.294118	-0.300113	0.714286	0.871429
DNAJC7_TXNDC11	0.668421	0.485714	0.653209	0.607143	0.451158	0.529044	0.926471	0.595897	0.855882	0.4	-0.6	0.516581	0.762238	0.107849	0.827273	0.661538	0.221429	-0.163636	0.167832	0.3	0.447059	0.771429	0.709091	0.771429	0.258442	0.488235	0.0781955	0.285714	0.887192
PFDN2_TTC4	0.54386	0.336264	0.4691	0.428571	0.0344438	0.153571	0.564706	0.454779	0.0205882	-0.416667	-0.1	0.169231	0.034965	-0.395822	0.409091	-0.032967	-0.242857	0.515152	-0.531469	-0.7	-0.0147059	0.428571	-0.260606	0.111278	0.0428571	0.15	0.41203	0.251502	0.530542
BAG1_SUGT1	-0.236842	0.652747	0.715347	0.535714	0.386896	0.242857	0.679412	0.166496	0.255882	0.0666667	0.1	0.544367	0.573427	-0.228684	0.318182	0.586813	0.110714	0.10303	0.503497	0.1	-0.144118	-0.771429	0.151515	0.218045	0.322078	0.305882	0.378947	0.0952381	0.637763
DNAJC4_PFDN2	0.0245614	-0.178022	0.411548	0.214286	-0.104461	-0.332143	0.838235	0.606154	-0.0176471	-0.283333	-0.6	-0.00991453	0.118881	0.243365	-0.0636364	0.661538	-0.075	-0.442424	-0.447552	0.1	0	0.771429	-0.418182	0.526316	-0.47013	0.247059	0.148872	0.119763	0.653695
CHORDC1_PDIA6	0.710526	0.353846	0.798188	0.714286	0.417278	0.264286	0.588235	0.222564	0.573529	0.45	-0.7	0.702564	0.433566	0.302089	0.572727	0.525275	0.207143	0.793939	0.188811	-0.5	0.585294	0.657143	0.842424	-0.445113	-0.250649	0.141176	0.123308	0.404762	0.687685
DNAJA1_P4HB	0.652632	-0.362637	0.743375	0.892857	0.195425	-0.0571429	0.738235	0.170969	0.461765	-0.433333	-0.1	0.646828	0.65035	0.12253	0.745455	0.635165	-0.421429	0.44985	0.181818	-0.6	0.635294	0.485714	0.309091	0.451128	-0.461039	0.279412	-0.0736842	0.642857	0.824631
DNAJC7_TTC4	0.849123	0.243956	0.479887	0.285714	0.0175042	0.0107143	0.335294	0.557702	0.720588	0.733333	0.3	0.335385	0.412587	0.450028	0.554545	0.358242	0.0928571	0.369697	-0.167832	-0.3	0.491176	0.885714	0.466667	0.305263	0.44026	-0.238235	0.569925	-0.119048	0.852709
CCT5_HSPA13	0.559649	0.793407	0.852583	0.714286	0.498588	0.621429	0.720588	0.548034	0.264706	0.766667	0.4	0.860318	0.79021	0.0581592	0.8	0.828571	0.5	0.733333	0.664336	0.4	0.444118	-0.2	0.478788	0.879699	0.506494	0.411765	0.642105	0.666667	0.948276
DNAJB1_STIP1	0.882456	0.432967	0.723773	-0.214286	0.569735	0.65	0.608824	0.148034	0.506255	0.516667	-0.1	0.555992	0.468531	0.0581592	0.690909	0.217582	0.517857	0.660606	0.601399	0.7	0.844118	0.257143	0.733333	0.584962	0.688312	0.223529	0.193985	0.333333	0.427586
DNAJC10_HSP90AA1	0.612281	0.305495	0.843273	0.678571	0.291925	0.192857	0.700515	0.211624	0.391176	-0.833333	0.2	0.509489	0.615385	0.180791	0.690909	0.572058	-0.0857143	0.030303	0.629371	0.5	0.0323529	-0.542857	0.369697	0.221888	-0.0285714	0.226471	0.445113	0.452381	0.869951
DNAJA2_PFDN6	0.619298	0.428571	0.686964	0.285714	0.372776	0.225	0.694118	0.565909	0.308824	0.616667	-0.1	0.561026	0.713287	-0.0468662	0.854545	0.737074	0.357143	0.587879	-0.153846	-0.2	0.161765	0.142857	0.248485	0.219549	-0.0467684	0.535294	0.669173	0.238095	0.796552
DNAJA2_PFDN2	0.692982	0.665934	0.415598	0.714286	0.52795	0.610714	0.720588	0.496752	0.0294118	0.8	0.2	0.714188	0.811189	0.0784867	0.863636	0.683516	0.303571	0.842424	0.342657	-0.6	0.311765	0.6	0.272727	0.186466	0.480519	0.438235	0.696241	0.491027	0.629064
GRPEL1_SUGT1	0.0192982	0.507692	0.684737	0.714286	0.0999435	0.189286	0.820588	0.35801	-0.0764706	-0.166667	-0.1	0.693452	0.461538	0.291925	0.763636	0.648352	0.164286	0.927273	0.125874	0	0.0882353	0.314286	0.0181818	0.336842	0.18961	0.405882	0.357895	0.714286	0.878926
CHORDC1_HSPBP1	0.077193	0.485714	0.1885	0.607143	0.150762	-0.217857	0.552941	0.182906	0.488235	-0.366667	-0.4	0.0112821	0.244755	-0.385658	0.609091	0.520879	0.1	0.321212	-0.48951	-0.3	-0.0411765	-0.828571	0.466667	-0.356391	-0.0805195	0.0382353	-0.222556	0.452381	0.428571
DNAJC28_PFDN6	0.130759	0.156044	0.488138	0.428571	-0.292008	0.178571	0.594118	-0.38981	0.123529	0.2	0.3	0.0317949	0.34965	-0.236589	0.136364	0.10341	0.0892857	-0.236364	-0.174825	0.3	0.15	-0.371429	-0.612121	0.12782	0.365054	0.0176471	0.377444	-0.404762	0.674877
HSP90AA1_HSP90B1	0.768421	0.687912	0.788828	0.464286	0.712027	0.635714	0.604857	0.163077	0.661765	-0.433333	-0.3	0.924944	0.748252	0.455932	0.709091	0.726073	0.110714	0.793939	0.664336	-0.9	0.844118	-0.0285714	0.684848	0.238436	0.220779	0.547059	0.553383	0.619048	0.962562
NUDC_SIL1	0.603509	0.837363	0.18341	0.714286	0.261434	0.532143	0.741176	0.807179	-0.0176471	0.416667	-0.1	0.287521	0.517483	0.00338887	0.854545	0.569231	0.364286	0.248485	0.265734	-0.2	-0.0235294	0.724714	0.333333	0.625564	-0.367532	0.376471	0.129372	0.738095	0.8867
DNAJC30_NUDC	0.131579	0.643956	0.814897	0.607143	0.448899	0.303571	0.914706	0.341538	0.0470588	-0.5	-0.6	0.468718	0.846154	0.362045	0.554545	0.753846	-0.364286	0.709091	0.13986	0.2	0.455882	-0.371429	0.272727	0.667669	0.271429	0.338235	-0.037594	0.809524	0.888177
FKBP14_PFDN6	0.492982	0.147253	0.33556	0.464286	-0.027111	0.203571	0.520588	0.0841169	-0.0117734	0.683333	0.8	0.230085	0.00699301	-0.139509	0.445455	0.552256	0.3	0.575758	0.0769231	-0.2	0.188235	0.142857	0.248485	0.233083	0.342969	0.505882	0.258647	-0.0238095	0.638424
DNAJC1_DNAJC7	0.715789	0.582418	0.154577	0.892857	0.410503	0.6	0.541176	0.45094	0.73142	-0.466667	-0.4	0.11453	0.58042	0.277244	0.972727	0.595604	-0.328571	0.248485	0.685315	-0.9	0.432353	0.885714	0.830303	0.609023	0.5	0.741176	0.246617	0.666667	0.261084
DNAJC1_DNAJC8	0.889474	0.520879	0.467404	0.678571	0.6262	0.55	0.541176	0.726496	0.729949	-0.233333	0.6	0.210256	0.615385	-0.15528	0.963636	0.696703	0.439286	0.563636	0.783217	-0.7	0.547059	0.771429	0.527273	0.77924	0.175325	0.760854	0.490226	0.47619	0.315271
CCT5_FKBP1A	0.405263	0.279121	0.286713	0.964286	0.567476	0.142857	0.755882	0.68547	-0.25	-0.233333	0.3	0.893333	0.58042	0.263693	0.818182	0.626374	0.539286	0.527273	0.27972	0.1	0.614706	0.0857143	0.636364	0.729598	0.272727	0.141176	0.42406	0.5	0.900493
AHSA2_PPP5C	0.57193	0.723077	0.213281	-0.107143	0.46358	0.457143	0.332353	0.262906	0.338235	0.783333	-0.9	0.293675	0.111888	-0.191417	-0.190909	0.0945055	-0.232143	0.127273	-0.034965	-0.4	-0.0235294	0.0289886	0.236364	-0.0165414	0.384416	0.0882353	-0.105263	-0.0952381	-0.0320197
AHSA2_SERPINH1	0.505263	0.301099	0.505798	0	0.0547713	0.132143	0.385294	0.520684	-0.482353	-0.466667	-0.5	0.439316	0.146853	0.20271	0.554545	0.226374	-0.192857	-0.575758	0.0769231	-0.7	-0.0235294	0.0857143	0.393939	0.130827	-0.111688	0.238235	0.700752	-0.333333	0.399507
PDIA3_SEC63	0.733655	0.318681	0.874907	0.642857	0.410503	0.753571	0.894118	0.901538	0.797059	0.683333	0.5	0.884444	0.783217	0.0525127	0.954545	0.837363	0.682143	0.601826	0.86014	-0.2	0.582782	0.314286	0.842424	0.723308	0.633766	0.391176	0.708271	0.404762	0.86798
DNAJB11_DNAJC5B	0.582456	0.0292209	0.174741	0.356348	-0.127401	-0.0857143	-0.226437	-0.190427	0.115559	-0.712039	0.307794	-0.338097	0.07798	0.0385417	0.00930484	0.0157343	-0.259759	0.0969762	-0.356643	-0.223607	0.289087	0.576818	-0.193845	-0.156139	-0.185714	-0.576486	-0.0265109	0.483197	0.00587648
BAG5_CCT4	0.705263	0.582418	0.890355	0.535714	0.144027	0.446429	0.744118	0.734017	0.517647	0.3	0.7	0.829744	0.72028	-0.0152456	0.790909	0.701099	0.314567	0.50303	0.412587	-0.3	0.179412	0.257143	0.284848	0.6	0.0649351	0.444118	0.66015	0.452381	0.896059
DNAJC7_TOMM70A	0.685965	0.459341	0.924142	0.678571	0.0762281	0.721429	0.894118	0.35453	0.735294	0.6	-0.7	0.893333	0.818182	0.279503	0.663636	0.846154	0.178571	0.636364	0.909091	0	0.679412	0.885714	0.187879	0.398496	0.485714	0.238235	0.721324	0.0952381	0.933005
DNAJB11_DNAJC5G	-0.0466205	0.162816	-0.0632339	0.428571	-0.285718	0.196429	0.644118	-0.332121	-0.103017	-0.666667	-0.5	0.0337065	0.0629371	0.246823	0.448127	0.138462	-0.0107143	0.0787879	0.454545	0.6	-0.0352941	-0.542857	-0.612121	0.239098	0.163402	-0.0211395	-0.116666	0.190476	0.139418
BAG5_CCT3	0.557895	0.437363	0.800802	0.535714	0.0717312	0.164286	0.664706	0.713504	0.338235	0.55	0.3	0.767311	0.832168	-0.139469	0.7	0.573626	0.241287	0.466667	0.041958	-0.6	0.508824	0.0857143	0.478788	0.640602	0.125974	0.547059	0.390977	0.357143	0.898522
MKKS_PFDN2	0.52807	0.393407	0.2114	0.464286	0.569735	0.346738	0.738235	0.212308	0.135394	0.0666667	0.1	0.632821	0.776224	0.194805	0.609091	0.428571	0.278571	-0.0545455	-0.0839161	0.2	-0.0176471	0.6	0.0787879	0.589474	-0.290909	0.794702	0.338346	0.335335	0.546619
MKKS_PFDN5	0.485965	0.59406	0.117191	0.785714	0.202203	0.827525	0.75	-0.0461538	-0.0809419	-0.283333	-0.2	0.569231	0.923077	0.268851	0.927273	0.494505	0.185714	0.0424242	0.545455	0.7	0.552941	0.6	0.406061	0.609023	0.754545	0.77557	0.475188	-0.119048	0.671265
MKKS_PFDN6	0.807018	0.714286	0.579292	-0.0714286	0.0898051	0.504022	0.702941	0.0800137	0.0412068	0.35	0.2	0.506325	0.804196	0.200452	0.745455	0.539054	0.553571	-0.163636	0.027972	0.6	0.414706	0.371429	-0.0787879	0.523308	0.715167	0.68727	0.703759	0.571429	0.722749
HSPA8_TCP1	0.621053	0.564835	0.827083	0.964286	0.308475	0.264286	0.938235	0.512479	0.217647	0.466667	0.2	0.899299	0.888112	0.176736	0.927273	0.885714	0.610714	0.466667	0.797203	-0.2	0.640177	0.0857143	0.890909	0.330827	0.493506	0.655882	0.317293	0.714286	0.823645
DNAJB12_PPID	0.719298	0.358242	0.672268	0.75	0.173962	0.178571	0.852941	0.371004	0.414706	0.366667	-0.5	0.10942	0.657343	0.365998	0.718182	0.876923	-0.0285714	0.69697	-0.013986	0.1	0.172185	0.657143	0.527273	-0.0781955	0.241558	0.282353	0.251128	0.119048	0.811184
PFDN2_TTC36	-0.090269	-0.371429	0.580682	-0.25	0.207286	0.242857	0.761765	0.362051	0.111765	-0.5	0.1	0.178803	-0.027972	0.153021	-0.0181818	0.0197802	-0.0857143	-0.648485	-0.447552	0	-0.138235	-0.142857	0.260606	0.195489	-0.250649	0.170588	0.17375	0.0838338	0.605419
DNAJC10_URI1	0.873684	0.832967	0.723851	0.821429	0.435347	0.360714	0.797646	0.567179	0.614706	0.216667	0.7	0.7126	0.678322	0.400339	0.554545	0.907692	0.353571	0.769697	0.846154	0.6	0.50184	0.828571	0.418182	0.627068	0.672296	0.0323529	0.512782	0.238095	0.714778
TCP1_UXT	0.285965	0.56044	0.670208	0.821429	0.470622	0.125	0.714706	0.347068	0.547059	0.209207	0.3	0.612308	0.811189	0.4952	0.909091	0.582418	0.128571	0.187879	0.307692	-0.4	0.360559	0.771429	0.127273	0.463158	-0.307792	0.488235	0.122602	-0.166667	0.812808
DNAJB12_PPIC	0.42738	-0.393407	0.330634	0.892857	0.053642	-0.225	0.632353	0.316635	-0.0235294	0.483333	0.7	0.428449	0.363636	-0.129305	0.709091	0.762637	-0.267857	0.357576	-0.482517	0.4	-0.216336	0.828571	0.575758	0.502256	0.0467532	-0.114706	-0.106767	0.571429	-0.044335
DNAJB12_PPIA	0.433333	0.138462	0.481849	0.464286	-0.0287973	-0.0892857	0.720588	0.480766	0.541176	0.566667	-0.5	-0.326552	0.727273	-0.0225925	0.718182	0.876923	-0.382143	0.830303	-0.454545	0.4	0.413539	-0.257143	0.279637	0.55188	0.611688	0.144118	0.445113	0.642857	0.827094
DNAJC15_TMX1	0.684211	0.0021978	0.727573	0.535714	0.543914	0.164286	0.644118	0.574017	-0.0411765	0.316667	-0.5	0.505641	0.195804	-0.0965556	0.172727	0.389011	-0.257143	0.757576	0.258741	0.1	0.344118	-0.257143	0.442424	0.383459	0.520299	0.811765	0.765701	0.333333	0.501478
CDC37_DNAJC7	0.719298	0.528053	0.796238	0.892857	0.0152456	0.075	0.614706	0.245812	-0.102941	-0.4	0.7	0.303932	0.48951	0.243365	0.518182	0.578022	0.157143	0.175758	-0.398601	0.5	0.1	0.428571	0.527273	0.288722	0.11039	0.608824	0.124812	0.714286	0.79064
CDC37L1_PTGES3	0.645614	0.854945	0.65323	0.535714	0.378882	0.860714	0.623529	0.247179	0.404709	0.666667	-0.1	0.875171	0.874126	0.0897798	0.636364	0.551648	0.075	0.709091	0.629371	-0.2	-0.0235294	0.257143	0.393939	-0.0390977	0.331926	0.797059	0.722828	0.47619	0.867102
PFDN2_TMX2	0.447368	0.484049	0.479652	0.892857	0.356961	0.475	0.732353	0.440075	0.582353	0.666667	0.7	0.166553	0.601399	0.194805	0.7	0.63956	0.289286	0.127273	0.0245184	-0.5	0.764706	0.6	0.684848	0.568421	-0.00519481	0.5	0.0661654	0.467074	0.686207
DNAJB4_TTC1	0.245614	-0.248352	0.661399	0.428571	-0.0965556	0.528571	0.914706	-0.074188	0.394118	-0.433333	-0.9	0.720342	0.608392	0.0118577	0.788157	0.138462	0.360714	0.636364	0.727273	0.1	0.141176	0.657143	0.757576	0.0541353	0.394412	0.45	0.2	-0.0952381	0.846798
DNAJB11_DNAJB3	nan	0.182418	0.149595	nan	0.0715311	-0.242857	nan	-0.0170108	nan	0.410792	0.353553	-0.153382	-0.0913846	0.308911	0.0454545	0.111792	0.1147	0.459021	nan	nan	-0.220243	-0.698253	-0.397899	-0.421603	0.358162	-0.58131	-0.279699	0.247436	0.126259
DNAJB11_DNAJB2	0.373684	0.0549451	0.809494	0.25	0.400452	0.121429	0.597059	0.28547	0.108824	0.133333	-0.7	0.10906	-0.125874	0.0152456	0.6	0.534066	-0.128571	0.224242	0.482517	-0.4	0.0588235	0.0285714	0.527273	0.38797	0.0435206	0.245769	0.0571429	0.452381	0.52371
DNAJB11_DNAJB7	0.232558	0.507692	0.134664	0.785714	-0.0960181	-0.475	0.523956	0.133675	0.294118	0.5	0.8	0.282735	0.440559	-0.141728	0.245455	0.156044	0.0357143	0.0787879	-0.27972	-0.3	0.55	0.6	0.175758	-0.160902	0.0038961	-0.267647	0.119774	-0.214286	0.531839
DNAJB11_DNAJB6	0.824561	0.0681319	0.841883	0.464286	0.310082	0.503571	0.75	0.141197	0.655882	0.333333	0.1	0.837949	0.412587	-0.0107284	0.8	0.67033	0.417857	0.345455	0.741259	-0.2	0.631347	0.257143	0.793939	0.430075	0.345455	0.473529	0.437594	0.666667	0.790738
DNAJB11_DNAJB5	0.612281	0.243956	0.463255	0.892857	-0.110703	0.153571	0.705882	0.118632	0.261765	0.2	0.5	0.369573	0.699301	0.136081	0.636364	0.692308	0.307143	0.333333	-0.0699301	0.7	0.108824	-0.6	-0.0181818	0.237594	0.263636	0.414706	0.147368	0.347312	0.725459
DNAJB11_DNAJB4	0.749123	0.349451	0.853907	0.75	0.355832	0.389286	0.761765	0.0516239	0.45	0.4	-1	0.77641	0.111888	-0.0762281	0.563636	0.283516	0.503571	0.2	0.531469	0.5	0.0911765	-0.371429	0.757576	0.111278	0.120779	0.676471	0.526316	0.619048	0.777189
HSPA12B_TMX1	0.054386	0.0637363	-0.0584085	0.642857	-0.190342	-0.284182	-0.245769	0.25812	0.00588235	-0.283333	-0.7	-0.00991453	-0.146853	0.437606	-0.481818	0.0021978	-0.160714	0.115152	0.377622	0.3	-0.0558824	0.257143	0.369697	0.493233	0.218253	0.288235	0.0180451	-0.571429	0.0320197
DNAJB11_DNAJB9	0.85614	0.274725	0.847442	0.678571	0.28636	0.260714	0.867647	0.612991	0.717647	0.583333	0.4	0.722393	0.769231	0.0208922	0.954545	0.832967	0.480787	0.866667	0.881119	1	0.582353	-0.2	0.551515	0.589474	0.685714	0.467647	0.517293	0.690476	0.780392
CCT5_DNAJB13	0.0280702	0.441758	0.487616	0.0357143	-0.44664	0.385714	0.171938	-0.10511	-0.241176	-0.1	-0.5	-0.294359	0.524476	-0.270545	-0.0272727	0.327119	-0.307417	-0.527273	0.433566	0.7	-0.0382353	0.0857143	0.103344	-0.454135	-0.193506	-0.126471	0.317293	0.238095	0.374877
CDC37_DNAJA1	0.521053	0.525853	0.695137	0.821429	0.46358	-0.171429	0.629412	0.222602	0.105882	-0.533333	-0.8	0.0782906	0.0559441	0.042349	0.545455	0.459341	-0.371429	-0.273557	-0.321678	-0.3	0.355882	-0.257143	0.478788	0.00150376	0.555844	0.411765	0.455639	0.714286	0.731527
HSPA12B_TCP1	0.198246	-0.221978	0.10496	0.75	-0.142938	0.443253	-0.370861	0.207521	-0.561765	-0.166667	0.3	-0.292991	-0.678322	0.0310559	-0.581818	0.0417582	-0.25	0.0181818	0.363636	-0.4	-0.170714	-0.0285714	0.236364	0.186466	-0.588312	0.2	0.273684	-0.047619	0.0261084
DNAJB2_SGTA	0.594737	0.261538	0.860751	0.785714	0.444382	0.746429	0.776471	0.722393	0.773529	-0.55	0.6	0.826808	0.853147	0.053642	0.709091	0.723077	0.592857	0.418182	0.111888	1	0.802941	0.771429	0.818182	0.745865	0.277453	-0.231052	-0.0917293	0.738095	0.853695
TMX1_TXNDC11	0.503509	0.507692	0.226142	0.642857	0.223101	0.722074	0.732353	0.664274	0.364706	0.716667	-0.1	0.529573	0.482517	-0.00508187	0.554545	0.626374	0.592857	0.151515	-0.321678	-0.9	0.591176	0.885714	0.915152	0.745865	0.16304	0.552941	0.425564	-0.142857	0.212315
CCT8L2_PFDN6	-0.0758188	-0.162083	0.136375	-0.204124	-0.375019	-0.167857	-0.0906048	-0.547026	-0.35003	0.019803	0.666886	-0.209264	-0.227794	0.0881034	-0.215744	-0.243892	-0.0790569	-0.0184063	0.0826105	0.3	0.159637	-0.0910765	0.161627	0.323776	-0.189925	0.22363	0.234636	-0.627376	0.00423427
BAG4_PFDN5	0.524561	0.708471	0.127819	0.607143	-0.116351	-0.132143	0.602941	0.0208547	0.0411765	-0.333333	0.6	0.398291	0.293706	-0.479526	0.245455	0.745055	0.0428571	0.515152	-0.223776	0.3	-0.514706	0.542857	0.175758	0.488722	0.523377	0.447059	0.748872	0.309524	0.577833
PDIA3_PFDN5	0.377359	0.446645	0.701896	0.142857	0.207286	-0.271429	0.579412	0.2	0.491176	0.283333	-0.1	0.606838	0.48951	-0.167184	0.754545	0.586813	-0.05	-0.0666667	0.293706	-0.8	0.164706	-0.0285714	0.50303	0.371429	-0.401299	0.505882	0.15188	0.333333	0.686207
BAG4_PFDN2	0.598246	0.494505	0.303068	0.392857	0.442123	0.564286	0.623529	0.264957	-0.0147059	0.266667	-0.3	0.744274	0.27972	-0.481649	-0.181818	0.617582	0.232143	0.624242	0.181818	0.3	0.276471	0.2	-0.272727	0.106767	-0.175325	0.373529	0.842105	0.167668	0.546798
CCT8_DNAJC25	0.775439	0.810989	0.866194	0.75	0.603614	0.382143	0.617647	0.450256	0.844118	0	0	0.780438	0.34965	-0.220966	0.2	0.516484	0.110714	0.563636	-0.0455342	-0.6	0.626471	0.714286	0.680854	0.583459	0.787013	0.108824	0.181955	0.0952381	0.948276
DNAJC13_STIP1	0.191228	-0.120879	0.785826	0.535714	0.042349	-0.0714286	0.835294	0.499487	0.16863	-0.116667	-0.5	0.495469	0.734266	0.239977	0.454545	0.613187	0.307143	0.127273	0.314685	-0.3	0.235294	0.314286	0.333333	-0.0165414	0.342857	0.285294	-0.0360902	0.571429	0.858621
CCT6A_DNAJC28	0.251865	0.49011	0.698953	0.321429	0.181254	0.0107143	0.794118	0.137778	-0.332353	0.233333	-0.1	0.641026	0.300699	-0.0491248	-0.118182	0.424176	-0.232143	-0.333333	0.104895	0.4	-0.161765	0.485714	-0.406061	-0.0421053	-0.0116883	-0.108824	0.342857	0.238095	0.867488
PIH1D1_PTGES3	0.470175	0.38022	0.485983	0.75	0.227555	0.321429	0.864706	0.351795	0.593083	-0.468623	-0.7	0.26539	0.804196	-0.0118577	0.790909	0.534654	0.264286	0.0181818	0.20979	-0.1	0.452941	0.2	0.672727	0.512782	0.261124	0.502941	0.525762	0.142857	0.687685
CCT2_CCT3	0.761404	0.740659	0.888863	0.964286	0.599097	0.339286	0.791176	0.844103	0.911765	0.9	0.9	0.922551	0.916084	0.559571	0.963636	0.938462	0.703571	0.963636	0.783217	0.3	0.958824	0.657143	0.915152	0.76391	0.87013	0.752941	0.682707	0.857143	0.979803
CCT2_CCT4	0.875439	0.859341	0.87684	0.964286	0.643139	0.821429	0.820588	0.842735	0.897059	0.683333	0.9	0.955556	0.923077	0.43083	0.936364	0.854945	0.732143	0.927273	0.629371	0.1	0.611765	0.828571	0.709091	0.506767	0.61039	0.873529	0.86015	0.809524	0.96798
HSPA1B_TTC1	0.0561404	-0.010989	0.373468	0.142857	-0.262564	-0.439286	0.535294	-0.371624	-0.0794118	-0.45	-0.6	0.0871795	0.027972	-0.263693	0.482917	0.257143	0.00714286	0.0545455	0.566434	-0.7	0.347059	-0.257143	0.393939	0.160902	0.300195	-0.197059	0.0195489	0.0714286	0.194089
DNAJC17_PFDN5	0.594737	0.521452	0.616915	0.178571	0.3756	-0.103571	0.552941	0.723761	0.776471	0.326363	-0.1	0.375726	0.657343	0.0756848	0.636364	0.876923	0.325291	0.248485	-0.0839161	0.3	0.629412	0.771429	0.842424	0.138346	0.764935	0.73142	0.269173	0.785714	0.79064
HSPH1_PTGES3	0.912281	0.925275	0.442756	0.607143	0.319029	0.785714	0.652941	0.686154	0.746137	0.683333	0.9	0.664501	0.545455	0.402597	0.672727	0.683516	0.410714	0.757576	0.797203	0.6	0.570588	0.6	0.50303	0.639098	0.921078	0.55	0.394885	0.619048	0.726601
DNAJC7_SACS	0.638596	0.182418	0.70166	0.785714	0.172219	0.253571	0.673529	-0.00376068	0.582353	0.55	0.7	0.362735	0.538462	-0.10559	0.509091	0.243956	-0.425	0.527273	0.244755	0.4	0.276471	-0.0285714	0.236364	0.0977444	0.414286	0.305882	-0.0421053	-0.0714286	0.891626
CCT6A_DNAJC22	0.16507	-0.166677	0.3981	0.571429	0.115754	-0.425	0.502941	0.105782	-0.0735294	0.533333	0.9	-0.12	0.00700527	-0.13612	0.1	0.134066	0.189286	-0.151515	0.048951	0.5	0.321535	0.0857143	-0.757576	0.302256	0.0987013	0.2	0.251128	0.166667	0.230049
AHSA1_PHB2	0.0894737	0.705495	0.881671	0.535714	0.149633	0.867857	0.911765	0.280048	0.794118	-0.116667	0.8	0.570012	0.685315	0.137211	0.181818	0.846154	0.317857	0.418182	-0.20351	-0.4	0.323529	0.771429	0.2	0.418045	-0.134459	0.404709	0.0887218	0.190476	0.867348
DNAJC7_FKBP2	0.0789474	-0.20242	0.569857	0.285714	0.307736	0.0607143	0.391176	0.442469	0.691176	0.716667	-0.2	0.214359	0.48951	-0.053642	0.718182	0.564835	-0.0642857	-0.781818	0.27972	-0.1	0.394118	1	0.757576	0.61203	0.175325	0.282353	-0.114286	-0.261905	0.623153
CCT6B_STIP1	-0.0877193	-0.151648	0.238034	0.464286	-0.558442	0.764286	0.588235	-0.0167521	0.00588668	-0.816667	-0.1	0.00854847	0.223776	-0.195935	0.1	0.173626	-0.5916	-0.515152	-0.202797	-0.5	0.0441176	-0.6	0.0666667	-0.4	-0.461039	-0.673529	-0.673684	0.142857	0.50197
FKBP14_HSP90AA1	0.542105	0.279121	0.684709	0.535714	0.130435	-0.0642857	0.717647	0.145299	0.413539	-0.266667	-0.2	0.685929	0.384615	0.468211	0.481818	0.536854	0.510714	-0.0181818	0.104895	-0.8	0.373529	-0.6	0.29697	0.0308387	-0.363636	0.438235	0.419549	0.547619	0.726108
SUGT1_TMX2	0.773684	0.528053	0.758066	0.714286	0.39085	0.125	0.794118	0.602838	0.426471	0.35	0.5	0.590629	0.566434	0.0333145	0.718182	0.718681	0.735714	0.212121	0.308232	0.6	0.164706	0.771429	0.0909091	0.427068	0.567532	0.579412	0.18797	0.380952	0.765365
PPIB_TTC5	0.533567	0.112088	0.605641	0.607143	0.636364	0.707143	0.491176	0.378868	0.05	0.666667	-0.1	0.675214	0.041958	-0.1214	0.7	0.630769	-0.110714	0.030303	0.13986	-0.5	0.3	0.885714	0.478788	0.378947	-0.0363636	-0.208824	0.511471	0.666667	0.797635
PPIB_TTC1	0.817025	0.147253	0.555528	0.428571	0.386787	0.325	0.479412	0.485128	0.102941	0.65	0.6	0.705983	0.517483	0.0773574	0.747155	0.182418	0.278571	0.478788	0.398601	0.7	0.364706	0.485714	0.454545	0.508271	0.211826	0.552941	0.287218	0.666667	0.706897
CDC37L1_DNAJA1	0.578947	0.551648	0.86376	0.75	0.228684	0.417857	0.720588	0.390152	0.332353	0.416667	-0.6	0.872821	0.447552	-0.200452	0.909091	0.569231	-0.267857	0.419455	0.293706	-1	0.0882353	-0.0285714	0.212121	0.087218	0.290909	0.373529	0.569925	0.166667	0.935583
DNAJA1_RUVBL2	0.494737	0.6	0.711089	0.785714	0.33371	0.396429	0.644118	0.204172	0.373529	-0.4	-0.1	0.391453	0.524476	0.0220277	0.845455	0.740659	0.196429	-0.401218	0.041958	-1	0.617647	-0.257143	0.587879	0.43609	0.251948	-0.00882353	0.0135338	0.166667	0.714286
HSP90AA1_MZB1	0.0175439	0.0021978	0.120452	0.162169	-0.119142	0.325	0.652941	-0.120766	0.629412	-0.0333333	0.1	0.236848	0.132867	0.0269837	0.118182	0.633664	0.0535714	0.369697	0.230769	-0.5	0.0588235	0.257143	-0.115152	0.194058	-0.222078	-0.114706	-0.231666	0.452381	0.293248
CLPB_NUDC	0.598246	0.793407	0.649556	0.857143	0.31573	0.260714	0.714706	0.151453	0.382353	0.35	-0.1	0.295043	0.762238	-0.111268	0.827273	0.538462	0.389286	0.490909	0.412587	-0.1	0.170588	-0.257143	-0.2	0.593985	-0.125974	0.138235	0.0586466	-0.261905	0.715271
CHORDC1_PDIA4	0.757895	0.613187	0.749992	0.571429	0.636364	0.221429	0.667647	0.45094	0.782353	0.383333	-0.4	0.632821	0.482517	0.389046	0.590909	0.542857	0.364286	0.321212	0.363636	-0.5	0.641176	0.371429	0.757576	-0.225564	-0.166234	0.558824	0.144361	0.761905	0.544828
HSP90AB1_SEC63	0.322807	0.327473	0.493148	0.642857	0.157538	0.557143	0.711765	0.688889	0.65	0.216667	0.6	0.832479	0.944056	0.505364	0.618182	0.674725	0.571429	0.553194	0.762238	0.5	0.256071	0.542857	0.418182	0.485714	0.311688	0.652941	0.512782	0.404762	0.861084
DNAJB12_TMX2	0.561404	0.356436	0.872871	0.464286	0.49647	-0.178571	0.817647	0.465458	0.473529	-0.266667	-1	0.150676	0.587413	0.459063	0.8	0.740659	-0.185714	0.466667	-0.0525395	0.1	0.394408	0.0857143	0.478788	0.610526	0.68961	0.311765	0.148872	0.190476	0.814286
BBS10_DNAJB11	0.621053	0.112088	0.822816	0.214286	0.468794	0.55	0.479412	0.448889	0.429412	-0.6	-0.8	0.779829	0.237762	-0.0886505	-0.109091	0.261538	0.0178571	0.369697	0.335664	-0.7	0.205882	-0.0857143	0.466667	0.41203	-0.0766234	0.132353	0.331704	0.285714	0.630373
BBS10_DNAJB12	0.605263	0.52967	0.735769	0.928571	0.250141	-0.225	0.670588	0.459224	0.591176	0.583333	0.7	-0.000683878	0.552448	0.2524	0.390909	0.432967	0.0428571	0.127273	0.104895	-0.6	-0.183959	0.6	0.612121	0.103759	0.422078	0.385294	0.318917	-0.380952	0.69064
DNAJA1_PDIA6	0.694737	0.437363	0.821318	0.857143	0.539243	0.253571	0.705882	0.171995	0.502941	0.333333	0.6	0.896068	0.699301	0.201581	0.854545	0.630769	0.292857	0.887542	0.678322	-0.5	0.729412	0.542857	0.733333	0.511278	-0.0805195	0.75	0.359398	0.619048	0.855665
CHORDC1_HSPB7	0.163158	0.257143	0.325025	0.75	-0.450028	0.110714	0.547059	0.415385	-0.664706	0.383333	-0.4	0.0017094	0.713287	-0.0525127	-0.436364	0.415385	-0.271429	0.224242	0.104895	0.5	-0.376471	0.142857	-0.139394	-0.353383	0.602597	0.217647	0.257143	-0.428571	0.189655
DNAJA1_PDIA5	0.482456	0.301099	0.228895	0.857143	-0.0412196	-0.421429	0.638235	-0.0044452	-0.264706	-0.483333	0	-0.213675	0.538462	-0.0479955	0.627273	0.573626	0.128571	0.455929	0.748252	-0.2	-0.0941176	-0.0285714	-0.00606061	0.246617	-0.22987	0.535294	0.227068	0.52381	0.444828
DNAJA1_PDIA3	0.674857	0.586813	0.623929	0.857143	0.339356	0.321429	0.814706	0.392204	0.205882	0	0.6	0.786667	0.426573	0.199322	0.836364	0.652747	0.164286	0.887542	0.762238	-0.5	0.741176	0.657143	0.454545	0.333835	-0.025974	0.520588	0.075188	0.833333	0.915764
CHORDC1_HSPB3	-0.401831	0.296703	-0.0351954	0.428571	-0.128176	0.0785714	0.758824	-0.378462	0.0618102	0.5	-0.5	-0.11067	0.258741	-0.255788	-0.0286039	0.0505495	0.182143	0.272727	-0.104895	-0.2	-0.0470935	-0.885714	0.0303953	-0.194718	0.105195	0.402941	0.131628	-0.547619	0.183251
CHORDC1_HSPB2	0.260187	0.138462	0.396789	0.285714	-0.027668	-0.260714	0.688235	-0.28547	-0.367647	-0.2	0	-0.471453	0.776224	-0.434905	-0.4	0.261538	-0.132143	-0.0424242	0.286713	0.7	-0.182353	0.2	-0.0787879	-0.590977	0.392208	0.585294	0.15188	0.52381	0.107389
CHORDC1_HSPB8	0.392982	-0.0857143	0.45754	0.428571	0.0559006	0.0785714	0.714706	0.241026	0.297059	0.383333	-0.7	0.326552	0.300699	0.00621118	-0.218182	0.393407	0.275	0.466667	0.188811	0.6	0.0794118	0.6	0.793939	0.24812	0.477922	0.0323529	0.481203	-0.0714286	0.0896552
DNAJB12_TXNDC12	0.836842	0.23956	0.729981	0.714286	0.079616	0.392857	0.767647	0.80424	0.617647	0.366667	-0.8	-0.0526586	0.672505	0.483907	0.690909	0.727473	-0.125	0.534957	-0.377622	0.7	0.378219	0.314286	0.793939	0.687218	0.607792	0.214706	0.56391	0.47619	0.833005
DNAJB12_TXNDC11	0.568421	0.665934	0.831004	0.571429	0.439864	-0.200179	0.835294	0.640109	0.805882	0.266667	-0.7	0.269448	0.902098	-0.201581	0.6	0.789011	0.246429	0.151515	-0.125874	-0.7	0.600442	0.657143	0.624242	0.759398	0.0168831	-0.0294118	0.00902256	0.904762	0.927094
DNAJC7_FKBP9	0.67193	0.38022	0.429734	0.321429	-0.0412196	0.339286	0.591176	0.435214	-0.167647	0.0833333	-0.1	-0.117949	0.202797	0.225296	0.809091	0.70989	-0.00357143	0.442424	0.622378	-0.3	0.367647	0.942857	0.454545	0.431579	-0.0207792	0.305882	0.17594	0.309524	-0.0487685
FKBP8_HSPA14	-0.785965	-0.178218	0.407749	0.285714	-0.218521	0.0214286	0.614706	0.522051	0.758824	0.05	0.1	-0.0803419	0.223776	-0.732355	0.490909	0.485714	-0.664286	0.357576	0.524476	0.2	0.382353	0.485714	0.406061	-0.303759	-0.535413	0.326471	-0.126316	0.0238095	0.605419
HSP90B1_PFDN6	0.577193	0.608791	0.572103	0.535714	0.394804	0.310714	0.62546	0.297487	0.411765	0.616667	0.7	0.495385	0.370629	0.229814	0.890909	0.574258	0.175	0.369697	0	-0.5	0.632353	0.771429	0.648485	0.541353	0.101981	0.576471	0.442105	0.285714	0.842857
PTGES3_UXT	0.301754	0.617582	0.846893	1	-0.124788	0.378571	0.658824	0.323132	0.744665	-0.0502096	1	0.641587	0.937063	0.208357	0.809091	0.617582	0.15	-0.00606061	0.384615	1	0.679412	0.771429	0.733333	0.618045	0.320234	0.673529	-0.0173062	0.333333	0.831034
BBS10_TMX1	0.708772	0.784615	0.732053	0.321429	0.773793	0.896429	0.673529	0.672479	0.444118	-0.183333	0.5	0.946667	0.657343	0.639752	0.263636	0.687912	0.0821429	0.660606	0.713287	-0.2	0.326471	0.942857	0.672727	0.634586	0.496915	0.573529	0.613012	0.761905	0.608867
DNAJB9_TTC5	0.459649	0.0681319	0.728592	0.714286	0.686053	0.135714	0.829412	0.562831	0.488235	-0.633333	-1	0.872137	0.13986	0.12253	0.572727	0.556044	0.350313	0.527273	-0.041958	-0.4	-0.435294	0.828571	0.515152	0.521805	-0.206494	-0.152941	0.61226	0.190476	0.86316
DNAJC5B_URI1	0.375439	-0.289961	0.339748	0.222718	-0.25586	0.214286	-0.00844913	-0.292308	0.177783	0.127802	0.872082	-0.105953	-0.085778	-0.132228	0.26984	0.249501	-0.150585	-0.795205	-0.111888	-0.67082	0.335056	0.151794	-0.231363	0.00310724	0.0850926	-0.179072	-0.0490051	-0.077935	0.223279
CHORDC1_PDIA5	0.403509	0.441758	0.370554	0.714286	-0.0818746	0.1	0.470588	-0.0823932	0.279412	-0.15	-0.5	-0.0379487	0.755245	0.262564	0.554545	0.481319	0.296429	0.212121	0.559441	-0.6	0.158824	-0.142857	0.612121	-0.439098	-0.34026	0.729412	0.216541	0.666667	0.491626
CCT8_TMX2	0.626316	0.429043	0.658338	0.892857	0.163231	0.796429	0.929412	0.531031	0.785294	0.666667	0.6	0.653899	0.748252	0.132166	0.809091	0.837363	0.182143	0.6	0.756569	0.1	0.661765	1	0.478788	0.354887	-0.0272727	0.641176	0.302256	0.166667	0.880788
PFDN6_SGTB	0.531579	0.0153846	0.392844	0.321429	-0.0999718	0.21269	0.391176	0.276287	-0.138235	0.733333	-0.5	0.509744	0.454545	-0.308865	0.763636	0.59186	0.35	0.309091	-0.0629371	-0.7	0.0147059	0.142857	0.333333	-0.0511278	-0.349464	0.429412	0.0706767	0.0714286	0.686207
AHSA1_PPP5C	0.62807	0.578022	0.722946	0.964286	0.51214	0.317857	0.944118	0.414017	0.661765	-0.0833333	0.1	0.709402	0.713287	0.195935	0.827273	0.850549	0.00714286	0.418182	0.0979021	0.5	0.423529	0.666737	0.527273	0.213534	-0.289704	0.688235	0.482707	0.880952	0.910211
DNAJB1_PFDN2	0.466667	0.116484	0.514028	-0.0357143	0.364201	0.314286	0.538235	0.107009	0.547059	-0.116667	-0.3	-0.0468376	0.363636	-0.180124	0.2	0.125275	0.714286	-0.10303	0.0979021	0.6	0.823529	-0.771429	0.636364	0.190977	0.188312	-0.0470588	0.369925	0.550908	0.474877
AIP_DNAJC7	0.131579	0.336264	0.601405	0.428571	0.142857	0.239286	0.594118	0.466667	0.679412	0.5	-0.2	0.642613	0.699301	-0.183512	0.509091	0.630769	0.121429	0.321212	-0.223776	0.3	0.0794118	0.428571	0.393939	0.518797	0.149351	0.523529	-0.267669	0.357143	0.824138
AIP_DNAJC8	0.25614	0.534066	0.818775	0.607143	0.223038	0.171429	0.773529	0.601368	0.832353	0.0333333	-0.3	0.562928	0.545455	0.52795	0.418182	0.784615	0.121429	0.0424242	0.020979	0.1	0.261765	0.885714	0.515152	0.731102	0.594805	0.759382	0.124812	0.142857	0.787685
HSPH1_TTC5	0.303509	0.296703	0.707234	0	0.599097	0.553571	0.702941	0.352539	0.420588	-0.666667	-0.1	0.660171	0.335664	0.591191	0.772727	0.30989	0.664286	0.272727	-0.181818	0.2	0.288235	0.371429	0.151515	0.243609	0.353247	0.0764706	0.461076	0.571429	0.859219
HSPA1A_TTC5	0.131579	0.415385	0.390301	0.14415	0.276758	-0.260714	0.570588	-0.150795	0.132353	0.0333333	0	0.357949	0.370629	-0.0287973	0.636364	0.296703	0.542857	0.430303	0.321678	0.7	0.0911765	-0.0857143	0.0909091	0.227068	0.385714	-0.308824	-0.385859	-0.357143	-0.0401527
HSP90AA1_PDIA3	0.674857	0.714286	0.803862	0.571429	0.552795	0.642857	0.647059	0.248547	0.444118	-0.383333	-0.4	0.875363	0.769231	0.433898	0.636364	0.677668	0.3	0.854545	0.699301	-0.9	0.655882	0.257143	0.551515	0.12185	-0.0168831	0.694118	0.335338	0.761905	0.956158
CCT3_HSPA4L	0.414035	0.454945	0.61194	0.178571	0.33258	-0.157143	0.908824	0.335442	0.676471	0.116667	-0.3	0.740297	0.566434	-0.0728402	0.563636	0.569231	0.407143	0.309091	0.146853	0.1	0.0970588	0.257143	0.660606	-0.195489	0.403896	0.308824	0.359398	0.380952	0.92266
CCT4_DNAJC9	0.7	0.454945	0.665338	0.357143	0.264822	0.739286	0.782353	0.648547	0.5	-0.416667	-1	0.451624	0.479861	-0.0705816	0.454545	0.578022	-0.0321429	-0.272727	0.454545	0.3	0.308824	0.314286	0.454545	0.282707	0.122078	0.482353	0.53985	-0.309524	0.896059
CCT4_DNAJC4	-0.0859649	0.265934	0.58973	0.214286	-0.201581	0.0178571	0.755882	-0.0311111	0.382353	-0.25	-0.7	-0.2	0.041958	-0.0592885	0.163636	0.652747	-0.175	-0.672727	-0.167832	0.3	-0.0558824	0.142857	-0.115152	0.696241	0.0844156	0.0852941	-0.242105	-0.119048	0.29803
CCT4_DNAJC5	0.384211	-0.661538	0.510954	0.928571	-0.0818746	-0.167857	0.894118	0.745769	0.382353	0.466667	0.4	0.633504	0.825175	-0.199322	0.790909	0.876923	-0.132143	-0.309091	0.132867	-0.1	0.0617647	-0.0857143	0.030303	0.36391	0.0350649	0.0264706	0.332331	0.5	0.895074
CCT4_DNAJC6	0.633333	0.138462	0.811469	0	0.160926	0.367857	0.897059	0.355897	0.25	0.266667	-0.1	0.904957	0.587413	0.551666	0.727273	0.586813	0.4	0.939394	0.237762	-0.6	0.397059	0.428571	0.236364	-0.00300752	0.648052	0.235294	0.043609	-0.0952381	0.876355
CCT4_DNAJC1	0.807018	0.547253	0.505939	1	0.429701	0.546429	0.573529	0.775726	0.547462	0.2	0.6	0.280684	0.615385	-0.00734049	0.9	0.714286	0.557143	0.587879	0.706294	-0.8	0.558824	0.942857	0.236364	0.748872	0.394805	0.735294	0.311278	0.333333	0.3133
CCT4_DNAJC2	0.814035	0.731868	0.859263	0.857143	0.546738	0.639286	0.694118	0.697778	0.832353	0.0666667	0	0.697778	0.545455	0.272727	0.890909	0.942857	0.362824	0.711249	0.517483	0.5	0.276471	0.657143	0.551515	0.445113	0.315584	0.341176	0.557895	0.047619	0.946305
CCT4_DNAJC3	0.391228	0.476923	0.618411	0.892857	0.276115	0.496429	0.614706	0.668376	0.332353	0.683333	0.8	0.82359	0.657343	0.083004	0.881818	0.806593	0.285714	0.854545	0.699301	-0.8	0.147059	0.771429	0.369697	0.16391	0.358442	0.608824	0.425564	-0.0238095	0.844335
DNAJC25_PTGES3	0.57193	0.854945	0.619413	0.321429	0.616036	0.571429	0.655882	0.269744	0.796174	0.333333	0.6	0.769073	0.643357	0.112994	0.427273	0.758242	0.296429	0.745455	0.374782	1	0.635294	0.542857	0.25532	0.494737	0.380643	0.308824	0.429485	-0.261905	0.724138
HSPA14_PDRG1	0.510526	0.107692	0.77141	0.25	0.17109	0.45	0.638235	0.481709	0.626471	0.0333333	0.6	0.36	0.440559	0.204969	0.3	0.463736	-0.242857	-0.260606	0.132867	0.2	0.0235294	0.542857	0.866667	-0.0526316	0.0961351	-0.15	0.00150376	-0.285714	0.903941
FKBP8_HSP90AA1	-0.307018	-0.242024	0.422023	0.0357143	0.160926	0.0607143	0.814706	-0.0482051	0.273529	-0.8	0.6	0.148401	0.307692	-0.0259887	0.418182	0.356436	-0.189286	-0.50303	-0.643357	0.9	-0.305882	-0.428571	0.151515	0.271531	0.146151	0.197059	0.0300752	-0.047619	0.711823
AHSA1_HSPH1	0.784211	0.824176	0.700401	0.535714	0.645398	0.25	0.761765	0.738803	0.864706	0.316667	0.3	0.741538	0.636364	0.000564653	0.772727	0.613187	0.557143	0.69697	0.678322	0.1	0.779412	0.542857	0.830303	0.58797	0.848977	0.705882	0.601504	0.547619	0.919325
DNAJC18_HSP90AA1	0.333333	-0.00659341	0.850284	0.107143	0.199944	0.0464286	0.608824	0.388718	-0.105882	-0.166667	-0.3	0.755343	0.342657	0.0237288	-0.127273	0.616062	0.182306	-0.176293	0.244755	0.9	-0.664706	-0.428571	-0.0909091	-0.103046	-0.379221	0.132353	0.207519	-0.142857	0.923645
HSPA1B_STIP1	0.773684	0.410989	0.432126	-0.464286	0.662338	-0.167857	0.529412	0.325812	0.182487	0.4	-0.1	0.639084	0.13986	-0.0615471	0.236364	0.261538	0.539286	0.575758	0.65035	1	0.435294	-0.657143	0.648485	0.618045	0.651948	0.0352941	-0.150376	0.333333	0.231034
CCT8_HSPH1	0.422807	0.854945	0.891211	0.678571	0.391304	0.496429	0.788235	0.640342	0.838235	0.0166667	0.1	0.628034	0.615385	0.242869	0.736364	0.679121	0.557143	0.418182	0.622378	-0.2	0.7	0.485714	0.69697	0.166917	0.427273	0.579412	0.389474	0.785714	0.970936
FKBP8_PTGES3	-0.387719	-0.462046	0.217952	0.75	0.108978	-0.203571	0.794118	0.537778	0.684327	-0.3	0.6	0.0205198	0.363636	0.12253	0.745455	0.450549	0.260714	-0.0424242	-0.384615	0.9	0.238235	0.257143	0.684848	0.630075	0.120533	0.132353	-0.0684468	0.357143	0.541872
HSP90AA1_ODF1	0.221364	0.27335	0.186583	0.669894	-0.121278	0.025	-0.278927	0.227508	-0.323586	-0.118818	0.0512989	-0.0263111	0.475678	-0.241549	-0.29359	0.067507	0.0697276	0.491608	0.267612	0.67082	0.226891	-0.212512	0.38144	0.0403256	0.250518	-0.316243	-0.0229133	-0.654654	0.471979
CHORDC1_SIL1	0.117544	0.49011	0.795959	0.607143	0.108978	-0.0642857	0.579412	0.156239	0.147059	-0.0333333	-0.5	0.170598	0.587413	0.0705816	0.636364	0.608791	0.171429	0.345455	0.153846	-0.1	0.0558824	0.463817	0.672727	-0.230075	-0.562338	0.102941	-0.597217	0.690476	0.593103
FKBP10_URI1	0.694737	0.213187	0.12256	0.678571	-0.129305	-0.0178571	0.564706	-0.0803419	0.305882	0.25	-0.3	-0.0581296	0.0769231	-0.0547713	-0.0636364	0.564835	-0.389286	-0.0424242	0.034965	-0.7	0.345843	0.771429	0.139394	0.578947	0.0662553	0.05	-0.0902256	-0.190476	0.0118227
DNAJC13_TTC5	0.601754	0.635165	0.695808	0.607143	0.320158	0.621429	0.947059	0.502308	0.656365	0.133333	0.5	0.649915	-0.0559441	0.583286	0.718182	0.652747	0.217857	-0.151515	-0.293706	0.5	0.747059	0.828571	0.69697	0.421053	0.396104	0.379412	0.650621	-0.261905	0.852322
DNAJC13_TTC1	0.654386	0.287912	0.746999	1	0.289667	0.310714	0.826471	0.626667	0.591612	0.733333	-0.6	0.527521	0.657343	0.207228	0.779045	0.56044	0.282143	0.575758	0.783217	0.7	0.544118	0.942857	0.939394	0.478195	0.661469	0.461765	0.574436	0.261905	0.812808
DNAJC28_DNAJC8	0.317683	0.679121	0.57028	0.678571	-0.118012	0.478571	0.802941	0.00102564	-0.141176	0.133333	-0.5	0.602051	0.167832	0.0513834	0.0545455	0.248352	-0.321429	-0.369697	-0.13986	-0.3	-0.0882353	-0.542857	0.0545455	-0.130876	0.448052	0.264901	0.416541	-0.357143	0.782266
SUGT1_TRAP1	0.708772	0.67033	0.340156	0.607143	0.192547	0.0142857	0.852941	0.38735	0.561765	0.583333	0	0.145299	0.811189	0.543761	0.718182	0.652747	-0.0678571	0.29697	0.398601	0.3	0.258824	0.771429	0.0424242	0.445113	0.513803	0.0235294	0.359398	0.452381	0.822515
AHSA2_HSPD1	0.707018	0.186813	0.466532	-0.178571	0.0378317	0.132143	0.494118	0.179487	0.241176	-0.833333	0.7	0.225983	-0.1331	0.373235	0	-0.0461538	-0.267857	-0.515152	-0.041958	0.3	-0.279412	-0.428571	-0.030303	0.0872509	-0.198701	-0.0647059	0.303759	0.119048	-0.0571499
TMX2_TTC5	0.8	0.653466	0.626015	0.607143	0.546173	0.775	0.773529	0.54104	0.167647	-0.133333	-0.1	0.548906	0.0699301	0.10559	0.5	0.674725	0.378571	0.2	0	0.1	-0.0764706	0.885714	0.10303	0.554887	0.588312	0.00882353	0.430989	0.190476	0.916123
CANX_DNAJB7	0.197455	0.314286	-0.0291831	0.285714	-0.417278	-0.428571	0.484697	-0.0509402	0.479412	-0.4	0.5	0.406496	0.552448	0.258046	0.309091	0.116484	-0.0535714	0.2	-0.41958	-0.6	0.473529	0.485714	0.309091	-0.216541	-0.038961	-0.05	0.407534	-0.142857	0.573399
CCT5_FKBP9	0.654386	0.432967	0.604104	0.428571	-0.108978	0.0285714	0.611765	0.598632	-0.267647	-0.233333	0.3	0.0249573	0.118881	-0.111237	0.563636	0.635165	0.0571429	0.29697	0.405594	0.7	0.185294	0.0285714	0.0666667	0.282707	-0.150649	0.305882	0.257143	0.380952	-0.0364532
DNAJB12_PPIB	0.567793	-0.2	0.631784	0.464286	0.131564	-0.0821429	0.588235	0.46743	0.408824	0.566667	0.2	-0.039323	0.475524	0.0909091	0.636364	0.736264	-0.125	0.2	-0.251748	0.5	0.281089	0.485714	0.127273	0.598496	0.379221	-0.0441176	0.371429	0.714286	0.750739
CCT5_FKBP8	-0.452632	-0.534654	0.397933	0.464286	-0.21965	0.267857	0.602941	0.58359	0.338235	-0.0333333	-0.7	0.0584615	-0.034965	-0.229814	0.536364	0.305495	-0.278571	-0.272727	-0.699301	-0.7	-0.241176	-0.771429	-0.151515	0.0706767	-0.255278	-0.00882353	-0.129323	-0.0952381	0.731527
SACS_SGTA	0.301754	0.107692	0.722604	0.464286	-0.068323	0.228571	0.658824	0.234188	0.638235	0.216667	-0.2	0.246538	0.034965	-0.28402	0.263636	0.428571	-0.167857	-0.0909091	0.671329	0.1	0.467647	0.771429	0.0666667	-0.126316	0.26632	0.302941	0.493233	-0.0238095	0.421182
HSPA12A_URI1	0.421053	0.38022	0.0335049	0.392857	0.311124	0.296429	0.694118	0.457094	-0.652941	0.1	0.3	0.711233	0.202797	0.500847	0.172727	0.178022	0.121429	0.587879	-0.11909	0.1	0.301693	0.657143	0.478788	-0.180451	0.107178	-0.0970588	0.288722	0	0.598522
HSP90AB1_STIP1	0.968421	0.810989	0.908527	0.928571	0.754941	0.146429	0.855882	0.804444	0.785872	0.683333	0.9	0.732775	0.79021	0.2524	0.927273	0.876923	0.803571	0.757576	0.685315	1	0.691176	0.657143	0.915152	0.553383	0.753247	0.447059	0.619549	0.452381	0.949261
TMX1_TXNDC12	0.815789	0.802198	0.692928	0.714286	0.520192	0.489286	0.805882	0.902222	0.641176	0.783333	-0.5	0.766154	0.763574	0.480519	0.718182	0.868132	0.160714	0.650459	0.734266	0.5	0.697059	0.771429	0.854545	0.718797	0.709971	0.544118	0.766917	-0.0714286	0.530542
FKBP7_NUDC	0.0578947	0.178022	-0.0149885	0.357143	-0.000564653	0.271429	0.567647	0.203419	0.479412	0.166667	0.9	0.148034	0.538462	-0.10791	0.545455	0.661538	0.114286	0.0909091	0.300699	0.1	0.317647	0.657143	0.478788	0.436254	0.318182	0.232353	0.186466	0.047619	0.593103
DNAJC24_HSP90AA1	0.519298	0.195604	0.828285	0.535714	0.359684	0.107143	0.720588	0.2	0.476471	-0.5	-0.9	0.537528	0.741259	0.0847458	0.418182	0.743675	0.328571	0.115152	0.405594	0.3	0.217647	-0.371429	0.187879	-0.188793	0.103896	-0.141176	0.439098	0.642857	0.850246
MKKS_PTGES3	0.524561	0.538462	0.476297	0.607143	0.452287	0.201966	0.882353	0.181538	-0.244477	-0.1	-0.2	0.936389	0.888112	-0.234331	0.890909	0.393407	0.1	0.624242	0.93007	0.5	0.629412	0.428571	0.757576	0.691729	0.336473	0.575423	0.606243	-0.309524	0.8437
DNAJC7_UNC45A	0.57193	0.617582	0.634456	0.428571	0.124788	0.0785714	0.488235	0.288889	0.520588	0.65	0.1	0.0317949	0.748252	-0.356961	0.9	0.679868	-0.357143	0.50303	0.328671	-0.1	0.120588	0.771429	0.10303	0.428571	0.0454545	-0.344118	0.347368	-0.0238095	0.604926
DNAJC4_TMX1	-0.187719	0.498901	0.343618	0.142857	-0.541655	-0.685714	0.497059	0.158974	0.438235	0.0333333	0.8	-0.424957	0.0769231	-0.0762281	0.172727	0.406593	-0.253571	-0.672727	-0.195804	-0.5	0.0264706	0.657143	0.151515	0.598496	0.117571	0.158824	-0.0676692	0.309524	0.181773
CCT8_DNAJC24	0.821053	0.463736	0.659284	1	0.338227	-0.5	0.926471	0.550769	0.523529	0.7	-0.1	0.744957	0.818182	0.0519627	0.372727	0.920879	0.414286	0.818182	0.622378	0.6	0.132353	0.657143	0.381818	0.493233	-0.0012987	-0.0470588	0.159398	0.809524	0.816256
HSPA4_PFDN5	0.407018	0.429043	0.232734	0.357143	-0.318554	-0.0392857	0.538235	-0.0666781	0.164706	-0.166667	-0.5	0.282735	0.65035	-0.331545	0.763636	0.375824	-0.45	0.406061	0.265734	-0.3	-0.0382353	-1	0.115152	0.0556391	-0.0857143	0.288235	0.276692	-0.142857	0.638424
HSPA4_PFDN6	0.470175	0.437363	0.556038	0.392857	-0.0773793	0.0821429	0.547059	0.0153899	0.532353	0.55	0.5	0.484444	0.72028	-0.0310559	0.781818	0.574258	0.525	0.612121	0.195804	-0.1	0.576471	-0.142857	0.806061	0.484211	-0.0500162	0.564706	0.618045	0.642857	0.732512
TCP1_TXNRD1	0.622807	0.463736	0.785784	0.928571	0.218706	0.742857	0.826471	0.814701	0.247059	0.466667	-0.7	0.855043	0.888112	0.199322	0.572727	0.815385	-0.271429	0.454545	0.853147	0.3	0.0735835	0.485714	0.442424	0.323308	0.0766234	0.35	0.418045	0.738095	0.7867
HSPA4_PFDN2	0.592982	0.604396	0.39871	0.964286	0.094297	0.392857	0.632353	0.0259873	0.355882	0.716667	0.5	0.550769	0.769231	0.0468662	0.736364	0.617582	0.428571	0.866667	0.293706	-0.3	0.488235	-0.885714	0.733333	0.569925	0.509091	0.297059	0.478195	0.730552	0.615271
DNAJC22_SGTA	0.0834622	-0.557812	0.519951	0.0714286	-0.150762	0.460714	0.208824	0.277548	0.508824	0.766667	-0.2	0.552231	0.0210158	-0.227619	0.618182	-0.186813	-0.342857	0.212121	0.328671	-0.5	-0.286137	-0.6	-0.151515	0.548872	0	0.0117647	0.0962406	0.238095	0.623153
DNAJC17_TTC5	0.422807	0.714286	0.630323	0.714286	0.351779	0.310714	0.544118	0.381262	0.773529	0.786618	0.9	0.45094	0.398601	0.444382	0.5	0.723077	0.262735	0.369697	0.048951	0.7	0.547059	0.942857	0.878788	0.0526316	0.807792	-0.284032	0.199323	0.666667	0.75699
HSP90AA1_TRAP1	0.578947	0.52967	0.629767	0.607143	0.158667	-0.0107143	0.873529	0.170598	0.302941	-0.633333	0.6	0.102924	0.734266	0.0751413	0.818182	0.609461	-0.364286	-0.684848	-0.321678	-0.1	-0.170588	0.0285714	0.0545455	-0.0353516	0.057811	0.0558824	0.0706767	0.238095	0.858621
DNAJC28_HSPA14	0.498464	0.512088	0.751211	0.357143	0.177866	0.428571	0.723529	-0.00034188	0.0441176	-0.0333333	-0.5	0.907692	0.657343	0.357425	-0.109091	0.0593407	-0.0321429	0.0181818	0.587413	-0.9	-0.576471	-0.142857	-0.030303	0.255639	0.0389737	0.438235	0.466165	-0.166667	0.89064
CCT4_UXT	0.461404	0.551648	0.633615	0.857143	0.298701	0.160714	0.738235	0.410327	0.576471	0.0251048	0.2	0.701197	0.818182	0.303219	0.918182	0.775824	0.246429	0.2	0.405594	0	0.682353	0.885714	0.321212	0.784962	0.345455	0.785294	0.231666	0.0238095	0.716749
DNAJC21_SEC63	0.912281	0.840485	0.840025	0.857143	0.548997	0.203571	0.826471	0.476239	0.744118	0.75	-0.1	0.888547	0.902098	0.618295	0.9	0.696703	0.2	0.699091	0.944056	0.7	0.674025	0.942857	0.50303	0.589474	0.587013	0.714286	0.843609	0.833333	0.95468
AIPL1_PTGES3	0.108443	-0.116484	0.0775108	0	-0.0530564	-0.582143	0.425809	-0.254475	0.193572	0.31334	0.3	0.12314	0.0925413	0.293309	0.190693	0.0537887	0.0408461	0.522799	-0.0559441	0.4	0.00471242	-0.6	-0.109906	0.0473854	-0.120418	0.0622239	-0.1245	0.0952381	0.101235
DNAJC8_DNAJC9	0.815789	0.767033	0.524851	0.535714	0.189159	0.582143	0.802941	0.724444	0.494118	-0.366667	-1	0.377778	0.33275	-0.128176	0.472727	0.6	-0.1	-0.0909091	0.461538	-0.7	0.335294	0.257143	0.406061	0.273035	0.454545	0.782929	0.769925	-0.190476	0.824138
DNAJC15_URI1	0.682456	0.327473	0.725591	0.75	0.243365	0.671429	0.797059	0.383248	-0.0970588	0.866667	0.6	0.566935	0.615385	-0.000564653	0.672727	0.534066	0.185714	0.563636	0.188811	-0.8	0.513613	-0.142857	0.29697	0.467669	0.56317	0.65	0.654381	0.547619	0.668473
CCT6A_DNAJC1	0.770175	0.428571	0.526312	0.964286	0.0807453	0.725	0.605882	0.734017	0.425313	-0.533333	0.2	0.148718	0.72028	0.110107	0.927273	0.595604	0.25	0.454545	0.832168	0.1	0.302941	0.257143	0.29697	0.255639	0.264935	0.302941	0.311278	0.214286	0.306404
FKBP4_PTGES3	0.652632	0.714286	0.616658	0.535714	0.263693	0.310714	0.894118	0.692308	0.682855	0.55	0.5	0.740424	0.79021	0.664596	0.681818	0.630769	0.771429	0.248485	0.48951	0.9	0.485294	0.828571	0.406061	0.733835	0.875609	0.591176	0.097029	0.142857	0.75665
HSPB6_TTC5	0.294737	0.0857143	0.08872	0.75	-0.41502	0.175	0.694118	0.0524966	-0.826471	-0.666667	-0.2	-0.215726	-0.48951	-0.36646	-0.4	0.358242	-0.192857	-0.0181818	-0.216783	0.1	-0.347059	0.828571	-0.357576	0.0631579	0.28961	-0.511765	-0.280557	0.261905	-0.171942
HSPA14_UNC45B	0.438596	0.390732	0.123727	0	-0.233267	0.428571	0.729412	0.45641	0.164706	-0.25	-0.820783	0.071233	-0.020979	-0.0446076	0.0956722	0.564835	-0.541555	-0.00606061	0.118881	0.9	0.635294	0.657143	0.321212	0.24812	-0.084443	0.59014	-0.0330827	0.142857	0.070936
HSPA14_UNC45A	0.492982	0.608791	0.690764	0.321429	0.193676	-0.0642857	0.514706	0.621197	0.655882	0.333333	-0.6	0.0550427	0.657343	-0.408924	0.481818	0.488449	-0.660714	0.539394	0.587413	-0.9	0.488235	0.542857	0.0666667	-0.302256	-0.537837	-0.561765	0.0932331	0.0714286	0.605911
PDIA4_PTGES3	0.742105	0.674725	0.737731	0.571429	0.334839	0.707143	0.735294	0.647179	0.68727	0.133333	0.2	0.639535	0.300699	0.0626765	0.827273	0.564835	0.617857	0.333333	0.713287	-0.9	0.7	0.6	0.684848	0.384962	0.0695031	0.517647	0.668672	0.285714	0.470936
DNAJB2_SUGT1	0.44386	-0.305495	0.817393	0.5	0.368718	0.242857	0.770588	0.364786	0.45	-0.3	0.9	0.0208547	0.412587	0.111237	0.690909	0.578022	0.392857	-0.672727	-0.230769	0.3	-0.0558824	0.771429	0.393939	0.190977	0.855473	0.275202	0.00451128	0.261905	0.338712
CCT4_PHB	0.705263	0.951648	0.825571	0.964286	0.4366	0.328571	0.929412	0.460513	0.638235	0.7	0.7	0.695043	0.93007	0.164314	0.909091	0.969231	0.692857	0.781818	0.447552	1	0.610743	0.428571	0.648485	0.772932	0.214286	0.635294	0.738346	0.571429	0.810837
HSPB3_URI1	-0.140774	0.116484	-0.251821	0.714286	-0.33371	-0.0892857	0.632353	0.169231	0.50184	0.416667	0.1	-0.183667	0.272727	0.0175042	-0.276504	0.142857	-0.253571	0.490909	-0.454545	0.3	-0.104566	-0.714286	-0.267478	-0.401512	0.0344268	0.3	0.05566	0.142857	0.220197
CCT4_HSPA13	0.677193	0.556044	0.771673	0.714286	0.464709	0.717857	0.667647	0.537094	0.361765	0.833333	0.7	0.883912	0.601399	0.23546	0.790909	0.683516	0.564286	0.769697	0.636364	-0.3	0.152941	0.828571	0.369697	0.381955	0.38961	0.641176	0.601504	0.261905	0.951232
BAG1_CCT3	-0.0666667	0.841758	0.680688	0.892857	0.127083	-0.139286	0.794118	0.130256	0.7	0.633333	0.1	0.842852	0.671329	0.507623	0.481818	0.81978	-0.0107143	0.454545	0.412587	-0.5	0.223529	0.257143	-0.369697	0.609023	0.485714	0.667647	0.496241	0.285714	0.713793
BAG1_CCT5	-0.322807	0.643956	0.66286	0.892857	0.0355832	0.296429	0.779412	0.335385	0.629412	0.533333	0.2	0.815524	0.636364	0.120271	0.518182	0.789011	0.025	0.0545455	0.587413	-0.9	0.276471	0.542857	-0.127273	0.535338	0.45974	0.723529	0.421053	-0.0952381	0.721182
BAG1_CCT4	0.0736842	0.859341	0.738407	0.892857	0.0163796	0.025	0.820588	0.171966	0.697059	0.683333	0.6	0.845273	0.657343	0.244495	0.554545	0.907692	0.260714	0.369697	0.475524	-0.3	0.555882	-0.257143	0.115152	0.637594	0.375325	0.617647	0.517293	-0.190476	0.777833
RPAP3_TTC5	0.821053	0.692308	0.797679	0.214286	0.662338	0.653571	0.817647	0.450222	0.917647	-0.166667	-0.4	0.852991	-0.048951	0.689441	0.636364	0.573626	0.492857	0.0787879	-0.0909091	-0.5	0.611765	0.942857	0.842424	0.830075	0.587013	0.0235294	0.722828	0.285714	0.897401
SACS_STIP1	0.3	-0.169231	0.723244	0.678571	0.530209	0.507143	0.576471	0.386667	0.292862	0.116667	-0.3	0.503676	0.48951	-0.0400903	0.445455	0.349451	0.65	0.0424242	-0.307692	0	-0.0676471	-0.428571	0.648485	0.341353	0.625974	-0.238235	-0.326316	0.666667	0.848768
CCT5_CDC37L1	0.712281	0.714286	0.753011	0.607143	0.442123	0.425	0.776471	0.415385	0.452941	0.65	-0.8	0.902906	0.832168	0.297572	0.872727	0.578022	0.114286	0.490909	0.27972	0.6	0.241176	-0.771429	0.212121	0.542857	0.15974	0.564706	0.493233	0.190476	0.928686
DNAJC16_URI1	0.777193	0.657143	0.540336	0.464286	0.590062	0.596429	0.95	0.785983	0.706402	-0.133333	0.7	0.868866	0.503497	0.315641	0.818182	0.758242	-0.00357143	0.284848	0.258741	-0.3	0.6078	0.657143	0.684848	-0.255639	0.835336	0.0852941	0.508271	0.214286	0.634483
DNAJC5_HSP90AA1	0.387719	-0.450549	0.532309	0.642857	0.068323	-0.378571	0.876471	0.167892	0.514706	-0.466667	0.4	0.655155	0.846154	0.190396	0.618182	0.424643	-0.0357143	-0.212121	-0.265734	0.9	0.482353	0.371429	0.175758	0.260248	-0.268831	-0.247059	0.266165	0.52381	0.850246
SEC63_TXNDC5	0.308772	0.463736	0.818867	0.714286	0.325805	0.635714	0.920588	0.859829	0.635294	0.383333	0.5	0.643077	0.643357	-0.177866	0.581818	0.604396	0.653571	0.693012	0.853147	-0.2	0.56365	0.942857	0.587879	0.389474	0.4	0.397059	0.621053	0.0238095	0.825123
AIP_TTC5	0.147368	0.665934	0.566744	0.821429	0.2524	0.214286	0.770588	0.486237	0.55	0.65	0	0.293776	0.328671	-0.280632	0.0727273	0.591209	0.303571	0.0909091	0.125874	0.3	0.629412	0.6	0.757576	0.607519	0.7	-0.138235	0.134637	0.904762	0.789999
CHORDC1_HSPA13	0.842105	0.802198	0.876932	0.892857	0.392434	0.414286	0.820588	0.398974	0.620588	0.3	-0.5	0.681142	0.454545	0.789949	0.363636	0.648352	0.403571	0.69697	0.188811	-0.6	0.35	0.428571	0.854545	-0.135338	0.218182	0.588235	0.311278	0.428571	0.769951
TOMM34_TTC5	0.680702	0.327473	0.544652	0.464286	0.456804	0.439286	0.805882	0.605916	0.85	0.0333333	-0.3	0.273162	0.325745	0.0615471	0.454545	0.520879	-0.25	0.236364	-0.335664	0.3	0.241176	0.6	0.636364	0.458647	-0.0675325	-0.0441176	0.425724	0.738095	0.805764
CHORDC1_HSPA1L	0.689474	0.208791	0.66858	0.214286	0.387916	0.4	0.532353	0.533675	0.302941	0.55	-0.5	0.374359	0.300699	-0.147374	0.490909	0.441758	0.639286	0.0424242	0.314685	0.2	-0.235294	0.885714	0.345455	-0.252632	0.78961	-0.141176	0.57594	-0.047619	0.623153
TOMM34_TTC1	0.361404	0.428571	0.642292	0.607143	0.124788	0.517857	0.864706	0.717607	0.461765	0.5	1	0.278632	0.612961	0.113495	0.706152	0.6	-0.0428571	0.369697	0.118881	0.1	0.458824	0.371429	0.515152	0.6	-0.0669266	0.597059	0.368421	0.285714	0.710345
FKBP3_NUDC	0.307018	0.257143	0.582281	0.785714	0.159797	0.0714286	0.705882	0.0194872	0.220588	0.4	0.5	0.361368	0.811189	0.0802033	0.781818	0.556044	-0.114286	0.151515	-0.377622	-0.4	0.176471	-0.0285714	0.381818	0.075188	0.0415584	0.311765	0.118797	0.595238	0.628156
CHORDC1_HSPA1B	0.798246	0.371429	0.655805	-0.214286	0.601355	-0.339286	0.285294	0.417436	0.0382353	0.1	0.7	0.485812	0.265734	0.325805	0.627273	0.349451	0.55	-0.00606061	0.398601	0.6	0.45	-0.371429	0.393939	0.305263	0.768831	-0.211765	0.0902256	0.666667	0.046798
DNAJC17_SEC63	0.391228	0.371429	0.788819	0.678571	0.0367024	0.382143	0.552941	0.654701	0.520588	-0.410045	-0.9	0.61641	0.608392	-0.0773574	0.745455	0.674725	-0.194817	0.0303953	0.153846	-0.3	0.100074	0.942857	0.878788	-0.100752	0	0.279617	0.210526	0.166667	0.714286
CCT3_CCT8L2	-0.0916616	-0.431201	0.092645	0	-0.0191157	0.0571429	-0.168266	-0.198501	-0.343548	0.0396059	0.564288	-0.216014	0.00711857	0.0998506	-0.364068	-0.0114377	-0.120468	0.0552189	-0.275368	-0.6	-0.241613	-0.5161	0.174557	0.0800006	0.468359	0.343548	0.208028	-0.436436	0.137473
CCT4_HSPA1B	0.696491	0.323077	0.386912	-0.464286	0.0852626	-0.267857	0.538235	0.241026	0.0441176	0.0833333	-0.5	0.135043	-0.216783	-0.0344438	0.0909091	0.274725	0.189286	0.272727	0.181818	0	0.252941	-0.0857143	0.454545	0.386466	0.587013	-0.144118	-0.0977444	-0.119048	0.135961
CCT4_HSPA1A	0.621053	0.296703	0.36445	-0.0540562	-0.136685	-0.328571	0.526471	0.167863	0.258824	0.0333333	-0.7	0.0242735	-0.104895	0.027668	0.0181818	0.186813	0.260714	0.260606	0.244755	-0.1	0.202941	-0.0857143	0.393939	0.389474	0.620779	-0.0735294	-0.201504	0.214286	-0.0477833
P4HB_PFDN2	0.501754	-0.569231	0.553476	0.857143	0.521886	0.192857	0.761765	0.571282	0.282353	0.15	0.2	0.518557	0.447552	0.230943	0.627273	0.70989	-0.235714	-0.309091	0.0559441	-0.3	0.626471	-0.314286	0.648485	0.56391	-0.201299	-0.0441176	0.473684	0.874267	0.736946
P4HB_PFDN5	0.350877	-0.20022	0.433926	0.178571	0.350282	-0.282143	0.723529	0.531624	0.217647	0.433333	-0.4	0.650932	0.524476	0.0706015	0.581818	0.586813	-0.2	-0.478788	0.293706	-0.3	0.00588235	-0.6	0.10303	0.684211	-0.0233766	-0.158824	0.157895	0.285714	0.73202
CCT4_HSPA1L	0.719298	0.410989	0.825822	-0.0714286	0.294184	0.1	0.882353	0.383248	0.123529	-0.0666667	-0.1	0.273846	0.594406	0.180124	0.190909	0.556044	0.346429	0.357576	0.41958	0.9	-0.102941	0.828571	0.406061	0.497744	0.744156	0.0294118	-0.0360902	0.404762	0.765517
FKBP6_PFDN2	-0.0593713	0.00220753	0.109897	0.648675	-0.174675	0.453977	0.0075498	-0.129959	0.351034	-0.55	0.9	-0.266507	-0.325745	0.178509	0.263636	-0.056194	0.257143	-0.325159	0.468531	-0.5	-0.05	0.6	-0.575758	-0.0339625	-0.243142	-0.0441176	0.0796992	-0.391566	0.0471024
FKBP6_PFDN5	-0.0809609	-0.243095	0.118021	-0.126131	-0.0452361	0.596962	0.0724781	-0.105119	0.21534	0.433333	0.7	-0.275402	0.164624	0.0961255	0.718182	-0.0337164	0.425	-0.206351	-0.356643	-0.4	0.123529	0.657143	0.272727	-0.0422645	0.0849691	0.0882353	0.22406	-0.311383	0.0249075
BBS12_DNAJC8	0.536842	0.569231	0.405073	0.75	0.421915	0.575	0.941176	0.50906	0.664706	0.216667	0.3	0.420585	0.41958	-0.207228	0.309091	0.424176	-0.15	0.733333	0.244755	-0.5	0.311765	0.714286	0.0787879	0.500188	0.48961	0.274669	0.254135	0.119048	0.841872
AHSA1_DNAJC24	0.210526	0.257143	0.778424	0.857143	0.287408	-0.467857	0.858824	0.305983	0.367647	0.4	-0.3	0.44547	0.79021	-0.236589	0.418182	0.815385	0.271429	0.418182	0.545455	0.8	-0.0588235	0.714286	0.539394	0.0195489	0.100682	-0.191176	0.189474	0.47619	0.767336
DNAJB13_NUDC	0.045614	-0.0153846	0.201261	0.178571	0.370977	0.525	0.393001	0.00867244	-0.102941	0.0333333	0.3	-0.268376	0.706294	0.199435	0.1	0.443784	0.411081	-0.430303	0.727273	-0.6	-0.435294	0.6	-0.638301	0.0616541	0.0987013	0.223529	0.0706767	0	0.376355
DYX1C1_TMX1	0.573684	0.679121	0.563386	0.892857	0.260943	0.214286	0.802941	0.656522	0.661765	-0.0333333	-0.5	0.133675	0.321678	0.599097	0.0272727	0.503297	0.160858	0.345455	0.566434	0.9	0.708824	0.695725	0.175758	0.231579	0.276713	0.688235	0.43609	0.333333	0.585222
AIP_NUDC	0.405263	0.49011	0.536772	0.357143	0.540373	0.732143	0.802941	0.379829	0.761765	0.316667	0.2	0.708618	0.741259	0.43547	0.254545	0.828571	0.310714	0.175758	0.237762	0.6	0.402941	0.828571	0.466667	0.518797	0.250649	0.517647	0.338346	0.547619	0.945813
AHSA2_TMX3	0.787719	0.89011	0.424307	0.25	0.49633	0.232143	0.794118	0.660855	0.644118	0.8	0.3	0.269744	0.440559	0.683988	0.736364	0.23956	-0.167857	0.393939	0.405594	-0.8	0.344118	0.657143	0.709091	0.559398	0.0714286	0.767647	0.568421	0.714286	-0.00492611
AHSA2_TMX2	0.635088	0.290429	0.550983	-0.214286	0.0796385	0.364286	0.385294	0.197983	0.255882	-0.05	0.2	0.283858	0.0629371	0.0367024	-0.136364	-0.116484	-0.289286	-0.0909091	0.178634	-0.5	-0.264706	0.0285714	0.0909091	-0.365414	0.255844	-0.179412	-0.0270677	-0.0952381	-0.0103448
HSP90AA1_PPP5C	0.635088	0.402198	0.712104	0.392857	0.28515	0.421429	0.867647	-0.0721368	0.502941	-0.933333	-0.8	0.568302	0.79021	-0.100565	0.727273	0.486249	-0.0142857	0.127273	-0.0769231	-0.7	0.235294	-0.115954	0.515152	-0.0436254	-0.281818	0.479412	0.469173	0.904762	0.864532
AHSA1_DNAJC28	0.0710838	0.116484	0.641658	0.464286	0.276115	-0.325	0.761765	0.115897	-0.179412	-0.4	-0.6	0.488547	0.0909091	-0.151892	-0.0454545	0.257143	-0.342857	-0.563636	-0.0559441	0.8	0.0235294	-0.542857	-0.515152	-0.0150376	-0.0539136	0.0588235	0.132331	-0.119048	0.815371
AHSA1_TXNDC5	0.175439	0.56044	0.74833	0.964286	0.436477	0.857143	0.658824	0.528889	0.617647	0.35	0.8	0.42906	0.517483	-0.0773574	0.672727	0.696703	0.328571	0.563636	0.65035	0.5	0.491176	0.771429	0.587879	0.675188	-0.244885	0.0323529	-0.0676692	0.214286	0.837788
TTC1_VBP1	0.729825	0.151648	0.765244	0.678571	0.645398	0.4	0.9	0.660855	0.791759	0.616667	0.9	0.93094	0.909091	0.299831	0.838271	0.731868	0.685714	-0.00606061	0.468531	0.1	0.402941	0.828571	0.757576	0.651128	0.769981	0.65	0.780745	0.642857	0.873399
CALR_DNAJC8	0.621053	0.0813187	0.724866	0.428571	0.540373	0.414286	0.770588	0.805812	0.688235	0.133333	0.7	0.794188	0.566434	-0.0886505	0.836364	0.714286	0.5	0.430303	0.587413	-0.3	0.438235	-0.0285714	0.442424	0.536292	-0.105195	0.49301	0.559398	0.690476	0.724631
SACS_TTC1	0.159649	0.547253	0.720989	0.321429	-0.0107284	0.303571	0.797059	0.0694017	0.311765	0.483333	0.2	0.418803	0.20979	-0.151892	0.605924	0.353846	0.0535714	0.793939	-0.188811	-0.3	0.538235	0.771429	0.333333	0.121805	0.266407	-0.170588	0.0345865	0.333333	0.794089
CCT5_PPIA	0.578947	0.802198	0.719528	0.928571	0.497459	0.075	0.702941	0.494701	0.511765	0.466667	1	0.795556	0.79021	0.272239	0.945455	0.753846	0.614286	0.478788	0.335664	0.5	0.611765	0.771429	0.510641	0.806015	0.346753	0.752941	0.590977	0.785714	0.9133
CCT5_PPIB	0.620448	0.687912	0.673555	0.928571	0.663467	0.132143	0.529412	0.500855	0.705882	0.183333	0.7	0.773675	0.825175	0.107849	0.909091	0.863736	0.182143	0.842424	0.762238	0.4	0.729412	0.485714	0.721212	0.678195	0.346753	0.370588	0.666165	0.690476	0.749261
CCT5_PPIC	0.394033	0.441758	0.226553	0.428571	0.137211	-0.135714	0.626471	0.366838	-0.373529	0.5	0.2	0.0988034	0.342657	0.305477	0.672727	0.903297	0.389286	0.406061	0.034965	0.9	-0.0411765	-0.2	0.260606	0.398496	-0.22987	0.270588	0.117293	0.595238	0.0945813
CCT5_PPID	0.915789	0.767033	0.844567	0.785714	0.430387	0.735714	0.917647	0.668376	0.567647	-0.233333	0.5	0.785983	0.692308	0.355832	0.5	0.841758	-0.2	0.539394	0.587413	0.6	0.438235	-0.257143	0.29697	0.338346	0.241558	0.770588	0.598496	0.333333	0.913906
PHB_SEC63	0.563158	0.340659	0.758822	0.678571	0.260943	0.717857	0.65	0.334017	0.223529	0.716667	0.3	0.612991	0.965035	-0.438735	0.845455	0.569231	0.325	0.553194	0.545455	-0.5	0.379234	0.314286	-0.00606061	0.753383	0.419481	0.532353	0.603008	0.142857	0.709852
BAG1_TTC5	-0.180702	0.608791	0.576931	0.428571	0.32985	-0.510714	0.647059	0.11113	0.223529	-0.216667	-0.9	0.512908	-0.027972	-0.445511	0.00909091	0.410989	-0.271429	0.321212	0.314685	-0.1	0.161765	-0.428571	0.10303	0.475188	-0.0584416	0	0.355021	0.047619	0.719547
BAG1_TTC1	-0.194737	0.296703	0.775397	0.75	0.508331	0.0678571	0.647059	0.420171	0.214706	0.283333	0.1	0.867157	0.727273	0.321287	0.309796	0.674725	0.0214286	0.248485	0.188811	-1	0.438235	-0.942857	0.393939	0.663158	0.349578	0.6	0.416541	0.571429	0.803448
FKBP11_TCP1	0.450877	0.705495	0.362363	0.607143	0.270622	-0.00714286	0.391176	0.198632	0.408824	0.0666667	0.2	-0.21166	-0.00699301	-0.384529	0.809091	0.353846	0.121429	0.127273	0.475524	-0.1	0.400294	0.257143	-0.2	0.141353	0.120779	0.332353	0.348872	0.238095	0.372906
PPID_PTGES3	0.55614	0.595604	0.627471	0.928571	0.351313	0.825	0.817647	0.723761	0.593083	0.0833333	0.7	0.752394	0.951049	0.172268	0.854545	0.52967	0.232143	0.575758	0.951049	0.2	0.347059	0.542857	0.660606	0.639098	0.735304	0.767647	0.622791	0	0.903313
DNAJA1_DNAJC14	0.37193	0.208791	0.781717	0.892857	0.192547	0.610714	0.629412	0.187724	0.291176	-0.3	0.2	0.792137	0.293706	-0.118012	0.636364	0.564835	-0.192857	0.759882	0.552448	-0.2	0.235294	-0.0857143	0.745455	0.350376	-0.172727	0.236939	0.300752	0.238095	0.775862
DNAJC10_TCP1	0.729825	0.556044	0.823317	0.75	0.442938	0.178571	0.768212	0.75453	0.226471	-0.333333	-0.3	0.647179	0.699301	-0.000564653	0.590909	0.705495	0.107143	0.587879	0.79021	0.1	0.301693	0.428571	0.139394	0.57594	-0.296104	0.220588	0.616541	0.547619	0.864039
CCT3_PPIB	0.355419	0.784615	0.746702	0.928571	0.599097	0.278571	0.438235	0.460513	0.523529	0.5	0.6	0.761498	0.867133	0.236589	0.927273	0.802198	0.225	0.733333	0.594406	0.1	0.764706	0.657143	0.806061	0.491729	0.377922	0.467647	0.536842	0.714286	0.744828
CCT3_PPIC	0.461606	0.389011	0.334182	0.428571	0.337098	0.164286	0.735294	0.171966	-0.629412	0.666667	0.1	0.107027	0.321678	0.0976849	0.790909	0.872527	0.610714	0.260606	-0.251748	0.9	-0.0823529	-0.371429	0.260606	0.46015	-0.102597	0.25	0.0451128	0.690476	0.0674877
CCT3_PPIA	0.547368	0.454945	0.678238	0.928571	0.348391	0.289286	0.664706	0.52	0.391176	0.683333	0.9	0.800821	0.79021	0.382943	0.945455	0.753846	0.639286	0.721212	0.244755	-0.1	0.573529	0.485714	0.711249	0.723308	0.276623	0.623529	0.633083	0.833333	0.907882
CCT6A_TMX3	0.850877	0.718681	0.839149	0.678571	0.306606	0.678571	0.732353	0.691624	0.302941	0.316667	-0.7	0.741538	0.160839	0.407794	0.254545	0.753846	0.528571	0.757576	0.671329	0.7	0.502941	-0.2	0.187879	0.251128	0.448052	-0.135294	0.494737	0.333333	0.95468
CCT6A_TMX2	0.733333	0.578658	0.854459	0.964286	-0.0807681	0.7	0.970588	0.619935	0.782353	0.516667	0.5	0.677839	0.902098	0.482778	0.927273	0.872527	0.328571	0.333333	0.833626	0.4	0.655882	0.371429	0.684848	0.714286	0.555844	0.470588	0.243609	0.261905	0.919212
CCT3_PPID	0.519298	0.397802	0.804238	0.785714	0.609997	0.528571	0.944118	0.569231	0.717647	-0.216667	0.7	0.743375	0.706294	0.103361	0.627273	0.868132	-0.0857143	0.636364	0.321678	0.9	0.479412	0.0285714	0.115152	0.535338	0.144156	0.776471	0.545865	0.285714	0.888533
CANX_HSP90AB1	0.342105	0.657143	0.35919	0.821429	0.416149	0.582143	0.805882	0.699829	0.770588	0.3	0.7	0.877607	0.909091	0.639752	0.645455	0.92967	0.410714	0.806061	0.79021	-0.1	0.467647	0.771429	0.466667	0.521805	0.318182	0.714706	0.598496	0.380952	0.821182
DNAJB4_URI1	0.710526	0.345055	0.876072	0.571429	0.180124	0.467857	0.861765	-0.0194872	0.211765	-0.25	-0.1	0.829544	0.384615	0.0671937	0.418182	0.38022	0.546429	0.490909	0.699301	-1	0.0603385	0.257143	0.709091	0.153383	0.423514	0.567647	0.502256	0.380952	0.683744
AHSA1_RPAP3	0.177193	0.415385	0.870294	0.75	0.456804	0.539286	0.823529	0.571575	0.4	0.45	0.8	0.698462	0.804196	-0.038961	0.872727	0.692308	0.403571	0.490909	0.412587	-0.1	0.417647	0.771429	0.527273	0.831579	0.418967	0.276471	0.463158	0.690476	0.801084
DNAJC4_TTC5	-0.280702	0.868132	0.405874	0.535714	-0.0920384	-0.507143	0.673529	0.314242	0.717647	0.45	0.2	-0.327179	0.167832	0.0818746	0.0545455	0.358242	0.075	0.0181818	0.244755	0.1	0.0588235	0.371429	0.587879	0.449624	0.531169	-0.238235	-0.336217	0.452381	0.379357
CCT6A_DNAJB14	0.794737	0.736264	0.905146	0.857143	0.313382	0.75	0.560707	0.648547	0.452941	0.766667	-0.8	0.680684	0.545455	0.326934	0.663636	0.573626	0.6	0.854545	0.573427	0.6	0.261765	-0.485714	0.272727	0.517293	0.575325	0.0823529	0.609023	0.5	0.928079
NUDC_STUB1	0.261404	0.613187	0.842339	0.857143	0.484609	0.282143	0.891176	0.613675	0.55	0.366667	0.9	0.779829	0.727273	0.615819	0.754545	0.846154	0.1	0.406061	-0.307692	0.3	0.414706	0.771429	0.321212	0.598496	0.0896104	0.623529	0.126316	0.880952	0.839409
[truncated: 3,680 more rows]
