# Supplementary material for: The landscape of molecular chaperones across human tissues reveals a layered architecture of core and variable chaperones
Source: Nat Commun. 2021 Apr 12;12:2180. doi: 10.1038/s41467-021-22369-9 (PMC8042005; doi:10.1038/s41467-021-22369-9)
Supplement: Supplementary file 8 — Supplementary Data 6 [file 41467_2021_22369_MOESM8_ESM.csv]

Supplementary Data 6. Proteomic screen of mouse myoblasts.
	Mouse_gene_name	Difference_LFQ_Day_0_LFQ_Day_8_Myo	Difference_LFQ_Day_8_Reserve_LFQ_Day_8_Myo	Difference_LFQ_Day_0_LFQ_Day_8_Reserve	q_value_LFQ_Day_0_LFQ_Day_8_Myo	q_value_LFQ_Day_8_Reserve_LFQ_Day_8_Myo	q_value_LFQ_Day_0_LFQ_Day_8_Reserve	Human_gene_name
1	1110002E22RIK	11.52391688	0.987201055	10.53671583	0.121353794	0.078802759	0.213468261	C4ORF54
2	1700037H04RIK	-0.803440094	-0.128131867	-0.675308228	0.02276	0.703204631	0.056549102	C20ORF27
3	5730455P16RIK	-0.028455734	-0.474966685	0.446510951	0.988964147	0.334191802	0.300346507	C17ORF75
4	AAAS	-1.416840871	-0.570441564	-0.846399307	0.015617162	0.191101735	0.048659649	AAAS
5	AACS	-0.501028061	-0.672918956	0.171890895	0.009624549	0.008105727	0.191704556	AACS
6	AAK1	-0.585975647	-0.503162384	-0.082813263	0.088798486	0.082645205	0.864663196	AAK1
7	AAMDC	1.844170888	6.803703944	-4.959533056	0.010875	0.355375047	0.526977186	AAMDC
8	AAMP	0.463370005	0.175743103	0.287626902	0.058408163	0.445940771	0.109286458	AAMP
9	AARS	-0.381912231	-0.196318944	-0.185593287	0.025361635	0.112664723	0.199316384	AARS1
10	AARS2	0.592188517	0.433247248	0.158941269	0.048087558	0.180302248	0.596828338	AARS2
11	AATF	0.016977946	14.1001447	-14.08316676	1	0.993386838	0.985695662	AATF
12	ABCB10	4.90289561	5.158675512	-0.255779902	0.445795598	0.442474013	0.992599371	ABCB10
13	ABCB6	0.711757024	1.004436493	-0.292679469	0.058641671	0.125114681	0.703108481	ABCB6
14	ABCB7	0.353009542	0.640262604	-0.287253062	0.544197872	0.042743295	0.675090753	ABCB7
15	ABCB8	4.622343063	4.622343063	0	0.975471732	0.969163311	0.961207699	ABCB8
16	ABCC1	-0.384064992	-1.291583379	0.907518387	0.597929716	0.104436893	0.058464688	ABCC1
17	ABCC4	-8.234936396	0	-8.234936396	0.993227759	0.987274385	0.979401596	ABCC4
18	ABCD1	1.762648265	6.249006907	-4.486358643	0.028551925	0.316885388	0.471997362	ABCD1
19	ABCD3	0.685162862	0.571482341	0.113680522	0.14548871	0.496789474	0.922341906	ABCD3
20	ABCD4	0.403935115	9.344425837	-8.940490723	0.757375932	0.206065874	0.226582919	ABCD4
21	ABCE1	-0.154007594	-0.203953425	0.049945831	0.611348655	0.106091456	0.895781986	ABCE1
22	ABCF1	0.023509979	0.273290634	-0.249780655	0.933808809	0.043800564	0.13849455	ABCF1
23	ABCF2	-0.394962947	0.186393102	-0.581356049	0.231391745	0.053131245	0.152021918	ABCF2
24	ABCF3	0.771062851	-0.147914251	0.918977102	0.270038943	0.864560402	0.225113626	ABCF3
25	ABCG2	-0.717948278	0.518642426	-1.236590703	0.137510053	0.042819231	0.078155592	ABCG2
26	ABHD10	0.24320221	-0.206225713	0.449427923	0.298720054	0.735077186	0.357834779	ABHD10
27	ABHD11	1.304681778	0.603996277	0.700685501	0.001333333	0.138367694	0.108779595	ABHD11
28	ABHD12	-0.340058645	-0.389611562	0.049552918	0.039055416	0.032559047	0.831740191	ABHD12
29	ABHD14B	-1.450813929	-1.279688517	-0.171125412	0.019193182	0.029683968	0.796662017	ABHD14B
30	ABHD16A	5.082583745	0.021809896	5.06077385	0.422848244	0.936220146	0.4753	ABHD16A
31	ABHD4	-0.135616303	-0.444953919	0.309337616	0.647965479	0.308025529	0.507691913	ABHD4
32	ABHD6	0.904013316	5.38524437	-4.481231054	0.133065118	0.443209415	0.563832973	ABHD6
33	ABI1	-0.420826594	-0.315895716	-0.104930878	0.073050646	0.192365842	0.112557482	ABI1
34	ABI2	-0.114892324	4.562152227	-4.677044551	1	0.686212741	0.664016176	ABI2
35	ABLIM1	1.439486822	0.96564738	0.473839442	0	0.0045	0.040432593	ABLIM1
36	ABLIM2	-0.148071289	-0.243388494	0.095317205	0.732653939	0.843920856	0.933144	ABLIM2
37	ABR	0.033979416	0.189177195	-0.155197779	0.891263292	0.2630273	0.157649839	ABR
38	ABRACL	0.742706299	-0.68278567	1.425491969	0.490237168	0.018783784	0.240131234	ABRACL
39	ACAA1A	0.115327835	-0.019227982	0.134555817	0.355341659	0.922498349	0.204151614	ACAA1
40	ACAA2	0.993442535	-0.432713827	1.426156362	0.009589928	0.091661717	0.015931035	ACAA2
41	ACACA	-0.962932587	-0.582988103	-0.379944483	0	0.012467391	0.019147059	ACACA
42	ACAD8	1.42302831	0.444278717	0.978749593	0.009575092	0.164697629	0.019151944	ACAD8
43	ACAD9	1.255028407	0.228120168	1.026908239	0.029590293	0.32265674	0.071217993	ACAD9
44	ACADL	1.4490846	1.22858874	0.22049586	0.002014493	0.008015504	0.26855	ACADL
45	ACADM	0.795910517	0.263499578	0.53241094	0.009384615	0.074692958	0.022666667	ACADM
46	ACADS	1.417334875	0.692678452	0.724656423	0.001798942	0.024638298	0.015519231	ACADS
47	ACADSB	0.555183411	-0.0960687	0.651252111	0.116812069	0.673653756	0.117446809	ACADSB
48	ACADVL	0.799820582	0.299783071	0.500037511	0.010707783	0.050211886	0.050034682	ACADVL
49	ACAT1	0.379229228	0.114743551	0.264485677	0.014765258	0.272109046	0.060630137	ACAT1
50	ACAT2	-0.133039475	-0.716858546	0.583819072	0.296997618	0.039984111	0.059720559	ACAT2
51	ACBD3	0.450083415	-0.014101664	0.464185079	0.003747126	0.965489963	0.062230624	ACBD3
52	ACBD5	0	-4.364485423	4.364485423	0.991648342	0.985926263	0.978286105	ACBD5
53	ACBD6	-0.4243234	0.199907303	-0.624230703	0.085657744	0.512165964	0.04406469	ACBD6
54	ACIN1	-0.398929596	-0.023064931	-0.375864665	0.01726849	0.859346072	0.056072264	ACIN1
55	ACLY	-1.329248428	-0.588783264	-0.740465164	0.001404762	0.015557411	0	ACLY
56	ACO1	0.003997167	-0.456272125	0.460269292	0.99297752	0.065296636	0.062649351	ACO1
57	ACO2	1.343777974	0.893756867	0.450021108	0.001532468	0.014370023	0.022391185	ACO2
58	ACOT13	1.158566157	0.445967356	0.712598801	0.011736626	0.304759777	0.119355321	ACOT13
59	ACOT2	1.036534627	0.210006078	0.826528549	0.018461843	0.499782081	0.060616291	ACOT2
60	ACOT7	-1.424963633	-0.540927251	-0.884036382	0.003164706	0.00425974	0.024779817	ACOT7
61	ACOT8	-0.168157578	3.840443929	-4.008601507	1	0.981458994	0.973628656	ACOT8
62	ACOT9	0.986165365	0.481754939	0.504410426	0.003260606	0.019205298	0.016150943	ACOT9
63	ACOX1	0.478341421	0.580465317	-0.102123896	0.070282828	0.0625919	0.781404531	ACOX1
64	ACOX3	1.188501994	0.531820933	0.656681061	0.05743662	0.0168	0.254906316	ACOX3
65	ACP1	-0.378992081	-0.204136531	-0.17485555	0.020326383	0.123592654	0.235087379	ACP1
66	ACP2	0.506405513	-0.381260554	0.887666067	0.059655685	0.483354882	0.129026866	ACP2
67	ACP6	2.418420156	1.410509745	1.007910411	0.011469613	0.0081	0.107486974	ACP6
68	ACSF2	1.1028862	-0.568852107	1.671738307	0.015787188	0.032401309	0.022245014	ACSF2
69	ACSL1	2.27545929	3.744291941	-1.468832652	0.050581798	0.008183333	0.195092901	ACSL1
70	ACSL3	0.910015106	0.540444692	0.369570414	0.03185124	0.029701149	0.263033207	ACSL3
71	ACSL4	0.346828461	0.253757477	0.093070984	0.015279817	0.024005341	0.302736338	ACSL4
72	ACSL5	-0.87330246	-4.371442795	3.498140335	0.955603755	0.49971794	0.668736993	ACSL5
73	ACSS2	4.893559138	4.927960714	-0.034401576	0.420785561	0.46071385	1	ACSS2
74	ACTA1	7.876175563	5.767065048	2.109110514	0.004422164	0.005533835	0.057657025	ACTA1
75	ACTA2	0.341877619	-0.642747243	0.984624863	0.345081116	0.060044339	0.060554028	ACTA2
76	ACTC1	1.695303599	0.329586029	1.36571757	0.002529801	0.009542484	0.017136	ACTC1
77	ACTG1	-0.295771281	-0.539409638	0.243638357	0.013667078	0.009152542	0.035484298	ACTG1
78	ACTL6A	-0.547433217	-0.226899465	-0.320533752	0.014715466	0.271320348	0.153503546	ACTL6A
79	ACTN1	0.793280284	-0.057742437	0.85102272	0.01584375	0.864372487	0.031530864	ACTN1
80	ACTN1	0.167021434	-0.791746775	0.958768209	0.115431789	0.004705882	0.01232	ACTN1
81	ACTN2	19.00379753	19.00379753	0	1	1	1	ACTN2
82	ACTN4	-0.379417419	-0.749360402	0.369942983	0.009330709	0.005106383	0.018646617	ACTN4
83	ACTR10	-0.129464467	-0.034903208	-0.094561259	0.210639375	0.917150153	0.737067035	ACTR10
84	ACTR1A	0.183085124	-0.014842351	0.197927475	0.037801155	0.957924076	0.208053754	ACTR1A
85	ACTR1B	0.502944311	-0.293043772	0.795988083	0.519285007	0.053456081	0.326987952	ACTR1B
86	ACTR2	-0.245993296	-0.515768687	0.269775391	0.020095413	0.004049383	0.0353457	ACTR2
87	ACTR3	-0.284931183	-0.492502213	0.20757103	0.008943396	0.014288416	0.059098477	ACTR3
88	ACY1	-0.450292587	-0.037342707	-0.41294988	0.059940741	0.900328089	0.124336996	ACY1
89	ACYP1	0.237148285	0.204732895	0.03241539	0.27030796	0.378092764	0.856934521	ACYP1
90	ADA	-0.723562241	-0.706506093	-0.017056147	0.032721356	0.014639456	0.968570025	ADA
91	ADAM10	-11.20430056	-10.40307554	-0.801225026	0.111140335	0.18057334	0.04000607	ADAM10
92	ADAM9	-0.492579778	-0.21909523	-0.273484548	0.17571506	0.417078236	0.488863844	ADAM9
93	ADCK1	1.437928518	0.086579641	1.351348877	0.003622222	0.810730454	0.010947368	ADCK1
94	ADCK5	0.425701777	0.020029068	0.405672709	0.093690088	0.973285539	0.27292981	ADCK5
95	ADCY7	-0.210318248	-0.424476624	0.214158376	0.230714493	0.163431976	0.511699007	ADCY7
96	ADD1	-2.409980774	0.483685176	-2.89366595	0.019959522	0.427942254	0.011685393	ADD1
97	ADH5	0.081480662	-0.254318873	0.335799535	0.688397475	0.0591712	0.082609929	ADH5
98	ADH7	-2.163850149	-1.434327443	-0.729522705	0.009239332	0.045062963	0.130680776	ADH7
99	ADI1	-0.415265401	0.204425176	-0.619690577	0.374449573	0.731634912	0.199062264	ADI1
100	ADIPOQ	18.48976644	8.669947306	9.819819133	1	0.244048422	0.993677927	ADIPOQ
101	ADK	-0.31638209	-0.54191335	0.22553126	0.214678994	0.037418294	0.40173319	ADK
102	ADNP	-5.470190684	0.088712057	-5.558902741	0.34492048	1	0.39596386	ADNP
103	ADO	-0.779940923	-0.739531199	-0.040409724	0.013742718	0.022336691	0.871306556	ADO
104	ADPGK	-0.704022725	-0.78220431	0.078181585	0.009458904	0.012422222	0.682445016	ADPGK
105	ADPRH	0.449472427	0.092525482	0.356946945	0.040526055	0.207061616	0.096318984	ADPRH
106	ADPRHL2	-0.189693451	-0.30868721	0.118993759	0.315662876	0.163416956	0.327270186	ADPRS
107	ADRM1	0.33583196	0.481903076	-0.146071116	0.031080139	0.037965552	0.428950605	ADRM1
108	ADSL	0.045331955	0.237188975	-0.19185702	0.776900159	0.015991786	0.166538421	ADSL
109	ADSS	-1.801391602	-1.049197515	-0.752194087	0	0.011542169	0.014107527	ADSS2
110	ADSSL1	3.387547175	3.615454356	-0.227907181	0	0.00325	0.480844241	ADSS1
111	AEBP1	-4.711791356	-9.966493607	5.25470225	0.597818999	0.166639216	0.427566817	AEBP1
112	AFAP1	-1.027351379	-0.656563441	-0.370787938	0.002847896	0.014410714	0.087746565	AFAP1
113	AFG3L2	1.222578685	0.827414195	0.39516449	0.012111406	0.002888889	0.135897912	AFG3L2
114	AGA	0.719017029	-0.63734436	1.356361389	0.004611399	0.037307536	0.012833333	AGA
115	AGAP3	-5.12108167	-4.666845322	-0.454236349	0.374604298	0.484182302	0.337959246	AGAP3
116	AGFG1	-0.500507991	-0.468360901	-0.03214709	0.136990554	0.211474161	0.903088685	AGFG1
117	AGFG2	-5.300949733	-5.47791481	0.176965078	0.363155216	0.400618169	0.331393798	AGFG2
118	AGK	0.323411306	-0.013255437	0.336666743	0.268360724	0.973811043	0.335330247	AGK
119	AGL	1.836390177	1.0934213	0.742968877	0.011477012	0.056614626	0.033333333	AGL
120	AGO2	0.389355977	0.138485591	0.250870387	0.009729927	0.094958595	0.040574746	AGO2
121	AGPAT3	2.980986913	3.795663834	-0.814676921	0.003250755	0.005649123	0.124134474	AGPAT3
122	AGPAT4	0.672643026	0.530949275	0.141693751	0.074333169	0.018311419	0.754391019	AGPAT4
123	AGPAT5	4.761216482	-0.086697261	4.847913742	0.484217687	0.803426685	0.520530105	AGPAT5
124	AGPS	0.14423879	0.790657044	-0.646418254	0.145547398	0.01331068	0.018749035	AGPS
125	AHCTF1	-0.8454024	-0.116086324	-0.729316076	0.031056866	0.826759219	0.041331476	AHCTF1
126	AHCY	-0.822952271	-0.093723933	-0.729228338	0.009028571	0.272240825	0.03524026	AHCY
127	AHCYL1	-0.737002691	-0.805307388	0.068304698	0.026338135	0.016844107	0.848277353	AHCYL1
128	AHDC1	0.197778066	5.442107519	-5.244329453	0.777470961	0.405608649	0.428593361	AHDC1
129	AHNAK	-0.3857282	-0.348368327	-0.037359874	0.000868217	0.020127389	0.73125651	AHNAK
130	AHSA1	-0.454719544	-0.120192846	-0.334526698	0.074194953	0.595756501	0.230778175	AHSA1
131	AHSA2	-0.235854467	0.573080699	-0.808935165	0.637045176	0.157838758	0.12956974	AHSA2
132	AI837181	-0.314360301	-0.584950129	0.270589829	0.025490257	0.022353293	0.132858309	C11ORF68
133	AIDA	-1.064358393	-0.555493673	-0.508864721	0.026136778	0.136211093	0.040474378	AIDA
134	AIF1L	1.852121989	0.767176946	1.084945043	0.001666667	0.03023341	0.014298851	AIF1L
135	AIFM1	0.956979752	0.509519577	0.447460175	0	0.007763713	0.019333333	AIFM1
136	AIMP1	0.060836156	0.48237292	-0.421536764	0.770634921	0.037483471	0.063850091	AIMP1
137	AIMP2	0.237954458	0.205131531	0.032822927	0.018485963	0.044160448	0.700828951	AIMP2
138	AIP	-0.323365529	-0.467847824	0.144482295	0.016543158	0.016851986	0.196498815	AIP
139	AK1	1.060440064	0.640951157	0.419488907	0.009708609	0.049561905	0.071078261	AK1
140	AK2	0.437678655	0.136753082	0.300925573	0.017708583	0.269039567	0.068244248	AK2
141	AK3	1.000802358	-0.02097702	1.021779378	0	0.92852143	0.011407407	AK3
142	AKAP1	1.554983139	2.949771245	-1.394788106	0.002829582	0.074768798	0.274394726	AKAP1
143	AKAP12	-7.495433807	-5.798084895	-1.697348913	0.211288691	0.364773756	0.064503191	AKAP12
144	AKAP13	0.732499441	1.014012019	-0.281512578	0.039925094	0.064752688	0.605835039	AKAP13
145	AKAP6	-0.566654205	0.173735937	-0.740390142	0.013608749	0.587757762	0.066512958	AKAP6
146	AKAP8	-0.587975184	0.15170606	-0.739681244	0.030492264	0.668467059	0.048583035	AKAP8
147	AKR1A1	-0.053830465	-0.494012833	0.440182368	0.580991221	0.016998035	0.018986487	AKR1A1
148	AKR1B8	0.391860962	-0.287276586	0.679137548	0.041410319	0.261384939	0.053040359	AKR1B10
149	AKT1	-0.568393707	-0.263956706	-0.304437002	8.00E-04	0.064092379	0.055658849	AKT1
150	AKT1S1	0.141597748	-0.04767863	0.189276377	0.719133675	0.800291931	0.624001188	AKT1S1
151	AKT2	1.12122345	0.930662155	0.190561295	0.001808511	0.042475267	0.600124359	AKT2
152	ALAD	-0.606587092	-0.169352849	-0.437234243	0.023763563	0.35764056	0.087764165	ALAD
153	ALCAM	5.154074351	-0.253086726	5.407161077	0.481816997	0.360894598	0.495570643	ALCAM
154	ALDH16A1	-0.790928523	-0.055888494	-0.735040029	0.017286004	0.852307447	0.056012739	ALDH16A1
155	ALDH18A1	0.290011724	-0.268531164	0.558542887	0.135878189	0.043759399	0.057872165	ALDH18A1
156	ALDH1L2	0.020839691	-0.303973516	0.324813207	0.985755647	0.110393404	0.420621536	ALDH1L2
157	ALDH2	0.453620911	0.187452952	0.266167959	0.014570071	0.367499248	0.222880583	ALDH2
158	ALDH3A1	-6.182186127	-6.493723551	0.311537425	0.34571799	0.378442714	0.618586834	ALDH3A1
159	ALDH3A2	0.122286479	-0.087755839	0.210042318	0.576783447	0.51572075	0.302670387	ALDH3A2
160	ALDH3B1	3.94842275	1.786357244	2.162065506	0.000875	0.022368876	0.022810811	ALDH3B1
161	ALDH4A1	0.529937744	0.040471395	0.489466349	0.035198418	0.88161043	0.011555556	ALDH4A1
162	ALDH6A1	7.936282476	0.307008108	7.629274368	0.260148668	0.308525687	0.337896114	ALDH6A1
163	ALDH7A1	0.15819931	-0.959259669	1.117458979	0.843227743	0.136012945	0.035425743	ALDH7A1
164	ALDH9A1	-0.65705363	-0.892154058	0.235100428	0.001818182	0.002971429	0.058465641	ALDH9A1
165	ALDOA	0.366054535	0.490561167	-0.124506633	0.02119752	0.022286567	0.287359482	ALDOA
166	ALG1	0.634369532	0.521860123	0.11250941	0.010604511	0.135829466	0.787357374	ALG1
167	ALG10B	0	-4.779186885	4.779186885	0.98604834	0.979461904	0.971646154	ALG10
168	ALG2	0.080059687	-0.180999756	0.261059443	0.736789488	0.375375326	0.254663833	ALG2
169	ALG5	-0.035613378	0.075919469	-0.111532847	0.904147624	0.828533189	0.732800443	ALG5
170	ALKBH3	0.325315476	-0.120758057	0.446073532	0.384043887	0.863502119	0.262776332	ALKBH3
171	ALKBH5	-9.168279012	-0.149769465	-9.018509547	0.130609492	1	0.206608453	ALKBH5
172	ALOX5	-0.129519145	0.914218903	-1.043738047	0.674606729	0.047733573	0.03480137	ALOX5
173	AMACR	1.446100871	1.050928752	0.395172119	0.000835821	0.009569966	0.090322097	AMACR
174	AMBRA1	-0.44513766	-1.109518687	0.664381027	0.040599752	0.015050998	0.053062147	AMBRA1
175	AMDHD2	0.458358765	-0.013302485	0.47166125	0.038311507	0.973531748	0.039871951	AMDHD2
176	AMFR	-0.290100098	0.450267156	-0.740367254	0.412055368	0.07399431	0.110275016	AMFR
177	AMPD2	-0.721704483	-0.460879644	-0.260824839	0.015733333	0.141729449	0.40604721	AMPD2
178	AMPD3	0.484427134	0.300610224	0.18381691	0.227055049	0.372928598	0.734593759	AMPD3
179	ANAPC1	-0.618029912	-0.253681819	-0.364348094	0.022204996	0.138794055	0.137565418	ANAPC1
180	ANAPC2	-0.93938001	-0.136071523	-0.803308487	0	0.388292217	0.024941725	ANAPC2
181	ANAPC4	-0.61197408	-0.281267166	-0.330706914	0.018541502	0.349791159	0.287810909	ANAPC4
182	ANAPC5	-0.128503799	-0.309849421	0.181345622	0.862064649	0.053184433	0.780715983	ANAPC5
183	ANAPC7	-5.630493164	-0.222993215	-5.407499949	0.347708738	0.995618453	0.435151722	ANAPC7
184	ANGPTL2	-4.428098043	-4.734458288	0.306360245	0.440867412	0.444382597	0.605927174	ANGPTL2
185	ANKFY1	-0.529450735	-0.577443441	0.047992706	0.015500568	0.012501362	0.78728975	ANKFY1
186	ANKHD1	4.785944621	4.785944621	0	1	1	0.997833643	ANKHD1
187	ANKHD1	4.785944621	4.785944621	0	1	1	0.997833643	ANKHD1-EIF4EBP3
188	ANKLE2	-0.298678716	-0.043977102	-0.254701614	0.512217862	0.929447909	0.669733142	ANKLE2
189	ANKRD1	16.43061829	16.43061829	0	1	1	1	ANKRD1
190	ANKRD13D	-0.896539052	-0.735033035	-0.161506017	0.173920808	0.109471564	0.868097561	ANKRD13D
191	ANKRD17	0.450198491	-0.035879135	0.486077627	0.704813522	0.952873655	0.692328129	ANKRD17
192	ANKRD2	8.321798325	13.76697985	-5.445181529	0.224920044	0.11084507	0.609832382	ANKRD2
193	ANKRD46	-0.156932831	4.517349879	-4.67428271	0.722563798	0.525226034	0.501986456	ANKRD46
194	ANLN	-2.120027542	-0.369075775	-1.750951767	0.020428058	0.190839981	0.065178604	ANLN
195	ANO10	0.63775444	0.232475917	0.405278524	0.043865142	0.272708986	0.177124938	ANO10
196	ANO6	-0.811994553	-0.674794515	-0.137200038	0.003202381	0.009254125	0.338041539	ANO6
197	ANPEP	0.848278046	-0.777712504	1.62599055	0.003989247	0.012802031	0.019304348	ANPEP
198	ANXA1	-1.094919841	-0.739451091	-0.35546875	0.001596244	0.007496855	0.046957394	ANXA1
199	ANXA11	1.193109512	1.617846807	-0.424737295	0.006922049	0.004493151	0.06663205	ANXA11
200	ANXA2	-0.825219472	-0.599015554	-0.226203919	0	0.00575	0.027896996	ANXA2
201	ANXA3	-0.434027354	-0.005981445	-0.428045909	0.065121976	0.978926161	0.094427128	ANXA3
202	ANXA4	-0.647361755	-0.646990458	-0.000371297	0.010926217	0.004645161	1	ANXA4
203	ANXA5	-0.24994278	-0.849587758	0.599644979	0.067309572	0	0.026587719	ANXA5
204	ANXA6	0.016255697	0.086753845	-0.070498149	0.957165144	0.475726633	0.642942623	ANXA6
205	ANXA6	1.763038635	-0.502404531	2.265443166	0.413396864	0.211524501	0.350523592	ANXA6
206	ANXA7	0.059279124	0.165513992	-0.106234868	0.593190409	0.204427131	0.313618225	ANXA7
207	ANXA8	1.602132797	-0.635858536	2.237991333	0.022724109	0.216747194	0.023761787	ANXA8L1
208	ANXA8	1.602132797	-0.635858536	2.237991333	0.022724109	0.216747194	0.023761787	ANXA8
209	AP1B1	-0.027178447	-0.347510656	0.320332209	0.912225977	0.092992347	0.102005487	AP1B1
210	AP1G1	-0.106738408	-0.193344116	0.086605708	0.66736429	0.360492819	0.532430964	AP1G1
211	AP1M1	0.328090668	-0.077824911	0.405915578	0.021593695	0.493996703	0.024117936	AP1M1
212	AP1S1	-0.36741066	-0.163901011	-0.203509649	0.029569187	0.250464957	0.044391946	AP1S1
213	AP2A1	0.14778773	-0.08781751	0.23560524	0.075204736	0.43029294	0.0664	AP2A1
214	AP2A2	-0.062297821	-0.32140859	0.259110769	0.299743555	0.037481026	0.061703916	AP2A2
215	AP2M1	-0.090349833	-0.350293477	0.259943644	0.194403642	0.020757764	0.055965921	AP2M1
216	AP2S1	0.022998174	-0.123333613	0.146331787	0.902583291	0.410959885	0.312830248	AP2S1
217	AP3B1	0.013923009	-0.371465683	0.385388692	0.975520982	0.0995709	0.069057793	AP3B1
218	AP3D1	0.153059642	-0.185806274	0.338865916	0.118070447	0.126536854	0.048972845	AP3D1
219	AP3M1	-0.075334549	-0.196373622	0.121039073	0.408006171	0.242868512	0.456644816	AP3M1
220	AP3S1	-0.719127019	-0.747367223	0.028240204	0.019985199	0.031105727	0.902538501	AP3S1
221	APBB1IP	0.309691747	-0.884661357	1.194353104	0.815571354	0.02577551	0.257310811	APBB1IP
222	APBB2	0.413025538	0.38339742	0.029628118	0.317169169	0.798490628	0.992277966	APBB2
223	APEH	0.275911331	-0.030755997	0.306667328	0.046355556	0.754898109	0.06336572	APEH
224	APEX1	-0.070159276	-0.051974615	-0.018184662	0.717934577	0.417342806	0.93122992	APEX1
225	API5	-0.634724299	-0.032979965	-0.601744334	0.029777778	0.957380964	0.10788016	API5
226	APIP	0.443276723	0.419121424	0.024155299	0.015482993	0.114590674	0.940460811	APIP
227	APMAP	0.590833664	-0.258930206	0.84976387	0.283722241	0.267559648	0.198408318	APMAP
228	APOBEC2	9.390995661	6.857762019	2.533233643	0.000772414	0.02256776	0.107506667	APOBEC2
229	APOO	-0.067577362	0.089089076	-0.156666438	0.941100075	0.737566752	0.808771574	APOO
230	APOOL	1.176642736	0.683923721	0.492719015	0.001311111	0.00788755	0.034318519	APOOL
231	APP	0.740315755	5.582928975	-4.84261322	0.102919551	0.410977444	0.497946365	APP
232	APPL1	0.195716858	-0.272769928	0.468486786	0.055518863	0.044160149	0.015465347	APPL1
233	APPL2	0	-4.184051514	4.184051514	0.995492816	0.989529466	0.981640229	APPL2
234	APRT	-0.997200648	-0.191103617	-0.806097031	0.015553047	0.406114512	0.045966624	APRT
235	AQP1	-18.38066864	-10.02688599	-8.353782654	1	1	0.264959866	AQP1
236	AQP5	0.110043844	-0.860610962	0.970654806	0.847718194	0.07033698	0.077586207	AQP5
237	AQR	0.115219752	-0.432476044	0.547695796	0.836981582	0.135902808	0.155726829	AQR
238	ARAF	9.942094803	-0.199696223	10.14179103	0.165229921	0.816045814	0.216011004	ARAF
239	ARAP1	0.019322713	-4.551055272	4.570377986	1	0.429040422	0.430517194	ARAP1
240	ARCN1	-0.156318029	-0.497644424	0.341326396	0.153073054	0.012900256	0.04877374	ARCN1
241	ARF1	-0.248694102	-0.395429611	0.146735509	0.03545371	0.073972915	0.427831886	ARF1
242	ARF4	-0.638673782	-1.136370341	0.497696559	0.030603933	0.030621773	0.145118834	ARF4
243	ARF5	0.045026779	-0.212126414	0.257153193	0.711848197	0.524525032	0.413603113	ARF5
244	ARF6	-0.137417475	-0.743852615	0.60643514	0.767272535	0.044404453	0.130827384	ARF6
245	ARFGAP1	0.188142141	0.03079923	0.157342911	0.17215894	0.958613773	0.701484035	ARFGAP1
246	ARFGAP2	0.265600205	0.326081594	-0.060481389	0.532128472	0.271684036	0.92378125	ARFGAP2
247	ARFGAP3	0.283242544	-0.030154546	0.31339709	0.013203008	0.951520802	0.283066994	ARFGAP3
248	ARFGEF2	0.221146266	4.852619807	-4.631473541	0.297415845	0.518023894	0.548070044	ARFGEF2
249	ARFIP1	0.224294027	-0.150418599	0.374712626	0.020354839	0.058841092	0.01535426	ARFIP1
250	ARFRP1	0.073792776	0.257981618	-0.184188843	0.832196415	0.655846748	0.74429011	ARFRP1
251	ARGLU1	-0.702373505	-0.024803162	-0.677570343	0.030633941	0.960005976	0.015561404	ARGLU1
252	ARHGAP1	-0.249457677	-0.390654246	0.141196569	0.054694414	0.016516899	0.266615449	ARHGAP1
253	ARHGAP10	0	-5.079665502	5.079665502	0.983826009	0.97615142	0.968578259	ARHGAP10
254	ARHGAP17	-0.319494883	0.266235987	-0.585730871	0.133691353	0.138228845	0.061708253	ARHGAP17
255	ARHGAP18	-9.403010051	0	-9.403010051	0.978971967	0.972644814	0.964229008	ARHGAP18
256	ARHGAP21	-3.956977844	-0.148240407	-3.808737437	0.402034045	0.998330618	0.491640726	ARHGAP21
257	ARHGAP22	-0.318605423	-0.697387695	0.378782272	0.113853018	0.014471698	0.114506971	ARHGAP22
258	ARHGAP31	-5.571734746	0.274255117	-5.845989863	0.425065204	0.99384156	0.43253525	ARHGAP31
259	ARHGAP35	-0.574992498	0.196666082	-0.77165858	0.979656556	0.996169028	0.945134195	ARHGAP35
260	ARHGAP42	6.261105855	6.261105855	0	1	1	1	ARHGAP42
261	ARHGAP5	-0.543186188	0.148375193	-0.691561381	0.041029557	0.573867661	0.024775414	ARHGAP5
262	ARHGDIA	-0.438776652	-0.392592112	-0.04618454	0.015708193	0.018312178	0.79524745	ARHGDIA
263	ARHGDIB	0.011205673	-0.387791316	0.398996989	0.992372611	0.241476603	0.180147783	ARHGDIB
264	ARHGEF1	-0.653135936	-0.517088572	-0.136047363	0.013455939	0.016943739	0.427578728	ARHGEF1
265	ARHGEF10L	0.117611567	4.175678253	-4.058066686	0.54290553	0.464699291	0.486712329	ARHGEF10L
266	ARHGEF17	-0.180189769	-0.456411362	0.276221593	1	0.979754583	0.989784242	ARHGEF17
267	ARHGEF2	0.110164642	0.53745079	-0.427286148	0.325124668	0.014773455	0.016842105	ARHGEF2
268	ARHGEF40	-0.025428772	0.094320933	-0.119749705	0.97958044	0.885346154	0.824029827	ARHGEF40
269	ARHGEF5	-4.413969676	-4.562152227	0.148182551	0.992324619	0.986599863	1	ARHGEF5
270	ARHGEF7	0.472630819	0.155206045	0.317424774	0.016814664	0.309146041	0.090464978	ARHGEF7
271	ARID1A	-14.68820635	-9.483301163	-5.204905192	1	1	0.435276074	ARID1A
272	ARID2	-1.282457988	0.002356211	-1.284814199	0.011001443	1	0.024058824	ARID2
273	ARIH1	0.152779897	0.084461848	0.068318049	0.225065693	0.658605396	0.760325594	ARIH1
274	ARIH2	0.273602804	0.220428467	0.053174337	0.298302783	0.3737177	0.88797534	ARIH2
275	ARL1	-0.211693446	-0.461771011	0.250077566	0.242541547	0.091946015	0.287091866	ARL1
276	ARL2	-0.180792491	-0.235749563	0.054957072	0.014388558	0.015087719	0.297145608	ARL2
277	ARL3	-0.741938909	-0.547632217	-0.194306692	0.015804348	0.041096964	0.129411625	ARL3
278	ARL6	-0.533281962	-0.163427353	-0.369854609	0.016042328	0.457981664	0.128436451	ARL6
279	ARL6IP1	-10.98374558	-9.273465474	-1.710280101	0.092395131	0.183558726	0.104526102	ARL6IP1
280	ARL6IP5	1.697950363	1.748367945	-0.050417582	0.010525373	0.005411765	0.896720307	ARL6IP5
281	ARL8A	0.584859212	0.450524648	0.134334564	0.009257813	0.252206221	0.772107317	ARL8A
282	ARL8B	0.865304311	0.288447698	0.576856613	0.018674352	0.321633869	0.105603228	ARL8B
283	ARMC1	1.153992335	0.721031825	0.43296051	0.00569697	0.092286812	0.264328308	ARMC1
284	ARMC10	0.666871389	0.101469676	0.565401713	0.078442495	0.859254309	0.237166227	ARMC10
285	ARMC6	1.010646184	0.35087204	0.659774145	0.010556886	0.148731732	0.046496815	ARMC6
286	ARMC8	0.558474859	0.481843948	0.07663091	0.026318182	0.035685535	0.785127929	ARMC8
287	ARMCX2	0.368199666	0.846972783	-0.478773117	0.11640432	0.008756757	0.115230769	ARMCX2
288	ARMCX3	0.390168508	5.021184921	-4.631016413	0.050043845	0.417733759	0.46441708	ARMCX3
289	ARPC1A	0.57631429	0.2082901	0.36802419	0.03826972	0.401391682	0.070041958	ARPC1A
290	ARPC1B	-0.464125951	-0.606698354	0.142572403	0.001545455	0.005196262	0.102013699	ARPC1B
291	ARPC2	-0.386428197	-0.522241592	0.135813395	0.021574803	0.022433526	0.309303727	ARPC2
292	ARPC3	-0.071921031	-0.242581685	0.170660655	0.420908869	0.33327653	0.516376756	ARPC3
293	ARPC4	-0.625989914	-0.597041448	-0.028948466	0.018360078	0.016139059	0.915888636	ARPC4
294	ARPC5	-0.645748138	-0.793976466	0.148228327	0.01602537	0.022459737	0.09506	ARPC5
295	ARPC5L	0.749539693	0.640089035	0.109450658	0.032213845	0.024124157	0.778749256	ARPC5L
296	ARPIN	-1.410591126	-0.768789927	-0.641801198	0.001917355	0.030696329	0.05959397	ARPIN-AP3S2
297	ARPIN	-1.410591126	-0.768789927	-0.641801198	0.001917355	0.030696329	0.05959397	ARPIN
298	ARPP19	-0.095133464	0.712551117	-0.807684581	0.869747503	0.136523886	0.126128174	ARPP19
299	ARSA	0.746488571	-5.311306	6.057794571	0.962007398	0.396558309	0.312616963	ARSA
300	ARSB	-0.450806936	-1.113808314	0.663001378	0.256094466	0.01651145	0.161898882	ARSB
301	ASAH1	0.332642873	-0.362503688	0.695146561	0.046220151	0.058665587	0.018907801	ASAH1
302	ASAP1	-0.317508698	-1.211564382	0.894055684	0.27243596	0.015154185	0.04619135	ASAP1
303	ASB6	4.46801885	4.46801885	0	0.976781383	0.970683397	0.962068996	ASB6
304	ASCC2	-0.451751073	-0.031668345	-0.420082728	0.127430969	0.942653924	0.183890411	ASCC2
305	ASCC3	-0.163123449	-0.451225281	0.288101832	0.767417219	0.242826482	0.355212098	ASCC3
306	ASF1B	-0.588514328	-0.576548894	-0.011965434	0.115286768	0.311941293	0.999481731	ASF1B
307	ASH2L	-5.856143951	-4.594762166	-1.261381785	0.288778349	0.454705722	0.040948276	ASH2L
308	ASL	0.74612999	0.20276324	0.54336675	0.00970826	0.062543191	0.040916427	ASL
309	ASNA1	0.406261444	0.033775965	0.372485479	0.011825613	0.29657074	0.01992429	GET3
310	ASNS	-0.636978785	0.134394964	-0.771373749	0.17600619	0.774646944	0.150489773	ASNS
311	ASPA	5.238477071	0.847667058	4.390810013	0.36805335	0.140794564	0.534511511	ASPA
312	ASPH	-0.454606374	-0.700345993	0.245739619	0.015668874	0.021467276	0.105151351	ASPH
313	ASPSCR1	-0.414105098	0.070687612	-0.484792709	0.052201998	0.855105795	0.076733945	ASPSCR1
314	ASRGL1	12.77496783	8.455511729	4.319456101	0.980511231	0.206231367	0.965529676	ASRGL1
315	ASS1	-1.675246557	-0.88762792	-0.787618637	0.028309038	0.010732919	0.189276678	ASS1
316	ATAD1	0.852088292	1.066120148	-0.214031855	0.003642458	0.00795092	0.15163956	ATAD1
317	ATAD2	0	-4.50551033	4.50551033	0.990298548	0.984805638	0.976950864	ATAD2
318	ATE1	0.140569051	0.155261993	-0.014692942	0.680238855	0.585305017	0.966712248	ATE1
319	ATG16L1	9.215465546	4.516363144	4.699102402	0.140763147	0.510647631	0.623560309	ATG16L1
320	ATG3	0.534229279	0.012063344	0.522165934	0.009426621	0.982019038	0.088206373	ATG3
321	ATG4B	0.337170919	0.173997879	0.16317304	0.249087807	0.54867447	0.719411338	ATG4B
322	ATG5	0.476513545	0.002994537	0.473519007	0.046193473	1	0.110193798	ATG5
323	ATG7	0.515267054	-0.630114238	1.145381292	0.261001751	0.065425322	0.077613748	ATG7
324	ATG9A	1.500770569	6.076622009	-4.57585144	0.002990769	0.30313099	0.428514207	ATG9A
325	ATIC	-0.535775503	-0.191309611	-0.344465892	0.030582456	0.028249401	0.124058644	ATIC
326	ATL2	0.94199117	1.467360814	-0.525369644	0.017655311	0.00830622	0.109567358	ATL2
327	ATL3	-0.625144959	-0.91391627	0.288771311	0.009033797	0.010451613	0.087813456	ATL3
328	ATOX1	-0.179718653	-0.445638021	0.265919368	0.141028106	0.026007605	0.077740984	ATOX1
329	ATP13A1	0.037195842	0.136025111	-0.098829269	0.910653206	0.338526154	0.628402248	ATP13A1
330	ATP13A3	4.487499873	0.464214325	4.023285548	0.328709145	0.576273769	0.436962283	ATP13A3
331	ATP1A1	-0.118022919	-0.004933039	-0.113089879	0.66289892	0.990889855	0.708048369	ATP1A1
332	ATP1A2	6.864603043	3.836853663	3.02774938	0.322751245	0.066361049	0.754045977	ATP1A2
333	ATP1A3	14.0145785	-1.690749486	15.70532799	1	0.065471299	1	ATP1A3
334	ATP1B1	2.25567627	12.12092717	-9.865250905	0	0.127395936	0.187745508	ATP1B1
335	ATP1B3	-0.337226868	-0.731258392	0.394031525	0.093263649	0.009364162	0.109282085	ATP1B3
336	ATP2A1	4.532093684	4.410120646	0.121973038	0	0.004432432	0.708584434	ATP2A1
337	ATP2A2	1.724372228	1.91293335	-0.188561122	0.002244898	0.009017182	0.378043494	ATP2A2
338	ATP2A3	19.89907646	10.65903536	9.240041097	0.996629224	0.144771857	0.982988327	ATP2A3
339	ATP2B1	-0.222379049	-0.122510274	-0.099868774	0.224304094	0.114476959	0.681705143	ATP2B1
340	ATP2B4	-0.40269661	-1.331834793	0.929138184	0.116608883	0.042737044	0.07874092	ATP2B4
341	ATP5A1	0.966958364	0.479100545	0.487857819	0.001761658	0.018847458	0.036927445	ATP5F1A
342	ATP5B	1.123671214	0.399435679	0.724235535	0.004054645	0.089609406	0.022744681	ATP5F1B
343	ATP5C1	0.900553385	0.587776184	0.312777201	0.009572711	0.030814159	0.03560199	ATP5F1C
344	ATP5D	0.76614507	0.631079992	0.135065079	0.02176	0.008917647	0.551093916	ATP5F1D
345	ATP5J	0.808420817	0.464076996	0.344343821	0.007681035	0.02878759	0.092992679	ATP5PF
346	ATP5J2	1.076883316	0.431341807	0.645541509	0	0.006277372	0.013490196	ATP5MF
347	ATP5L	0.953184764	0.25332578	0.699858983	0.001650485	0.070796537	0.024497561	ATP5MG
348	ATP5O	1.148639679	0.339232127	0.809407552	0.009613115	0.100262899	0.0185	ATP5PO
349	ATP6AP1	0.755087535	0.595825195	0.159262339	0.01099562	0.028067308	0.302665072	ATP6AP1
350	ATP6AP2	5.807736079	6.038012187	-0.230276108	0.340594665	0.370048817	0.994243054	ATP6AP2
351	ATP6V0A1	1.029708862	0.519454956	0.510253906	0.017994018	0.112651109	0.170853634	ATP6V0A1
352	ATP6V0A2	0.375231425	0.096891403	0.278340022	0.178550367	0.723661327	0.383418741	ATP6V0A2
353	ATP6V0C	-3.882927577	-9.620531718	5.737604141	0.735349611	0.244046672	0.396212658	ATP6V0C
354	ATP6V0D1	0.442364375	0.157805761	0.284558614	0.059202992	0.600920732	0.346777099	ATP6V0D1
355	ATP6V1A	0.491996765	-0.024298986	0.516295751	0.043894167	0.955996001	0.065902351	ATP6V1A
356	ATP6V1B2	0.49539566	-0.127776464	0.623172124	0.018401552	0.34797865	0.023070707	ATP6V1B2
357	ATP6V1C1	0.596153895	0.167898178	0.428255717	0.011978261	0.271102075	0.041665722	ATP6V1C1
358	ATP6V1D	0.930769603	0.196618398	0.734151204	0.023311582	0.558031387	0.016020513	ATP6V1D
359	ATP6V1E1	1.146249135	0.146031698	1.000217438	0.063524257	0.869242288	0.056131915	ATP6V1E1
360	ATP6V1F	0.576164881	0.196504593	0.379660289	0.0245	0.708894798	0.337419106	ATP6V1F
361	ATP6V1G1	0.850892385	0.499473572	0.351418813	0.011027818	0.067985119	0.144493243	ATP6V1G1
362	ATP6V1H	0.42088	-0.091709137	0.512589137	0.108230599	0.736933941	0.106831099	ATP6V1H
363	ATP7A	0.001477559	-0.152159373	0.153636932	1	1	0.999331091	ATP7A
364	ATPAF1	14.569163	9.765649796	4.803513209	1	0.18925106	1	ATPAF1
365	ATPAF2	13.43904305	9.082139333	4.356903712	0.977	0.178188281	0.962284562	ATPAF2
366	ATPIF1	0.537335078	0.07061259	0.466722488	0.01827833	0.719755664	0.048467223	ATP5IF1
367	ATRX	-0.23736763	0.280424754	-0.517792384	0.559082642	0.498709127	0.292698873	ATRX
368	ATXN10	-0.186824799	-0.091075897	-0.095748901	0.215698671	0.382185035	0.647781988	ATXN10
369	ATXN2	0.295077006	0.62604332	-0.330966314	0.028029433	0.004753623	0.047178082	ATXN2
370	ATXN2L	-0.099684397	0.324033737	-0.423718135	0.730191604	0.03860241	0.115236295	ATXN2L
371	ATXN3	4.35896047	-4.430006663	8.788967133	0.604273034	0.481035058	0.195796384	ATXN3
372	ATXN7L3B	-9.656110128	-9.557308197	-0.098801931	0.125601012	0.178102736	0.82104371	ATXN7L3B
373	AUH	0.441591899	0.108652115	0.332939784	0.02596319	0.709125361	0.1301649	AUH
374	AUP1	-0.150827408	0.445785523	-0.59661293	0.460408261	0.016964706	0.058730612	AUP1
375	AURKA	-3.854501089	-4.264710744	0.410209656	0.446757749	0.43013071	0.683783229	AURKA
376	AXL	-4.96094958	-4.749137878	-0.211811702	0.333602366	0.406554356	0.858002617	AXL
377	B2M	-0.202027639	-0.138530095	-0.063497543	0.239939655	0.588504914	0.795167785	B2M
378	B4GALT1	0.164738973	0.025825501	0.138913473	0.70154267	0.949367787	0.72070831	B4GALT1
379	B4GALT7	4.667648315	4.745489121	-0.077840805	0.432256457	0.463579446	1	B4GALT7
380	BABAM1	-0.422387441	4.478780111	-4.901167552	0.025413417	0.522697525	0.460542125	BABAM1
381	BAD	0.447184245	14.81824366	-14.37105942	0.079160758	1	0.994368141	BAD
382	BAG1	0.226460775	-0.044040044	0.270500819	0.613380392	0.935570382	0.466197817	BAG1
383	BAG2	0.366342545	-0.185544332	0.551886876	0.117970765	0.581155034	0.118912718	BAG2
384	BAG3	0.08989652	0.550593694	-0.460697174	0.716498375	0.018375215	0.060556863	BAG3
385	BAG5	0.22352918	-0.415679932	0.639209112	0.137210181	0.070121434	0.034430293	BAG5
386	BAG6	-0.000396729	0.488194784	-0.488591512	1	0.007965368	0.033465649	BAG6
387	BAIAP2	-1.99780337	-0.670647939	-1.327155431	0.002171875	0.070239416	0.019459854	BAIAP2
388	BAIAP2L1	1.356957754	1.581457138	-0.224499385	0.022443134	0.005451852	0.673481948	BAIAP2L1
389	BAK1	0.205090841	-0.587546667	0.792637507	0.432961118	0.013448441	0.062258247	BAK1
390	BANF1	-0.18310674	-0.108515422	-0.074591319	0.1002169	0.451311149	0.55806888	BANF1
391	BASP1	-0.489424388	-0.75036939	0.260945002	0.025887606	0.012139535	0.173946653	BASP1
392	BAX	-0.458306631	-0.038522085	-0.419784546	0.02635223	0.823864094	0.057975309	BAX
393	BAZ1A	-8.601691564	0	-8.601691564	1	1	0.997138612	BAZ1A
394	BAZ1B	-1.05447642	-0.496716181	-0.557760239	0.001985714	0.008308824	0.0226911	BAZ1B
395	BCAM	10.10406812	10.55505371	-0.450985591	0.126125474	0.136871987	0.970952428	BCAM
396	BCAP29	0.837921143	1.29428037	-0.456359228	0.046181604	0.036087409	0.363832649	BCAP29
397	BCAP31	0.569209417	0.483498255	0.085711161	0.022941177	0.01440553	0.72809664	BCAP31
398	BCAS2	-0.342809041	0.005986532	-0.348795573	0.296978897	0.990641838	0.353363222	BCAS2
399	BCAS3	9.360563278	8.889685313	0.470877965	0.110176028	0.214960687	0.96813671	BCAS3
400	BCAT1	-5.202571233	-1.701566696	-3.501004537	0.011688525	0.139141494	0.073167091	BCAT1
401	BCAT2	1.407693227	0.543292999	0.864400228	0.001974468	0.066090226	0.034420664	BCAT2
402	BCCIP	-0.392568588	0.307617188	-0.700185776	0.711172227	0.74310619	0.343007277	BCCIP
403	BCKDK	0.35381635	5.216300964	-4.862484614	0.271568056	0.458762034	0.511281821	BCKDK
404	BCL2L13	1.48307991	1.263352076	0.219727834	0.001588785	0.008188406	0.312639558	BCL2L13
405	BCLAF1	-0.125123978	0.847197851	-0.972321828	0.034376735	0.029451163	0.035377926	BCLAF1
406	BCR	-12.63110542	-8.265261332	-4.365844091	1	0.9984236	0.456430913	BCR
407	BCS1L	0.613331477	4.603680293	-3.990348816	0.044680191	0.492803436	0.579618115	BCS1L
408	BGN	0.927960714	-0.600545247	1.528505961	0.087626844	0.012105541	0.061745174	BGN
409	BICD2	0.716215134	0.418804805	0.297410329	0.001930556	0.048657194	0.107426284	BICD2
410	BID	-6.070755005	5.351551692	-11.4223067	0.542970902	1	1	BID
411	BIN1	2.277358373	2.323339462	-0.045981089	0	0.008158845	0.771929558	BIN1
412	BIRC6	-0.579776128	-0.038578669	-0.541197459	0.027425611	0.564504538	0.056470833	BIRC6
413	BLMH	0.331356049	0.376163483	-0.044807434	0.041272615	0.048708592	0.856868973	BLMH
414	BLOC1S1	0.158325831	0.199843725	-0.041517894	0.223035492	0.292525465	0.860863339	BLOC1S1
415	BLOC1S4	-0.226139069	-0.465719223	0.239580154	0.304102599	0.10543565	0.193669532	BLOC1S4
416	BLOC1S5	0.025669734	-0.189694723	0.215364456	0.770676891	0.166290481	0.138327398	BLOC1S5
417	BLVRA	-0.139705022	-0.325756073	0.186051051	0.304643291	0.004	0.253289116	BLVRA
418	BLVRB	-0.678951263	-0.323261261	-0.355690002	0.078404286	0.325760063	0.33416396	BLVRB
419	BMP1	4.44478035	-4.322945277	8.767725627	0.560374536	0.484006658	0.173561713	BMP1
420	BMS1	-0.482618968	-0.039730072	-0.442888896	0.322656489	0.97812818	0.585573691	BMS1
421	BNIP2	-0.078159332	0.063540777	-0.141700109	0.884462793	0.910943048	0.46342895	BNIP2
422	BOD1L	-10.4602979	-10.79479408	0.33449618	0.16398265	0.205998169	0.701413093	BOD1L1
423	BOLA1	0.008468628	0.119182587	-0.110713959	1	0.568613558	0.785198276	BOLA1
424	BOLA3	0.546260198	0.458167394	0.088092804	0.150395842	0.273506984	0.709271248	BOLA3
425	BOP1	-0.822320938	0.228374481	-1.050695419	0.094641299	0.537782443	0.085750967	BOP1
426	BPHL	0.838583628	-0.079819997	0.918403626	0.033851459	0.573440299	0.04613089	BPHL
427	BPNT1	0.109357834	-0.051909129	0.161266963	0.617712367	0.485803192	0.425912983	BPNT1
428	BRCC3	0.231713613	5.480028788	-5.248315175	0.761059511	0.398035649	0.424851568	BRCC3
429	BRD2	-13.87615331	-8.623723984	-5.252429326	0.983604326	0.975931516	0.391859063	BRD2
430	BRI3BP	0.298997879	0.128714879	0.170283	0.264859239	0.840473557	0.709860987	BRI3BP
431	BRIX1	-1.430427551	-0.389525096	-1.040902456	0.014935823	0.320472528	0.034484288	BRIX1
432	BRK1	0.200178146	-0.267094294	0.467272441	0.566615078	0.48745515	0.164592202	BRK1
433	BROX	0.328288396	-0.089015961	0.417304357	0	0.350808835	0.034277154	BROX
434	BSDC1	4.695124944	4.695124944	0	0.983382744	0.975711712	0.968359865	BSDC1
435	BSG	-0.562351863	-0.072502136	-0.489849726	0.010915942	0.765798319	0.050462601	BSG
436	BTF3	0.177497228	0.252444585	-0.074947357	0.688467161	0.199662673	0.883930077	BTF3
437	BTF3L4	0.702561061	0.517104467	0.185456594	0.010882716	0.030340571	0.226684709	BTF3L4
438	BUB3	-0.638324102	-0.27865092	-0.359673182	0.022185886	0.164011881	0.129140131	BUB3
439	BYSL	-0.495003382	0.172145844	-0.667149226	0.259093015	0.302167267	0.200417293	BYSL
440	BZW1	-0.72339948	-0.159483592	-0.563915889	0.047281576	0.280835505	0.14065794	BZW1
441	BZW2	-0.921998342	-0.096137365	-0.825860977	0.063584984	0.543474786	0.112912236	BZW2
442	C1QBP	0.581727346	0.299943924	0.281783422	0.028565217	0.160091679	0.129816893	C1QBP
443	C1QTNF3	5.771691004	-5.493127187	11.26481819	0.526852335	0.471449295	0.155413681	C1QTNF3
444	CAB39	0.123504639	0.306813558	-0.183308919	0.236666426	0.196024141	0.419417339	CAB39
445	CACNA1S	11.5993131	16.37164625	-4.772333145	0.09350163	1	1	CACNA1S
446	CACNA2D1	1.177823385	1.49068896	-0.312865575	0.024402235	0.007855204	0.380823789	CACNA2D1
447	CACNB1	7.486157735	6.660362879	0.825794856	0	0.013073171	0.398908567	CACNB1
448	CACNG1	5.783233007	0.889348984	4.893884023	0.3305735	0.014403756	0.472437706	CACNG1
449	CACYBP	-0.476967494	0.389850617	-0.86681811	0.068058913	0.029416957	0.036764331	CACYBP
450	CAD	-1.040777206	-0.466410319	-0.574366887	0.018407805	0.039324	0.08385278	CAD
451	CADM4	-4.980185827	0	-4.980185827	0.977875448	0.971772095	0.96336384	CADM4
452	CALCOCO1	0.89119339	1.211235046	-0.320041657	0.107857841	0.012862155	0.638930519	CALCOCO1
453	CALR	0.229759216	-0.421504974	0.651264191	0.044653548	0.087003314	0.052996633	CALR
454	CALU	-0.191579819	-0.20464325	0.013063431	0.342671865	0.315178233	0.953031939	CALU
455	CALU	-0.26773262	-0.173837662	-0.093894959	0.025440877	0.329088924	0.674656357	CALU
456	CAMK1	-0.207714081	0.016288757	-0.224002838	0.048567845	0.927508879	0.04326087	CAMK1
457	CAMK2A	17.33533541	17.33533541	0	1	1	1	CAMK2A
458	CAMK2D	-0.110093435	0.406953812	-0.517047246	0.59698058	0.105371981	0.077529801	CAMK2D
459	CAMK2G	0.375075658	0.322406769	0.052668889	0.089969868	0.065396631	0.867824689	CAMK2G
460	CAMSAP2	-5.30875206	-5.162569682	-0.146182378	0.560005713	0.60982556	1	CAMSAP2
461	CAND1	-0.154728572	-0.197699865	0.042971293	0.04326303	0.035667718	0.677885518	CAND1
462	CAND2	3.008717219	2.61924998	0.389467239	0.015690583	0	0.565148503	CAND2
463	CANX	0.138199488	0.245225906	-0.107026418	0.122128565	0.030848284	0.251069966	CANX
464	CAP1	-0.59128952	-0.844708761	0.25341924	0.012396825	0.013554502	0.123872549	CAP1
465	CAP2	5.553923925	6.612344742	-1.058420817	0.007098468	0.022535613	0.563658627	CAP2
466	CAPG	-0.379258474	-1.075398127	0.696139654	0.025943295	0.016764045	0.040297376	CAPG
467	CAPN1	0.669260025	0.801607132	-0.132347107	0.002563758	0.006921986	0.178790698	CAPN1
468	CAPN2	-0.4181029	-0.472112656	0.054009756	0.004891041	0.037495366	0.769741164	CAPN2
469	CAPNS1	-0.177111944	-0.268673579	0.091561635	0.394113396	0.257725656	0.77542919	CAPNS1
470	CAPRIN1	-0.471438726	-0.13478152	-0.336657206	0.231475552	0.118962211	0.42931909	CAPRIN1
471	CAPZA1	-0.304835637	-0.532726924	0.227891286	0.11483899	0.03029932	0.248489098	CAPZA1
472	CAPZA2	0.009953181	-0.213668823	0.223622004	0.988477438	0.016835714	0.283016714	CAPZA2
473	CAPZB	-0.286534627	-0.408805211	0.122270584	0.059592357	0.05129932	0.283315403	CAPZB
474	CAPZB	1.751098633	0.855787277	0.895311356	0.01774421	0.020191693	0.121773399	CAPZB
475	CARHSP1	-0.374749502	-0.276815414	-0.097934087	0.066068472	0.191872897	0.733528078	CARHSP1
476	CARM1	-0.453397751	-0.300285339	-0.153112412	0.04300609	0.024055402	0.430665751	CARM1
477	CARS	-0.250335693	0.039463043	-0.289798737	0.229558706	0.859118069	0.221022364	CARS1
478	CASK	-0.125578562	-0.655428569	0.529850006	0.524792793	0.031723684	0.066202691	CASK
479	CASP3	-0.783042908	-0.201819738	-0.58122317	0.009382353	0.272173554	0.019435897	CASP3
480	CASP6	-0.108085632	-0.668136597	0.560050964	0.894313596	0.09009648	0.270520366	CASP6
481	CASP7	-0.977958043	-0.672628403	-0.305329641	0.03480132	0.078385576	0.503341495	CASP7
482	CASP8	-0.635944367	-0.317126592	-0.318817775	0.024583664	0.153583798	0.048408163	CASP8
483	CASP9	-9.087891261	-4.501485825	-4.586405436	0.99822456	0.991567865	0.626093037	CASP9
484	CASQ1	14.44356473	10.94798088	3.495583852	0.054049532	0.109536455	0.712574629	CASQ1
485	CASQ2	6.201718648	6.670740128	-0.469021479	0.011427754	0.012433604	0.734792495	CASQ2
486	CAST	-0.596078237	-0.207702637	-0.3883756	0	0.109069851	0.044005384	CAST
487	CAT	-0.675591787	0.166963577	-0.842555364	0.010900145	0.317091052	0.014666667	CAT
488	CAV1	0.551211039	-0.627933502	1.179144541	0.0136	0.024156757	0.015065693	CAV1
489	CAV2	0.014615377	-0.813445409	0.828060786	0.996882566	0.030553192	0.076050125	CAV2
490	CAV3	14.26211294	18.82426516	-4.562152227	0.058610278	1	1	CAV3
491	CBFB	0.218641917	-0.595101674	0.813743591	0.751773867	0.069292989	0.162133475	CBFB
492	CBL	-8.855652491	-9.009816488	0.154163996	1	1	0.999241529	CBL
493	CBR1	0.157004039	-0.374382655	0.531386693	0.355286355	0.022429412	0.054701412	CBR1
494	CBR3	-0.891955058	-0.671847661	-0.220107396	0.03123045	0.021323171	0.549831928	CBR3
495	CBR4	1.314133962	-0.201231639	1.515365601	0.003270517	0.668389526	0.023274559	CBR4
496	CBWD1	0.04401652	0.678415299	-0.634398778	0.949768181	0.098714462	0.066572451	CBWD1
497	CBX1	-0.157260259	0.05113411	-0.208394369	0.174967442	0.839493821	0.268895547	CBX1
498	CBX3	-1.470477422	-0.570189794	-0.900287628	0.002059259	0.047967626	0.013146497	CBX3
499	CBX5	-1.096542994	-0.155220032	-0.941322962	0.046079812	0.843968967	0.04665995	CBX5
500	CC2D1A	0.526847839	-0.299442927	0.826290766	0.192044241	0.103240876	0.108260292	CC2D1A
501	CC2D1B	-0.408488592	-0.627556483	0.219067891	0.991888647	0.970771584	0.996774536	CC2D1B
502	CCAR1	-0.678609212	-0.163287481	-0.515321732	0.013310968	0.110819672	0.056296761	CCAR1
503	CCAR2	-0.278290431	-0.240470886	-0.037819545	0.106626839	0.23424583	0.899675262	CCAR2
504	CCDC102A	-0.037691752	-0.778910955	0.741219203	0.848084602	0.008532374	0.0144375	CCDC102A
505	CCDC115	0.301863353	0.119432449	0.182430903	0.667625311	0.842725664	0.803944311	CCDC115
506	CCDC12	-0.657196681	-0.178819656	-0.478377024	0.019740845	0.681789751	0.161950133	CCDC12
507	CCDC124	-0.293883006	0.127480825	-0.421363831	0.312464898	0.581958655	0.205619403	CCDC124
508	CCDC127	4.840843201	-0.113258998	4.954102198	1	1	0.998297536	CCDC127
509	CCDC134	2.249474208	1.544440587	0.70503362	0.002138462	0.012574413	0.084920437	CCDC134
510	CCDC141	7.296328227	8.002716065	-0.706387838	0.003725714	0.005714286	0.579348638	CCDC141
511	CCDC22	-0.232901255	-0.403702418	0.170801163	0.078437835	0.032472885	0.139602286	CCDC22
512	CCDC25	0.07894961	0.266470591	-0.187520981	0.935299825	0.399382161	0.770274382	CCDC25
513	CCDC43	0.17892774	0.848767599	-0.669839859	0.632267932	0.037404299	0.092538631	CCDC43
514	CCDC47	0.157771428	0.555405935	-0.397634506	0.211565799	0.018343154	0.055506438	CCDC47
515	CCDC51	1.007530848	1.121131897	-0.113601049	0	0.012898765	0.664744159	CCDC51
516	CCDC58	0.085636775	0.194318136	-0.108681361	0.646908382	0.269595337	0.344852334	CCDC58
517	CCDC6	-0.783253352	-0.506319046	-0.276934306	0.011445545	0.092492976	0.279712879	CCDC6
518	CCDC86	4.507553736	9.403039297	-4.89548556	0.650196667	0.967215896	0.959061188	CCDC86
519	CCDC90B	6.835522334	0.805320104	6.03020223	0.276071972	0.257705085	0.391241279	CCDC90B
520	CCDC91	-3.809260686	-4.553196589	0.743935903	0.594439244	0.532149235	0.158842162	CCDC91
521	CCDC93	-0.057135264	-0.324609757	0.267474492	0.897857868	0.257454391	0.114214331	CCDC93
522	CCDC97	-4.144123713	0	-4.144123713	0.974600581	0.967647979	0.959489723	CCDC97
523	CCNB1	0	-4.071830114	4.071830114	0.990523259	0.985029559	0.977173151	CCNB1
524	CCND1	-9.848164876	0.544905345	-10.39307022	0.099749772	0.969333333	0.108695995	CCND1
525	CCNT1	-4.708177567	-5.063278198	0.355100632	0.498298675	0.4960395	0.455447906	CCNT1
526	CCNY	0.921209335	-0.138722738	1.059932073	0.026053558	0.496027668	0.045451187	CCNY
527	CCS	-5.111974716	-4.984307607	-0.127667109	0.383870765	0.447618982	0.834738682	CCS
528	CCT2	-0.393994649	0.012566884	-0.406561534	0.015773333	0.9513998	0.034035088	CCT2
529	CCT3	-0.526217143	0.049928029	-0.576145172	0.010947674	0.828939713	0.019389091	CCT3
530	CCT4	-0.40537707	0.035931269	-0.441308339	0.015667396	0.885403691	0.043059147	CCT4
531	CCT5	-0.488152822	0.075790405	-0.563943227	0.021235138	0.621070287	0.035638126	CCT5
532	CCT6A	-0.436256409	0.185373942	-0.621630351	0.049412032	0.073889205	0.040515942	CCT6A
533	CCT7	-0.51394399	0.067680359	-0.581624349	0.016592284	0.716226632	0.032295409	CCT7
534	CCT8	-0.455266317	0.089075724	-0.544342041	0.028413091	0.682429491	0.029147679	CCT8
535	CD151	-0.800441106	-0.212773005	-0.587668101	0.018746384	0.081778378	0.077409809	CD151
536	CD200	0.531484604	-6.124384562	6.655869166	0.984776453	0.405160779	0.355314156	CD200
537	CD276	-1.163314184	-0.550188065	-0.613126119	0.012955614	0.115874429	0.06300369	CD276
538	CD2AP	-1.583838781	-1.055920919	-0.527917862	0.01075	0.036200418	0.244647619	CD2AP
539	CD2BP2	-0.407605489	5.041112264	-5.448717753	0.050306831	0.482398667	0.43554239	CD2BP2
540	CD34	-0.211589177	-0.162911733	-0.048677445	0.182161539	0.798183122	0.932429215	CD34
541	CD44	-1.677489599	-0.953842799	-0.7236468	0.009660626	0.039446766	0.062712946	CD44
542	CD63	-0.028423309	-0.233744303	0.205320994	0.979101662	0.7528355	0.799535781	CD63
543	CD81	0.653060913	1.032448451	-0.379387538	0.001925311	0.004615385	0.022434783	CD81
544	CD82	-0.143295924	-0.424111048	0.280815125	0.770725205	0.124024444	0.526576228	CD82
545	CD9	-0.347394943	-1.27052625	0.923131307	0.315435074	0.009449838	0.068149068	CD9
546	CDA	-6.54620107	-4.918313344	-1.627887726	0.28390378	0.47900568	0.059574553	CDA
547	CDC16	-0.380531311	-0.327178319	-0.053352992	0.050029181	0.415162923	0.924690176	CDC16
548	CDC23	-0.241713206	-0.174521128	-0.067192078	0.243891351	0.453462748	0.864637877	CDC23
549	CDC26	-0.247003555	4.578050613	-4.825054169	1	0.659099526	0.626858834	CDC26
550	CDC37	-0.484010696	-0.272003174	-0.212007523	0.001971631	0.022595556	0.04833253	CDC37
551	CDC40	-0.774918238	0.183050156	-0.957968394	0.065701691	0.755660367	0.092946986	CDC40
552	CDC42BPA	0.701355616	1.205269496	-0.503913879	0.016422153	0.048932515	0.272863393	CDC42BPA
553	CDC42BPB	-0.539207459	-0.544417063	0.005209605	0.049436188	0.054848027	0.999526303	CDC42BPB
554	CDC42EP1	0.263458252	-0.080214183	0.343672435	0.103230838	0.914524699	0.472232113	CDC42EP1
555	CDC5L	-0.397551855	0.139986674	-0.537538528	0.096468736	0.663133826	0.037278997	CDC5L
556	CDC73	-0.322383881	0.140228272	-0.462612152	0.214339008	0.433668419	0.136546296	CDC73
557	CDH13	18.82460594	3.032930374	15.79167557	1	0	1	CDH13
558	CDH15	0.14568456	0.307131449	-0.161446889	0.716942323	0.275811553	0.525354511	CDH15
559	CDH2	1.162569682	0.72269694	0.439872742	0.013283396	0.113516204	0.289515518	CDH2
560	CDIPT	1.369897207	0.91325887	0.456638336	0.00477193	0.024605578	0.157238557	CDIPT
561	CDK1	-2.533792496	-0.490756353	-2.043036143	0.001581395	0.167412053	0.022483146	CDK1
562	CDK11B	-0.339417776	-0.028612773	-0.310805003	0.220468773	0.944621954	0.362584362	CDK11A
563	CDK14	-9.771854401	-9.553436915	-0.218417486	0.994132544	0.988400639	0.994717837	CDK14
564	CDK17	-0.313622793	0.051323573	-0.364946365	0.177218871	0.880357944	0.173510348	CDK17
565	CDK2	-0.544734319	0.55136617	-1.096100489	0.069885801	0.050513699	0.031426195	CDK2
566	CDK4	-0.937002182	-0.17367808	-0.763324102	0.018378061	0.274191219	0.059653924	CDK4
567	CDK5	0.200752894	-0.037783941	0.238536835	0.06690668	0.881600417	0.16614338	CDK5
568	CDK5RAP3	-0.319134394	0.061148326	-0.38028272	0.193996202	0.844050281	0.147211614	CDK5RAP3
569	CDK6	-0.313866297	-0.070197423	-0.243668874	0.565206838	0.879196447	0.728168701	CDK6
570	CDK9	-0.856990814	0.194436391	-1.051427205	0.201605422	0.851880756	0.015423423	CDK9
571	CDKN1B	-0.313877106	0.276915232	-0.590792338	0.531335456	0.06462721	0.263911111	CDKN1B
572	CDKN2AIP	-0.3943367	-0.094827016	-0.299509684	0.053551876	0.716352332	0.096626234	CDKN2AIP
573	CDON	9.6845843	9.353637695	0.330946604	0.114789199	0.203737494	0.980704966	CDON
574	CDS2	1.634449641	1.249131521	0.38531812	0.012364116	0.005504274	0.227033738	CDS2
575	CDV3	0.521998723	0.883049011	-0.361050288	0.010478455	0.00822335	0.059513185	CDV3
576	CEBPZ	-1.979741414	0.390342077	-2.370083491	0.03718989	0.789568106	0.072903993	CEBPZ
577	CELF2	0.338658015	0.404482524	-0.065824509	0.22959157	0.090037785	0.882674215	CELF2
578	CENPV	-0.240199407	-0.233095805	-0.007103602	0.105575703	0.157950877	0.968808061	CENPV
579	CEP170	-0.330177943	0.229775747	-0.55995369	0.011333333	0.429257826	0.118477854	CEP170
580	CEP55	-7.032385508	-3.306105296	-3.726280212	0.255139026	0.702749276	0.056296142	CEP55
581	CEPT1	-0.275393168	-0.823258718	0.54786555	0.416244397	0.024069612	0.149072737	CEPT1
582	CERCAM	3.224955877	3.224955877	0	0.997996342	0.991340961	0.983889118	CERCAM
583	CERS2	-1.152163823	-0.519257228	-0.632906596	0.002082397	0.058755053	0.044054274	CERS2
584	CERS5	-1.153818766	-0.431556702	-0.722262065	0.021944541	0.223925333	0.011818182	CERS5
585	CERS6	0.22604243	10.15088526	-9.924842835	1	1	0.996675795	CERS6
586	CFDP1	-1.410147985	-0.155782064	-1.254365921	0.001982906	0.576219331	0.014723926	CFDP1
587	CFL1	-0.764511108	-0.715977987	-0.048533122	0.000823529	0.004619718	0.463685676	CFL1
588	CFL2	1.091203054	1.488777796	-0.397574743	0.011011696	0.008070175	0.063791781	CFL2
589	CHAF1A	4.383932114	4.199035645	0.184896469	0.66668731	0.71633832	0.99822842	CHAF1A
590	CHAF1B	-10.62906011	-8.997728984	-1.631331126	0.087878385	0.170074939	0.066894831	CHAF1B
591	CHAMP1	-0.397886912	-0.008000056	-0.389886856	0.316050785	1	0.228585541	CHAMP1
592	CHCHD1	0.717026393	0.559612274	0.157414118	0.008994307	0.012366577	0.296988782	CHCHD1
593	CHCHD2	0.549755732	0.993400574	-0.443644842	0.096479408	0.015643154	0.238408791	CHCHD2
594	CHCHD3	0.800490697	0.552639643	0.247851054	0.006845815	0.016865497	0.108706806	CHCHD3
595	CHCHD4	0.817036311	0.695842743	0.121193568	0.001826772	0.008140704	0.359944277	CHCHD4
596	CHCHD5	0.601909638	0.534503937	0.067405701	0.016	0.038797175	0.6874561	CHCHD5
597	CHCHD6	0.617021561	0.919178645	-0.302157084	0.015633188	0.01276962	0.04399458	CHCHD6
598	CHD1	-1.091422399	-0.37046051	-0.720961889	0.011485477	0.184146388	0.019314985	CHD1
599	CHD4	-0.911197027	-0.138097763	-0.773099264	0.016827869	0.048955381	0.040421991	CHD4
600	CHERP	-0.709217707	-0.401728312	-0.307489395	0.019175024	0.092048749	0.188827853	CHERP
601	CHID1	5.040554047	-4.915465673	9.956019719	0.557102461	0.478950535	0.171699847	CHID1
602	CHKB	1.321687698	-0.567213694	1.888901393	0.149066667	0.016574713	0.112783055	CHKB
603	CHM	0	0	0	0.99890984	0.992249198	0.984565796	CHM
604	CHMP1A	-0.141839981	-0.029614131	-0.11222585	0.436026675	0.957482259	0.7272794	CHMP1A
605	CHMP2A	-0.355968475	-0.271541596	-0.08442688	0.101697024	0.030368182	0.76522658	CHMP2A
606	CHMP2B	-0.296867371	-0.321110408	0.024243037	0.021797909	0.105902351	0.916683198	CHMP2B
607	CHMP3	-0.662197749	-0.432518005	-0.229679743	0.023577922	0.091335488	0.380653931	CHMP3
608	CHMP4B	-0.416194916	-0.245345434	-0.170849482	0.033081372	0.089758643	0.327597982	CHMP4B
609	CHMP5	-0.320122401	-0.144644419	-0.175477982	0.243591983	0.728578932	0.286819433	CHMP5
610	CHMP6	-0.204109828	-0.198500951	-0.005608877	0.298214674	0.008278388	0.994312228	CHMP6
611	CHN1	5.369828542	5.369828542	0	0.997312314	0.990887466	0.983438516	CHN1
612	CHORDC1	-0.26533254	0.192545573	-0.457878113	0.205219933	0.098194187	0.098845619	CHORDC1
613	CHP1	-0.022697449	0.034983317	-0.057680766	0.963818942	0.880101491	0.874660124	CHP1
614	CHRNA1	15.60654004	6.940411886	8.666128159	1	0.274689627	0.996213408	CHRNA1
615	CHRNB1	14.8526516	14.8526516	0	0.988280734	0.982349206	0.974954824	CHRNB1
616	CHRND	11.14202182	15.33536657	-4.193344752	0.079082605	1	1	CHRND
617	CHRNG	2.468792598	1.952148438	0.51664416	0.005723653	0.016896057	0.221656934	CHRNG
618	CHTF18	-4.063865026	0	-4.063865026	0.982497412	0.974833483	0.967487272	CHTF18
619	CIAO1	-0.511034648	0.055765152	-0.5667998	0.048467086	0.878862539	0.034362657	CIAO1
620	CIAPIN1	-0.487324397	-0.22263972	-0.264684677	0.107818667	0.074025678	0.403955524	CIAPIN1
621	CIRBP	1.749233246	1.037143707	0.712089539	0	0.033349036	0.077562189	CIRBP
622	CISD1	1.047428767	0.997526805	0.049901962	0	0.014853333	0.805168852	CISD1
623	CISD2	-0.513837814	-0.074968974	-0.438868841	0.062502618	0.867632815	0.170742681	CISD2
624	CISD3	0.93516922	6.122632345	-5.187463125	0.028008824	0.427264011	0.535130982	CISD3
625	CIT	-10.49456151	-5.092013041	-5.402548472	0.08758226	0.560513174	0.412830617	CIT
626	CKAP4	-0.355350494	-0.564771016	0.209420522	0.013650246	0.008109804	0.0961471	CKAP4
627	CKAP5	-0.574221293	0.039548874	-0.613770167	0.054689352	0.898931818	0.078389652	CKAP5
628	CKB	2.112123489	0.739103317	1.373020172	0.004724566	0.01459633	0.035201331	CKB
629	CKM	14.38178953	15.05086454	-0.669075012	0.050424581	0.065343512	0.946339623	CKM
630	CKS1B	-15.88377444	-13.87425105	-2.009523392	1	1	0.035135843	CKS1B
631	CKS2	-11.32154147	0.118855159	-11.44039663	0.09093659	1	0.130661186	CKS2
632	CLASP1	0.419764201	0.375883102	0.043881098	0.034017207	0.069773529	0.828344498	CLASP1
633	CLASP2	-0.494787852	-0.189739863	-0.305047989	0.298238532	0.430410112	0.612961101	CLASP2
634	CLCC1	-0.094835917	4.588474274	-4.683310191	1	0.600961269	0.594042424	CLCC1
635	CLCN5	-0.549038569	-0.235706329	-0.31333224	0	0.139661231	0.092901818	CLCN5
636	CLCN7	10.06183561	5.100838979	4.960996628	0.117623064	0.451679122	0.610941812	CLCN7
637	CLIC1	-1.133277893	-0.529205958	-0.604071935	0.001863454	0.041253906	0.032660118	CLIC1
638	CLIC4	-0.128185272	-0.503304164	0.375118891	0.557200115	0.011402439	0.13033294	CLIC4
639	CLIC5	8.221607844	8.221607844	0	0.981392986	0.974175849	0.966181327	CLIC5
640	CLINT1	-0.25146993	-0.220064163	-0.031405767	0.087666508	0.189092968	0.90635378	CLINT1
641	CLIP1	0.37610817	-0.054206212	0.430314382	0.013616708	0.469926723	0.03442446	CLIP1
642	CLIP2	-0.329048793	9.48315239	-9.812201182	0.701807545	0.179137931	0.172924166	CLIP2
643	CLN5	5.491326014	-0.418481827	5.909807841	0.32264409	0.109473061	0.354129791	CLN5
644	CLNS1A	-2.150194168	1.252588908	-3.402783076	0.033481976	0.552304005	0.124360976	CLNS1A
645	CLPB	0.782364527	0.552089691	0.230274836	0.058007539	0.142329009	0.546859825	CLPB
646	CLPP	0.475231806	-0.027949651	0.503181458	0.059972472	0.921453989	0.079034594	CLPP
647	CLPTM1	0.131863276	0.509145101	-0.377281825	0.695333151	0.015992	0.205917016	CLPTM1
648	CLPTM1L	5.522150676	-0.176588059	5.698738734	0.326001986	0.80835816	0.373208272	CLPTM1L
649	CLPX	0.340694428	0.437412262	-0.096717835	0.025589466	0.022492669	0.408604982	CLPX
650	CLTA	-0.360524495	-0.427197139	0.066672643	0.04361158	0.008037037	0.729206543	CLTA
651	CLTB	0.253508886	0.117804845	0.135704041	0.018503876	0.698309925	0.6160454	CLTB
652	CLTC	-0.078234355	-0.39442571	0.316191355	0.188781011	0.061313386	0.090340299	CLTC
653	CLUH	-0.127269745	0.472139359	-0.599409103	0.829241164	0.019084577	0.206512535	CLUH
654	CLYBL	1.562462489	0.472459157	1.090003332	0.018710298	0.139067797	0.077677314	CLYBL
655	CMAS	0.72298495	0.261222839	0.46176211	0.049688488	0.437167477	0.077482334	CMAS
656	CMBL	9.86312294	9.840751648	0.022371292	0.11140493	0.156769463	1	CMBL
657	CMC1	0.097440084	0.088289261	0.009150823	0.855231086	0.861447124	0.983113056	CMC1
658	CMC2	-0.254301071	0.001338959	-0.25564003	0.820358801	1	0.570323774	CMC2
659	CMPK1	-0.100480398	-0.534830729	0.434350332	0.71809735	0.063787201	0.022550129	CMPK1
660	CMTR1	-0.359273911	0.151804606	-0.511078517	0.225596498	0.824248028	0.297876701	CMTR1
661	CNBP	-1.112730662	0.11888059	-1.231611252	0.026793985	0.839858179	0.018951049	CNBP
662	CNDP2	-0.188302358	-0.26519839	0.076896032	0.390440212	0.271697145	0.808479144	CNDP2
663	CNN1	-0.237139384	-1.902846654	1.66570727	0.888196488	0.045221092	0.159985043	CNN1
664	CNN2	-0.319905599	-1.212685903	0.892780304	0.043935096	0.004969697	0.019558528	CNN2
665	CNN3	0.495718002	-0.296076457	0.791794459	0.01100156	0.022465991	0.011	CNN3
666	CNOT1	-0.252277374	-0.320435206	0.068157832	0.170008604	0.009441077	0.780312517	CNOT1
667	CNOT10	1.06014061	-0.348016103	1.408156713	0.32852576	0.310166932	0.271299294	CNOT10
668	CNOT11	0.183530808	-0.360663732	0.544194539	0.758103246	0.349792	0.309057143	CNOT11
669	CNOT2	-5.136887233	9.520590464	-14.6574777	0.392099875	0.98749943	0.979625	CNOT2
670	CNOT3	-1.098442713	-0.460060755	-0.638381958	0.01572549	0.148685072	0.091397179	CNOT3
671	CNOT7	0.4316082	-0.01510938	0.44671758	0.013454094	0.98580592	0.270059044	CNOT7
672	CNPY2	-0.003941854	-0.160975774	0.15703392	1	0.232498898	0.299838465	CNPY2
673	CNPY3	0.111289342	0.04021581	0.071073532	0.726352561	0.942562736	0.87405383	CNPY3
674	CNPY4	-0.257942836	-0.521457672	0.263514837	0.058418455	0.009505085	0.09487106	CNPY4
675	COA3	6.066230774	1.090967814	4.97526296	0.384803258	0.010902208	0.563990093	COA3
676	COA7	0.27447319	0.386232376	-0.111759186	0.009524138	0.039944444	0.360829763	COA7
677	COASY	0.396931966	-0.186965307	0.583897273	0.065915003	0.016931507	0.059752742	COASY
678	COBL	5.54942131	17.56362597	-12.01420466	0.006266366	1	1	COBL
679	COBLL1	-0.552700679	10.10059166	-10.65329234	0.037087126	0.168469438	0.162080594	COBLL1
680	COG1	0.278256734	-0.043654124	0.321910858	0.282234768	0.884568306	0.272948368	COG1
681	COG2	5.558437347	-0.556098302	6.11453565	0.336611057	0.037269583	0.358292609	COG2
682	COG3	0.148916245	-0.075970332	0.224886576	0.141164021	0.655652019	0.127766967	COG3
683	COG4	5.011084875	4.381328583	0.629756292	0.395376866	0.573826762	0.959378459	COG4
684	COG5	-0.228485107	-0.032339732	-0.196145376	0.221110785	0.965830189	0.708754356	COG5
685	COG7	-0.024073919	-0.53935496	0.515281042	0.977992168	0.091948553	0.098971429	COG7
686	COL12A1	-0.990002314	-1.118907293	0.128904978	0.113895934	0.030794582	0.889262186	COL12A1
687	COL18A1	10.3785483	-5.056712469	15.43526077	1	0.510398701	1	COL18A1
688	COL1A1	0.207909902	-1.302388509	1.510298411	0.828161248	0.004547368	0.101937073	COL1A1
689	COL1A2	-0.252806981	-1.470687866	1.217880885	0.817805744	0.026574257	0.169806918	COL1A2
690	COL3A1	-0.188936234	-1.129782995	0.940846761	0.819751695	0.005217391	0.173525732	COL3A1
691	COL4A1	-5.140860875	-10.95088641	5.810025533	0.576691064	0.153617796	0.414089109	COL4A1
692	COL4A2	-0.27462705	-0.752189	0.477561951	0.038381254	0.094787421	0.236102248	COL4A2
693	COL4A3BP	-0.203660965	0.402634303	-0.606295268	0.503632833	0.285800325	0.161022412	CERT1
694	COL5A1	1.743903478	-1.011376063	2.755279541	0.147096255	0.008059702	0.096031162	COL5A1
695	COL5A2	0.402966817	-1.092227936	1.495194753	0.548507608	0.068820208	0.077892857	COL5A2
696	COL6A1	-0.554208756	-0.858249029	0.304040273	0.019722327	0.012285714	0.100819244	COL6A1
697	COL6A2	0.584424973	-0.177263896	0.761688868	0.016897119	0.588502303	0.057025961	COL6A2
698	COL6A3	-2.144990285	-1.683931351	-0.461058935	0.02285808	0.02025641	0.592937538	COL6A3
699	COL8A1	1.304160436	-1.331975937	2.636136373	0.024505229	0.070146843	0.019514754	COL8A1
700	COLEC12	4.762723287	4.723546346	0.039176941	0.446685113	0.50543305	1	COLEC12
701	COLGALT1	-0.136005402	-0.539664586	0.403659185	0.513474547	0.012834606	0.111448098	COLGALT1
702	COMMD10	-4.887970607	-4.947603226	0.059632619	0.417503068	0.45608019	0.934044489	COMMD10
703	COMMD2	-0.108758926	-0.124737422	0.015978495	0.810538703	0.328867733	0.977600978	COMMD2
704	COMMD3	-0.273921967	-0.284948349	0.011026382	0.248079744	0.091682785	0.978113281	COMMD3
705	COMMD4	0.273037593	0.259500504	0.013537089	0.688902907	0.816214597	0.997448591	COMMD4
706	COMMD5	-0.233813604	-0.295424144	0.06161054	0.208162747	0.215911831	0.864604009	COMMD5
707	COMMD7	-0.045524597	-9.777550379	9.732025782	1	0.167788443	0.179079051	COMMD7
708	COMMD8	-0.187928518	-0.671415329	0.483486811	0.459543439	0.099511413	0.187311953	COMMD8
709	COMMD9	0.127250671	-0.649775823	0.777026494	0.842065786	0.081265445	0.105495957	COMMD9
710	COMT	0.18026797	-0.345396678	0.525664647	0.378977624	0.186504974	0.059713998	COMT
711	COMTD1	0.555093765	0.400443395	0.15465037	0.125713322	0.339801767	0.666640138	COMTD1
712	COPA	0.015553792	-0.446302414	0.461856206	0.95281487	0.049261324	0.053101449	COPA
713	COPB1	0.03155454	-0.438176473	0.469731013	0.761199043	0.02231988	0.039908815	COPB1
714	COPB2	-0.006341934	-0.48155721	0.475215276	0.962444773	0.024572944	0.039617874	COPB2
715	COPE	0.088257472	-0.569143931	0.657401403	0.705234124	0.026622222	0.035367381	COPE
716	COPG1	-0.205989202	-0.693542481	0.487553279	0.033880319	0.016106122	0.03566113	COPG1
717	COPG2	0.569808324	0.232587179	0.337221146	0.031865292	0.040130823	0.147246927	COPG2
718	COPS3	0.41414388	0.155124664	0.259019216	0.024417198	0.268878333	0.104384563	COPS3
719	COPS4	-0.010626475	0.096682866	-0.107309341	0.95380198	0.152241379	0.295053435	COPS4
720	COPS5	-0.031057994	0.136816025	-0.167874018	0.839153746	0.234768421	0.055566988	COPS5
721	COPS6	-0.166629156	0.067521413	-0.234150569	0.219927888	0.681674473	0.176464606	COPS6
722	COPS7A	0.009265264	0.409825643	-0.400560379	0.973003683	0.014795699	0.032166998	COPS7A
723	COPS7B	-0.467645009	0.12878863	-0.59643364	0.491056326	0.887331777	0.252481907	COPS7B
724	COPS8	-0.103476842	0.173103968	-0.276580811	0.35008909	0.174004852	0.094706052	COPS8
725	COPZ1	-0.250387192	-0.185397466	-0.064989726	0.206941704	0.434611789	0.777064141	COPZ1
726	COPZ2	0.345842362	-0.462154388	0.80799675	0.301889604	0.11594302	0.085868726	COPZ2
727	COQ10A	14.05121358	5.006252925	9.044960658	0.99300182	0.428114004	0.979178295	COQ10A
728	COQ3	10.7405529	5.56619517	5.174357732	0.098108456	0.409856322	0.58097403	COQ3
729	COQ6	4.849702199	5.036664963	-0.186962764	0.558486981	0.569645957	0.996804631	COQ6
730	COQ9	1.359701157	1.145840963	0.213860194	0.002	0.021294479	0.405148175	COQ9
731	CORO1B	-0.207956314	-0.830213547	0.622257233	0.240848528	0.020854914	0.048853081	CORO1B
732	CORO1C	-0.585491816	-0.715749741	0.130257924	0	0.015379455	0.294186495	CORO1C
733	CORO2B	0.638774872	-0.717702866	1.356477737	0.009378608	0.025709924	0.014392523	CORO2B
734	CORO6	19.46173414	14.80307961	4.658654531	1	0.088643467	1	CORO6
735	CORO6	15.79215431	15.79215431	0	0.99617435	0.989981719	0.982313815	CORO6
736	CORO7	11.26404572	0.542125702	10.72192001	0.099671832	0.042933333	0.161808917	CORO7-PAM16
737	CORO7	11.26404572	0.542125702	10.72192001	0.099671832	0.042933333	0.161808917	CORO7
738	COTL1	0.02082634	-1.371389389	1.392215729	0.899023846	0.003151515	0.020181818	COTL1
739	COX15	15.78567187	11.09325663	4.692415237	1	0.140130184	0.991842032	COX15
740	COX17	1.835722605	1.596193949	0.239528656	0	0.004895522	0.254715316	COX17
741	COX20	0.971286138	0.738482157	0.232803981	0.021612621	0.05058864	0.254607294	COX20
742	COX4I1	0.85408783	0.49803098	0.356056849	0.012048518	0.010683706	0.079301282	COX4I1
743	COX5A	0.682837804	0.551462809	0.131374995	0.001708543	0.069252585	0.599361548	COX5A
744	COX6A1	0.755167007	-0.343353907	1.098520915	0.0398975	0.066773373	0.043437926	COX6A1
745	COX6B1	1.102441152	0.416802724	0.685638428	0.009097889	0.044390335	0.012745098	COX6B1
746	COX7A2	0.062231064	0.178425471	-0.116194407	0.937945568	0.364117691	0.856644485	COX7A2
747	COX7A2L	2.442007065	0.996540705	1.44546636	0.02943472	0.01249162	0.130757647	COX7A2L
748	CP	6.877579371	-1.067869186	7.945448558	0.279178707	0.100696505	0.281291274	CP
749	CPD	-0.437479019	0.642171224	-1.079650243	0.173419907	0.189232941	0.071142361	CPD
750	CPNE1	-0.274071376	-0.483368556	0.20929718	0.044688915	0.022296512	0.155950217	CPNE1
751	CPNE2	-0.178405762	0.744600932	-0.923006694	0.734483758	0.122286996	0.048550898	CPNE2
752	CPNE3	-0.304050446	-0.61039861	0.306348165	0.061200841	0.014507865	0.107497997	CPNE3
753	CPNE8	-4.070695877	-4.879934311	0.809238434	0.50031331	0.427467418	0.120509901	CPNE8
754	CPOX	0.496737798	-0.036567052	0.53330485	0.040978435	0.82516101	0.056547945	CPOX
755	CPPED1	0.047454834	-0.059765498	0.107220332	0.888293279	0.899640589	0.793979592	CPPED1
756	CPQ	0.432519913	-1.305322647	1.73784256	0.318911755	0	0.049886443	CPQ
757	CPSF1	-0.436829249	0.111234665	-0.548063914	0.013675214	0.134469886	0.018078125	CPSF1
758	CPSF2	-0.513320923	0.326944987	-0.84026591	0.033873922	0.136842895	0.016910569	CPSF2
759	CPSF3	-1.029600143	-0.1510156	-0.878584544	0.004540816	0.106030175	0.017204819	CPSF3
760	CPSF4	-9.75473849	4.493335088	-14.24807358	0.116493955	0.990434385	0.982763387	CPSF4
761	CPSF6	-0.499710083	-0.194600423	-0.30510966	0.046247375	0.374505035	0.067953778	CPSF6
762	CPSF7	-0.511658351	-0.693388621	0.18173027	0.743950815	0.632531334	0.823927583	CPSF7
763	CPT1A	0.567426682	-0.479862849	1.04728953	0.021260177	0.067716418	0.015371429	CPT1A
764	CPT2	1.090641658	0.21769015	0.872951508	0.012032302	0.287512353	0.01775	CPT2
765	CR1L	-0.211039225	-0.626504898	0.415465673	0.62519206	0.14046307	0.207918519	CR1L
766	CRABP2	1.934494654	-0.257693609	2.192188263	0.002	0.556672956	0.014333333	CRABP2
767	CRAT	2.194418589	1.54641978	0.64799881	0	0.037345566	0.202910455	CRAT
768	CRBN	0.150848389	-0.130606333	0.281454722	0.668947805	0.415040969	0.335331532	CRBN
769	CREB1	-1.054789225	-0.137268702	-0.917520523	0.002538206	0.514874879	0.0155625	CREB1
770	CREBBP	-9.621416092	-4.6091067	-5.012309392	0.116404494	0.619584541	0.430820865	CREBBP
771	CREG1	0.615105311	-0.05262502	0.667730331	0.525486345	0.930442137	0.531587472	CREG1
772	CRELD1	15.14658674	1.214248021	13.93233871	1	0.008865497	0.988645488	CRELD1
773	CRELD2	0.204491933	-0.06261762	0.267109553	0.280958621	0.777521001	0.243481578	CRELD2
774	CRIP1	0.240669251	-0.533625285	0.774294535	0.077868228	0.077892832	0.059774194	CRIP1
775	CRK	-0.357398351	-0.519862493	0.162464142	0.0133125	0.016898438	0.208170292	CRK
776	CRKL	-0.015904745	0.098244349	-0.114149094	0.971233604	0.65562318	0.323326563	CRKL
777	CRLF1	-0.162934621	-0.813388825	0.650454203	0.853218645	0.056661184	0.297425711	CRLF1
778	CRLF3	-0.227289836	0.529928207	-0.757218043	0.648311544	0.136137783	0.088190476	CRLF3
779	CRNKL1	-0.271719615	0.191474279	-0.463193893	0.317102068	0.443628068	0.115575377	CRNKL1
780	CROT	-0.816522598	-0.853053411	0.036530813	0.023744337	0.037444788	0.846917436	CROT
781	CRTAP	-0.075743357	-0.933699926	0.857956568	0.70234189	0.016683824	0.019139394	CRTAP
782	CRYAB	1.882773082	2.962534587	-1.079761505	0.001886179	0	0.016774194	CRYAB
783	CRYZ	0.209142685	-0.167607625	0.37675031	0.020113866	0.272466035	0.072316865	CRYZ
784	CRYZL1	-0.846336365	-0.893750509	0.047414144	0.081047252	0.007923372	0.938124097	CRYZL1
785	CS	0.660077413	0.488207499	0.171869914	0.006891353	0.016780303	0.235152318	CS
786	CSAD	0.144777298	-1.497243881	1.642021179	0.73456146	0.012866995	0.014809524	CSAD
787	CSDE1	-0.207684835	0.212317785	-0.420002619	0.416525476	0.016638462	0.178745796	CSDE1
788	CSE1L	-0.714415232	-0.076456706	-0.637958527	0.018491228	0.223311388	0.036985782	CSE1L
789	CSK	-0.332309087	-0.348154704	0.015845617	0.021209964	0.029455388	0.92247768	CSK
790	CSNK1A1	0.504180908	-0.007470449	0.511651357	0.150380152	0.990453578	0.197932861	CSNK1A1
791	CSNK1D	-0.731299718	-0.445708593	-0.285591126	0.173934833	0.219215371	0.702850056	CSNK1D
792	CSNK2A1	0.084924698	0.226888021	-0.141963323	0.330714521	0.07394172	0.212547718	CSNK2A1
793	CSNK2A2	0.167869568	-0.223924637	0.391794205	0.281720786	0.205951487	0.093018978	CSNK2A2
794	CSNK2B	0.054904302	0.071464539	-0.016560237	0.821671097	0.690076274	0.92561852	CSNK2B
795	CSRP1	-0.571626027	-1.155785243	0.584159215	0.040199626	0.009077844	0.080200797	CSRP1
796	CSRP2	-0.219814936	-1.067294439	0.847479502	0.359151167	0.018752108	0.041083799	CSRP2
797	CSRP3	20.15968323	12.38826434	7.771418889	1	0.087791557	1	CSRP3
798	CST3	0.708340327	0.586868286	0.121472041	0.130508333	0.257591179	0.773595883	CST3
799	CSTB	0.123927434	-0.518332164	0.642259598	0.057683414	0.037193909	0.023644444	CSTB
800	CSTF1	0.149834315	0.339710871	-0.189876556	0.460438455	0.087844737	0.293121932	CSTF1
801	CSTF2	-0.360030492	0.30672582	-0.666756312	0.049495475	0.283735067	0.068592983	CSTF2
802	CSTF3	-0.25534757	-0.142922719	-0.112424851	0.148186495	0.668513394	0.689855518	CSTF3
803	CTBP1	0.124684652	0.057239533	0.067445119	0.323142668	0.863401958	0.787723582	CTBP1
804	CTBP2	-0.886607488	-0.477587382	-0.409020106	0.002074627	0.030302617	0.04823301	CTBP2
805	CTC1	-10.28296852	-9.57831192	-0.704656601	0.1144363	0.188449693	0.184485086	CTC1
806	CTCF	-0.776628494	0.246121724	-1.022750219	0.076303001	0.754527386	0.083827586	CTCF
807	CTDP1	0.036660512	-0.897636414	0.934296926	0.971246562	0.03051951	0.090372476	CTDP1
808	CTH	-2.245976766	-1.479995092	-0.765981674	0.033666667	0.004408163	0.337387221	CTH
809	CTNNA1	0.128119787	-0.030992508	0.159112295	0.098272853	0.85184464	0.155329354	CTNNA1
810	CTNNB1	-0.166228612	-0.233526866	0.067298253	0.334945919	0.180487106	0.722963252	CTNNB1
811	CTNNBL1	-0.430637995	0.115766525	-0.546404521	0.000751678	0.417748936	0.040144796	CTNNBL1
812	CTNND1	-0.495024999	-0.395539602	-0.099485397	0	0.018749164	0.228626009	CTNND1
813	CTPS2	-0.539399465	-0.63942337	0.100023905	0.009353333	0.069619469	0.771495662	CTPS2
814	CTR9	-5.390132904	-4.623455683	-0.766677221	0.384591664	0.537924276	0.148057907	CTR9
815	CTSA	0.539295832	0.060409546	0.478886286	0.025513178	0.671980041	0.068532866	CTSA
816	CTSB	0.810255051	-0.492307027	1.302562078	0.009168279	0.029350467	0.012486487	CTSB
817	CTSD	1.106619517	-0.128221512	1.234841029	0.001734694	0.755284424	0.034813559	CTSD
818	CTSL	0.404519399	0.059476217	0.345043182	0.017037344	0.816393461	0.09655814	CTSV
819	CTSZ	0.485152563	-0.264937083	0.750089645	0.019408663	0.246432386	0.034336283	CTSZ
820	CTTN	0.052920024	0.339412689	-0.286492666	0.702212394	0.224979157	0.282949	CTTN
821	CTTNBP2NL	-1.115500132	-0.092214584	-1.023285548	0.016766667	0.84942438	0.014898204	CTTNBP2NL
822	CUL1	-0.124149323	-0.160417557	0.036268234	0.536242845	0.442548354	0.847056464	CUL1
823	CUL2	0.355787913	0.465607325	-0.109819412	0.080025206	0.070133333	0.532674668	CUL2
824	CUL3	0.052924474	0.262421926	-0.209497452	0.843848979	0.081730821	0.282951409	CUL3
825	CUL4A	0.325778325	0.281624476	0.044153849	0.080547389	0.235909011	0.902246366	CUL4A
826	CUL4B	-0.321146647	0.124982834	-0.446129481	0.275887734	0.265726739	0.206853954	CUL4B
827	CUL5	0.367125829	0.340954463	0.026171366	0.047748558	0.087712211	0.924733317	CUL5
828	CUL7	2.489213944	2.513408025	-0.024194082	0.056491572	0.012069364	0.998101972	CUL7
829	CUTC	12.92132759	3.871691386	9.049636205	0.995947068	0.586342664	0.982089184	CUTC
830	CWC15	-0.172885259	0.137139638	-0.310024897	0.688270255	0.893941587	0.719958694	CWC15
831	CWC22	-0.664972941	0.413544973	-1.078517914	0.046274372	0.137832355	0.032839216	CWC22
832	CWC27	-0.300502141	-0.090410233	-0.210091909	0.38932125	0.632320432	0.656712297	CWC27
833	CYB5A	-0.570546468	-0.56504631	-0.005500158	0.031036882	0.222670227	1	CYB5A
834	CYB5B	0.31650734	-0.026749929	0.343257268	0.010541106	0.880359081	0.041025788	CYB5B
835	CYB5R1	2.183526357	1.286766052	0.896760305	0.001511111	0.016577778	0.034722628	CYB5R1
836	CYC1	1.325068156	0.828857422	0.496210734	0.002546667	0.009573771	0.022181818	CYC1
837	CYFIP1	-0.342716853	-0.356669744	0.013952891	0.065588084	0.046958904	0.960880118	CYFIP1
838	CYFIP2	-4.532775243	-4.783702215	0.250926971	0.985158204	0.978576914	0.991794623	CYFIP2
839	CYHR1	-0.018224716	4.689170202	-4.707394918	0.954203759	0.461429442	0.460795742	CYHR1
840	CYLD	-0.342464447	4.663770676	-5.006235123	0.173867185	0.489048441	0.443838917	CYLD
841	CYP1B1	6.459589005	-1.356714249	7.816303253	0.266239442	0.022264151	0.254724416	CYP1B1
842	CYP20A1	-0.812477748	-0.711421967	-0.101055781	0.018504931	0.040351779	0.734819763	CYP20A1
843	CYTH3	-0.100254059	0.339211146	-0.439465205	0.443645035	0.05885209	0.046340589	CYTH3
844	D2HGDH	1.820386251	0.708129247	1.112257004	0.012	0.0786639	0.018754325	D2HGDH
845	D8ERTD738E	-0.58645312	-0.280946732	-0.305506388	0.200552036	0.553867087	0.429150345	C19ORF53
846	DAB2	-1.607560476	-0.537249883	-1.070310593	0.00922179	0.110778626	0.011428571	DAB2
847	DAD1	-0.367171605	-0.472061157	0.104889552	0.183187092	0.113402326	0.782841736	DAD1
848	DAG1	0.891788483	0.277021408	0.614767075	0.001819608	0.061615083	0.013014085	DAG1
849	DAP	-1.009240468	-0.677010218	-0.33223025	0.015974522	0.068017844	0.085031153	DAP
850	DAP3	0.332696915	0.65802002	-0.325323105	0.063817617	0.014606335	0.090330097	DAP3
851	DAPK2	1.247866948	0.191836039	1.056030909	0.025569659	0.695922116	0.061209756	DAPK2
852	DAPK3	-0.011084239	-0.213875453	0.202791214	0.979340992	0.493532365	0.541984311	DAPK3
853	DARS	-0.053259532	0.130489349	-0.183748881	0.427270846	0.134534417	0.059612	DARS1
854	DARS2	10.3852272	0.177218755	10.20800845	0.139627299	0.138154173	0.203170412	DARS2
855	DBI	0.093425115	-0.07784462	0.171269735	0.216025092	0.682595259	0.283464169	DBI
856	DBN1	-0.030752818	-0.317150116	0.286397298	0.929476954	0.027742406	0.175356068	DBN1
857	DBNL	-0.107410431	-0.05270195	-0.054708481	0.234723005	0.839392146	0.825163694	DBNL
858	DBT	1.176107407	0.359390895	0.816716512	0.025532971	0.081648485	0.066280576	DBT
859	DCAF13	-0.25749588	-4.56061999	4.30312411	1	0.52374438	0.574250385	DCAF13
860	DCAF8	0.495891571	0.253786723	0.242104848	0.010509687	0.008248175	0.067220641	DCAF8
861	DCAKD	0.580284119	0.440060933	0.140223185	0.010863492	0.048107335	0.430633711	DCAKD
862	DCLK1	2.820027669	2.676236471	0.143791199	0.003632312	0.004952381	0.729292291	DCLK1
863	DCP1A	-0.115025838	0.123774211	-0.238800049	0.762670207	0.765615234	0.085003106	DCP1A
864	DCPS	-0.315908432	-0.113328934	-0.202579498	0.099717282	0.660029603	0.212440959	DCPS
865	DCTN1	-0.026774089	-0.075173696	0.048399607	0.779449367	0.141062631	0.534379571	DCTN1
866	DCTN2	0.082942963	-0.019370397	0.10231336	0.270683808	0.871570526	0.234078866	DCTN2
867	DCTN3	-0.238383611	-0.185255686	-0.053127925	0.199996981	0.576397893	0.876189985	DCTN3
868	DCTN4	-0.004500707	-0.014273326	0.009772619	1	0.930822279	0.964921409	DCTN4
869	DCTN5	0.382629395	0.399234772	-0.016605377	0.119497651	0.219217197	0.977524927	DCTN5
870	DCTN6	0.194529216	-0.310450872	0.504980087	0.434427444	0.238546087	0.128461999	DCTN6
871	DCUN1D1	0.731558482	0.211122513	0.520435969	0.00497537	0.25360816	0.046823828	DCUN1D1
872	DCUN1D2	-3.802830378	0.770605723	-4.573436101	0.627449972	0.962401195	0.50396524	DCUN1D2
873	DCUN1D5	-4.84826533	-4.272169749	-0.576095581	0.334982295	0.451524332	0.233857206	DCUN1D5
874	DDA1	4.578841527	3.991287231	0.587554296	0.44674857	0.607957511	0.961066075	DDA1
875	DDAH1	0.546400706	-0.731140773	1.277541479	0.022694491	0.012297994	0.014259259	DDAH1
876	DDAH2	0.046426137	-0.514783224	0.561209361	0.945565564	0.024545932	0.172317881	DDAH2
877	DDB1	0.189686457	0.305084864	-0.115398407	0.203622698	0.009257143	0.483198431	DDB1
878	DDHD2	4.312782288	-0.289222717	4.602005005	0.48165738	0.079739369	0.483896732	DDHD2
879	DDI2	0.345251083	0.715568543	-0.370317459	0.014663529	0.114104899	0.345850974	DDI2
880	DDOST	-0.317588806	-0.522603353	0.205014547	0.06693578	0.039298106	0.245781803	DDOST
881	DDRGK1	0.314926148	5.311731974	-4.996805827	0.227055394	0.51802646	0.556435594	DDRGK1
882	DDT	0.302128474	-0.003922145	0.306050619	0.131392679	0.985091881	0.16964876	DDT
883	DDX1	0.119228363	0.09655571	0.022672653	0.077210938	0.23009103	0.842249009	DDX1
884	DDX17	-0.156405131	-0.026956558	-0.129448573	0.413168512	0.94354662	0.474981244	DDX17
885	DDX18	-0.827575048	0.127494176	-0.955069224	0.048507429	0.868883966	0.108371542	DDX18
886	DDX19A	-0.469930649	-0.195135117	-0.274795532	0.039729154	0.137947733	0.167818939	DDX19A
887	DDX20	-0.5848128	0.150628408	-0.735441208	0.192053374	0.36702898	0.164670873	DDX20
888	DDX21	-1.049356461	0.005402247	-1.054758708	0.04060523	0.99575024	0.073986487	DDX21
889	DDX23	-0.450371424	0.165501912	-0.615873337	0.031078418	0.445988288	0.055580749	DDX23
890	DDX27	-1.597654343	0.363769531	-1.961423874	0.044458781	0.871227775	0.226689531	DDX27
891	DDX31	0.107321421	0.561427434	-0.454106013	0.906516797	0.190929578	0.392540305	DDX31
892	DDX39B	-0.295431773	0.025058111	-0.320489883	0.009521429	0.787216644	0.013050848	DDX39B
893	DDX3X	-0.431037903	-0.215094249	-0.215943654	0.06792472	0.019747164	0.32501051	DDX3X
894	DDX41	-14.85471662	0	-14.85471662	1	1	1	DDX41
895	DDX42	-0.486875534	0.064824422	-0.551699956	0.024480384	0.455791978	0.053171492	DDX42
896	DDX46	-0.565073013	-0.116965612	-0.448107402	0.015725843	0.378548961	0.024378641	DDX46
897	DDX47	-0.816620509	0.084171931	-0.90079244	0.111146008	0.841217065	0.124355664	DDX47
898	DDX5	-0.61195755	-0.191604614	-0.420352936	0.043058537	0.059266932	0.14059943	DDX5
899	DDX51	-0.205527624	4.867438634	-5.072966258	0.829109436	0.412327845	0.402055296	DDX51
900	DDX54	-4.752799988	0.154403687	-4.907203674	0.381607794	1	0.415961905	DDX54
901	DDX56	-0.54597791	0.263722738	-0.809700648	0.050270028	0.09037297	0.053507119	DDX56
902	DDX58	4.211236318	-0.758159002	4.96939532	0.463794749	0.094141952	0.418267229	DDX58
903	DDX6	-0.305520376	0.032033285	-0.33755366	0.028070381	0.879993714	0.062595506	DDX6
904	DECR1	1.057621638	0.10309728	0.954524358	0.00908818	0.433762854	0.019179856	DECR1
905	DEGS1	-0.156145732	0.091511409	-0.24765714	0.249415691	0.915463939	0.720065848	DEGS1
906	DEK	-1.107856115	-0.427711487	-0.680144628	0	0.030484916	0.015359307	DEK
907	DENND4C	-0.334507624	-0.792430242	0.457922618	0.994607436	0.959672066	0.973231373	DENND4C
908	DENR	0.178641001	-0.396850586	0.575491587	0.337868585	0.244639033	0.12178435	DENR
909	DEPTOR	0.371190389	-0.128997803	0.500188192	0.314629146	0.573751553	0.247258687	DEPTOR
910	DERA	-0.985513051	-0.066240311	-0.919272741	0.018067729	0.876082983	0.04433244	DERA
911	DERL1	1.151282628	0.852117539	0.29916509	0.01572093	0.012234667	0.344738532	DERL1
912	DES	1.62300237	1.623269399	-0.000267029	0.004245989	0.005854546	1	DES
913	DGAT1	-0.476817449	-5.596645991	5.119828542	0.982480877	0.505504407	0.59010993	DGAT1
914	DGUOK	6.132686615	-0.261437734	6.394124349	0.325016904	0.091741936	0.36868006	DGUOK
915	DHCR24	0.867810567	1.13899231	-0.271181742	0.038324873	0.083121495	0.710184874	DHCR24
916	DHCR7	1.842508316	2.181137721	-0.338629405	0.001504425	0.008381625	0.387285714	DHCR7
917	DHFR	-1.893503189	-0.497210185	-1.396293004	0	0.095952648	0.015293103	DHFR
918	DHODH	-0.075277329	0.310351054	-0.385628382	0.903294356	0.566131999	0.522346497	DHODH
919	DHPS	-0.322385152	-0.085542679	-0.236842473	0.229931085	0.849764267	0.24312462	DHPS
920	DHRS1	0.184601466	0.182228724	0.002372742	0.484998226	0.503343147	1	DHRS1
921	DHRS13	7.904953639	8.517368317	-0.612414678	0.197791903	0.165859044	0.954320633	DHRS13
922	DHRS4	-0.650464376	-0.511937459	-0.138526917	0.072193227	0.097075109	0.780815775	DHRS4
923	DHRS7	0.465799967	0.580934525	-0.115134557	0.183264209	0.233653779	0.864720936	DHRS7
924	DHRS7B	0.963993708	0.63322258	0.330771128	0.016879753	0.030613817	0.277196216	DHRS7B
925	DHRS7C	14.03013039	14.03013039	0	1	0.996586151	0.990698039	DHRS7C
926	DHX15	-0.659849167	-0.30050532	-0.359343847	0.009368948	0.037366053	0.047873016	DHX15
927	DHX29	-0.254501979	0.084356308	-0.338858287	0.114031469	0.107172662	0.101990457	DHX29
928	DHX30	-0.259166082	-0.100238164	-0.158927918	0.321041916	0.693851615	0.687052181	DHX30
929	DHX36	-0.524298986	-0.218760173	-0.305538813	0.031759834	0.042778098	0.154016349	DHX36
930	DHX37	5.031517029	9.322231293	-4.290714264	0.349533786	0.164894815	0.638733138	DHX37
931	DHX38	-0.520832062	-0.113821665	-0.407010396	0.243679198	0.828586739	0.440919322	DHX38
932	DHX57	-3.912838618	-8.857467016	4.944628398	0.663331119	0.190412788	0.402070402	DHX57
933	DHX9	-0.339878718	-0.21922938	-0.120649338	0.037908163	0.033420601	0.357777274	DHX9
934	DIABLO	5.885718664	5.482262929	0.403455734	0.341924577	0.452395755	0.978226019	DIABLO
935	DIDO1	11.26181475	0.235404333	11.02641042	1	0.997043895	0.99115532	DIDO1
936	DIMT1	-1.538728078	-0.006693522	-1.532034556	0.012724409	0.998128986	0.012888889	DIMT1
937	DIP2C	0.414198558	4.975137711	-4.560939153	0.287150103	0.391794872	0.436148299	DIP2C
938	DIS3	-0.822681427	-0.091363271	-0.731318156	0.060775962	0.881573514	0.041891429	DIS3
939	DIS3L2	0.005495707	0.200766881	-0.195271174	1	0.086536521	0.650876928	DIS3L2
940	DKC1	-0.273626328	0.098230998	-0.371857325	0.133076605	0.334187717	0.09942025	DKC1
941	DLAT	1.27812767	0.512449265	0.765678406	0.001503185	0.024443272	0.016210526	DLAT
942	DLD	1.484226227	0.520989736	0.963236491	0.00439895	0.043412879	0.03434657	DLD
943	DLG1	-0.023481369	-0.347934087	0.324452718	0.953643971	0.1046792	0.082831496	DLG1
944	DLGAP4	2.015701294	2.416873296	-0.401172002	0.00773102	0.008078125	0.091421365	DLGAP4
945	DLGAP5	-9.658334732	0	-9.658334732	0.978533064	0.972208259	0.96379623	DLGAP5
946	DLST	0.897874196	0.524969737	0.37290446	0	0.012561798	0.035185668	DLST
947	DNAJA1	-0.478968302	-0.147766749	-0.331201553	0.168646021	0.139505285	0.362157186	DNAJA1
948	DNAJA2	0.535909653	0.22224617	0.313663483	0.029236101	0.125164361	0.138080552	DNAJA2
949	DNAJA3	0.827664057	0.783886592	0.043777466	0.013835351	0.060231013	0.928406336	DNAJA3
950	DNAJA4	-0.2829717	-0.294483821	0.011512121	1	0.990802997	1	DNAJA4
951	DNAJB1	-0.474932989	-0.63288943	0.157956441	0.051806667	0.01430303	0.524025462	DNAJB1
952	DNAJB11	0.6199646	0.168943405	0.451021195	0.003513044	0.141153285	0.015777778	DNAJB11
953	DNAJB12	5.456926982	10.90149053	-5.444563548	0.410814039	0.158733267	0.597672111	DNAJB12
954	DNAJB4	0.070473353	0.30896759	-0.238494237	0.701729286	0.037231707	0.152965593	DNAJB4
955	DNAJB6	1.937202454	7.799946467	-5.862744014	0	0.282567941	0.406385413	DNAJB6
956	DNAJC1	0.325332642	-0.029827118	0.35515976	0.181104086	0.894272868	0.197706439	DNAJC1
957	DNAJC10	-0.513759613	-0.446156184	-0.067603429	0	0.007641026	0.309432647	DNAJC10
958	DNAJC11	0.959170659	0.843564351	0.115606308	0.016017149	0.022495575	0.76961022	DNAJC11
959	DNAJC13	0.001772563	-0.451919556	0.453692118	1	0.027608223	0.037784038	DNAJC13
960	DNAJC19	9.02381897	-0.638308843	9.662127813	0.144240614	0.556206484	0.176052052	DNAJC19
961	DNAJC2	-0.343325933	0.581863403	-0.925189336	0.233368041	0.062795031	0.045303311	DNAJC2
962	DNAJC21	0	-9.00869751	9.00869751	0.992099091	0.986375228	0.978509	DNAJC21
963	DNAJC25	-5.146597544	-5.360031764	0.213434219	0.454114114	0.472222744	0.609921392	DNAJC25
964	DNAJC3	0.04870224	-0.237194061	0.285896301	0.843306777	0.070408134	0.147975515	DNAJC3
965	DNAJC5	0.53245163	0.157697678	0.374753952	0.097795392	0.711591342	0.035845659	DNAJC5
966	DNAJC7	-0.470441818	0.220396042	-0.69083786	0.207191632	0.789424066	0.23921369	DNAJC7
967	DNAJC8	-1.005154292	-0.636360169	-0.368794123	0.009186047	0.022315152	0.126160725	DNAJC8
968	DNAJC9	-11.75168419	-5.501927058	-6.249757131	0.094354254	0.58190441	0.394843059	DNAJC9
969	DNASE2A	5.631484985	-0.828500748	6.459985733	0.350932045	0.1452	0.354172165	DNASE2
970	DNM1	0.161972682	-0.530546824	0.692519506	0.422234036	0.013384248	0.044825566	DNM1
971	DNM1L	0.364941279	0.272525787	0.092415492	0.013406484	0.042813527	0.369867457	DNM1L
972	DNM2	0.587157567	0.187353134	0.399804433	0.009674256	0.179655338	0.02268435	DNM2
973	DNM3	-10.23153114	-10.33446503	0.102933884	0.138946852	0.186924752	0.746315501	DNM3
974	DNMT1	-2.915404638	-1.090450923	-1.824953715	0.014680801	0.024507937	0.07339322	DNMT1
975	DNPEP	0.023708344	-0.221517563	0.245225906	0.941261477	0.024351531	0.21405877	DNPEP
976	DNPH1	-2.020561854	-0.218172709	-1.802389145	0.002029197	0.829066522	0.061633428	DNPH1
977	DNTTIP2	4.781133652	5.124432246	-0.343298594	0.446773028	0.427410853	0.981014373	DNTTIP2
978	DOCK1	-0.479983012	-1.14516894	0.665185928	0.027456716	0.087297226	0.24644167	DOCK1
979	DOCK5	-5.135511398	-5.433172862	0.297661463	0.353768218	0.382018416	0.31243128	DOCK5
980	DOCK6	1.463133494	0.026182175	1.436951319	0.011752747	0.984365497	0.060312871	DOCK6
981	DOCK7	-0.513926824	-0.472102483	-0.041824341	0.004410526	0.005454546	0.575133641	DOCK7
982	DOHH	0.173431397	0.060060501	0.113370895	0.5310967	0.094848523	0.738293436	DOHH
983	DOK1	-0.527430217	0.107397715	-0.634827932	0.032590075	0.823879381	0.093244573	DOK1
984	DPF2	0.114759445	0.097911835	0.016847611	0.83672548	0.468973773	0.980357962	DPF2
985	DPH6	-0.962100347	-0.553431193	-0.408669154	0.026073507	0.049026178	0.189862169	DPH6
986	DPM1	0.516292572	-0.101074855	0.617367427	0.050298206	0.503516858	0.068088653	DPM1
987	DPM3	0	-5.084498723	5.084498723	0.974818222	0.968080447	0.959918641	DPM3
988	DPP3	0.521946589	0.231420517	0.290526072	0.017708543	0.01260733	0.093576283	DPP3
989	DPP7	2.140341441	-0.767415365	2.907756805	0.013487562	0.012202128	0.019318841	DPP7
990	DPP8	13.91361173	-0.528402964	14.44201469	1	0.128478595	0.99230037	DPP8
991	DPP9	-0.467837652	-0.212841034	-0.254996618	0.037615979	0.599148884	0.473162055	DPP9
992	DPY19L1	0.072937648	-0.663244247	0.736181895	0.799742917	0.065392884	0.063321101	DPY19L1
993	DPY30	-1.221565882	-0.631690343	-0.589875539	0.075751479	0.14185447	0.407847307	DPY30
994	DPYSL2	-0.837157567	-0.851803462	0.014645894	0.006678652	0.009472973	0.939293825	DPYSL2
995	DPYSL3	-0.766146342	-1.039281209	0.273134867	0	0.017876543	0.188885452	DPYSL3
996	DR1	-0.167593638	-0.115732829	-0.051860809	0.546609595	0.789512317	0.919961597	DR1
997	DRAP1	-0.18805186	0.108451843	-0.296503703	0.572709623	0.746184912	0.393828737	DRAP1
998	DRG1	0.058647156	0.281827927	-0.223180771	0.824368846	0.070760116	0.226609558	DRG1
999	DRG2	-0.621144613	-0.218446096	-0.402698517	0.015570622	0.3008	0.088839729	DRG2
1000	DSTN	-0.394215266	-0.779975255	0.385759989	0.083235718	0.017036496	0.116880251	DSTN
1001	DTD1	-8.746234894	0	-8.746234894	0.974383036	0.967431889	0.959275408	DTD1
1002	DTD2	0.08282725	-0.455413818	0.538241069	0.84580155	0.029527778	0.11530347	DTD2
1003	DTNA	1.203261058	1.183878581	0.019382477	0.019666979	0.048660777	0.966195518	DTNA
1004	DTYMK	-1.678887049	-0.905881882	-0.773005168	0.013276705	0.008239044	0.098977654	DTYMK
1005	DUS3L	-0.296463013	-0.210995356	-0.085467657	0.215133777	0.376427242	0.843949273	DUS3L
1006	DUSP12	-0.627739588	4.259459813	-4.887199402	0.080106589	0.509388365	0.427926466	DUSP12
1007	DUSP27	18.17175929	9.745550791	8.426208496	1	0.146324241	1	DUSP27
1008	DUSP3	0.847361883	0.785504659	0.061857224	0.001933333	0.011647416	0.763456629	DUSP3
1009	DUT	-2.355991999	-1.327283859	-1.02870814	0.023954802	0.005398058	0.169574446	DUT
1010	DVL2	-1.304496765	-0.771209081	-0.533287684	0.008505176	0.048998249	0.094818117	DVL2
1011	DYM	0.427226385	0.130619049	0.296607335	0.098788268	0.725081452	0.298210484	DYM
1012	DYNC1H1	-0.033396403	-0.23500824	0.201611837	0.872689338	0.049967213	0.200223789	DYNC1H1
1013	DYNC1LI1	0.254942576	0.151196798	0.103745778	0.129869565	0.02961565	0.605997593	DYNC1LI1
1014	DYNC1LI2	-0.400765101	-0.63025411	0.229489009	0.04739422	0.008593156	0.242920801	DYNC1LI2
1015	DYNLL1	-0.130081813	-0.13445282	0.004371007	0.185304682	0.157624875	0.980896686	DYNLL1
1016	DYNLL2	-0.109713872	-0.523840586	0.414126714	0.817532359	0.020899225	0.266799666	DYNLL2
1017	DYNLRB1	-0.357589086	-0.364829381	0.007240295	0.092151899	0.122064877	0.994351462	DYNLRB1
1018	DYNLT3	1.043636958	-0.521790187	1.565427144	0.040529521	0.078104239	0.027837259	DYNLT3
1019	DYRK1A	5.476723353	5.058019002	0.418704351	0.349582148	0.47022043	0.976342801	DYRK1A
1020	DYSF	10.92881457	2.860212326	8.068602244	0.080803089	0.00930137	0.2169235	DYSF
1021	EARS2	14.74503136	5.170932134	9.574099223	1	0.440131761	0.986601424	EARS2
1022	EBF2	-1.06522433	0.279668172	-1.344892502	0.00934687	0.508944318	0.034093588	EBF2
1023	EBNA1BP2	-0.762866974	-0.071843465	-0.691023509	0.100262206	0.90053354	0.198008519	EBNA1BP2
1024	EBP	1.438486735	0.377090454	1.061396281	0.007714286	0.296431041	0.046556122	EBP
1025	ECE1	0.108474731	-0.042121887	0.150596619	0.858469047	0.958846883	0.49023407	ECE1
1026	ECH1	0.26067098	0.189391454	0.071279526	0.325395626	0.11053349	0.856574128	ECH1
1027	ECHDC1	-0.269053777	-0.492154439	0.223100662	0.237388989	0.080226621	0.279595727	ECHDC1
1028	ECHDC2	0.093239466	-0.134504954	0.22774442	0.925117307	0.879907757	0.599911809	ECHDC2
1029	ECHS1	0.474538803	-0.032836278	0.507375081	0.032262834	0.879977993	0.046065189	ECHS1
1030	ECI1	0.841401418	0.215248108	0.62615331	0.00174359	0.312386382	0.050258065	ECI1
1031	ECI2	0.550619761	0.339014689	0.211605072	0.008357588	0.027574879	0.126006057	ECI2
1032	ECM1	-0.389413198	5.205022176	-5.594435374	0.373040506	0.46592178	0.429235436	ECM1
1033	ECSIT	10.23615074	5.483838399	4.752312342	0.109938053	0.397986187	0.617269747	ECSIT
1034	EDC3	-0.355891546	-0.359519323	0.003627777	0.298339905	0.110715123	1	EDC3
1035	EDC4	0.332185745	0.413326263	-0.081140518	0.099610732	0.069633014	0.798176944	EDC4
1036	EDF1	-0.07729276	0.233465831	-0.310758591	0.901214087	0.035118144	0.449254134	EDF1
1037	EEA1	-0.126233419	-0.495328903	0.369095484	0.405286376	0.027294118	0.087813598	EEA1
1038	EED	-0.331834157	0.574338913	-0.90617307	0.30465857	0.129299726	0.072075407	EED
1039	EEF1A1	-0.1222229	-0.225886027	0.103663127	0.521309281	0.016056225	0.650947614	EEF1A1
1040	EEF1D	-0.23842748	0.341166814	-0.579594294	0.293727552	0.012333333	0.090142536	EEF1D
1041	EEF1E1	0.349078496	0.43515714	-0.086078644	0.157231014	0.148489253	0.856475341	EEF1E1
1042	EEF1G	-0.08348465	0.191534678	-0.275019328	0.756226898	0.048795718	0.233207279	EEF1G
1043	EEF2	-0.153422038	0.107317607	-0.260739644	0.400444995	0.198589755	0.230455481	EEF2
1044	EEFSEC	-0.50717926	-6.264502207	5.757322947	0.983824775	0.501386178	0.584242831	EEFSEC
1045	EFHD1	-9.438526789	0.289445877	-9.727972666	0.142566436	0.989337851	0.167575	EFHD1
1046	EFHD2	-0.373283386	0.110438665	-0.483722051	0.018419418	0.788448629	0.146035794	EFHD2
1047	EFTUD2	-0.388710658	-0.042102814	-0.346607844	0.047863977	0.425370095	0.092470588	EFTUD2
1048	EGFR	-4.881514867	-5.988096873	1.106582006	0.495695844	0.412380408	0.105424916	EGFR
1049	EHD1	0.031675975	0.467238108	-0.435562134	0.884471847	0.014438799	0.034152778	EHD1
1050	EHD2	-0.610305786	-0.896310806	0.28600502	0.01330303	0.014505801	0.17092418	EHD2
1051	EHD4	0.974168778	0.964227676	0.009941101	0.013336709	0.012319559	0.936564448	EHD4
1052	EIF1AX	-0.385891597	0.15875117	-0.544642766	0.020047402	0.250834686	0.015643979	EIF1AY
1053	EIF2A	-0.30154419	0.007521311	-0.309065501	0.059724576	0.938287009	0.095789623	EIF2A
1054	EIF2AK2	-0.456186295	4.544143677	-5.000329971	0.030361717	0.532228389	0.466427249	EIF2AK2
1055	EIF2B1	0.277472178	-0.090967814	0.368439992	0.755283964	0.787802715	0.67183491	EIF2B1
1056	EIF2B2	0.169727961	0.212694168	-0.042966207	0.172590113	0.138098081	0.65265814	EIF2B2
1057	EIF2B3	0.164051056	0.302009583	-0.137958527	0.285949914	0.070172767	0.379513991	EIF2B3
1058	EIF2B4	-0.108113607	0.415833155	-0.523946762	0.690184708	0.041017682	0.077508306	EIF2B4
1059	EIF2B5	-0.108598709	0.36596934	-0.474568049	0.247449162	0.016791367	0.019360595	EIF2B5
1060	EIF2D	0	-4.695124944	4.695124944	0.994358998	0.988626198	0.980519635	EIF2D
1061	EIF2S1	-0.035586039	0.221764247	-0.257350286	0.813501699	0.091394567	0.090359433	EIF2S1
1062	EIF2S2	-0.114891052	0.212202072	-0.327093124	0.338485957	0.043285171	0.077413708	EIF2S2
1063	EIF2S3X	-0.209652583	0.110349019	-0.320001602	0.117713548	0.105849488	0.094727142	EIF2S3
1064	EIF3A	-0.220022202	-0.064678828	-0.155343374	0.29607362	0.644511503	0.555579079	EIF3A
1065	EIF3B	-0.170832952	-0.056349436	-0.114483515	0.197184849	0.413397642	0.421748511	EIF3B
1066	EIF3C	-0.247909546	-0.03918012	-0.208729426	0.280041422	0.728720731	0.41837777	EIF3C
1067	EIF3D	-0.154085795	0.01365153	-0.167737325	0.136424168	0.937782598	0.120425216	EIF3D
1068	EIF3E	-0.350393295	-0.124195735	-0.226197561	0.200627688	0.271522981	0.441374449	EIF3E
1069	EIF3F	-0.191323598	-0.15756162	-0.033761978	0.173401789	0.276260229	0.893088673	EIF3F
1070	EIF3G	-0.029516856	0.179780324	-0.20929718	0.901445795	0.11721562	0.149457571	EIF3G
1071	EIF3H	-0.125610987	-0.081085841	-0.044525147	0.665771508	0.686900496	0.889630769	EIF3H
1072	EIF3I	-0.222705841	-0.104569117	-0.118136724	0.056779587	0.260729263	0.317944379	EIF3I
1073	EIF3J1	0.290336609	0.496447881	-0.206111272	0.213779259	0.014924078	0.424865318	EIF3J
1074	EIF3K	-0.262080511	-0.084061305	-0.178019206	0.247435697	0.687212369	0.457028419	EIF3K
1075	EIF3L	-0.300161998	-0.06767718	-0.232484818	0.10157871	0.353273073	0.242986504	EIF3L
1076	EIF3M	0.112475713	-0.074204127	0.18667984	0.08975789	0.379720311	0.085935085	EIF3M
1077	EIF4A1	-0.573212942	-0.319459279	-0.253753662	0.069452706	0.012772616	0.384213685	EIF4A1
1078	EIF4A2	1.815899531	0.859086355	0.956813177	0.002275862	0.01667052	0.022713897	EIF4A2
1079	EIF4A3	-0.555479686	-0.044870377	-0.510609309	0.009863192	0.561687774	0.032647174	EIF4A3
1080	EIF4B	-0.460419973	-0.007338842	-0.453081131	0.066185904	0.985795146	0.10844298	EIF4B
1081	EIF4E	-0.304438273	0.018626531	-0.323064804	0.013421656	0.845846236	0.018676923	EIF4E
1082	EIF4E2	-0.078816732	0.082965851	-0.161782583	0.881676103	0.901426365	0.663914525	EIF4E2
1083	EIF4EBP1	-0.067200979	-0.141000748	0.073799769	0.938050949	0.59909291	0.914720041	EIF4EBP1
1084	EIF4EBP2	-0.46822993	10.071455	-10.53968493	0.068034553	0.175704918	0.168613472	EIF4EBP2
1085	EIF4G1	-0.21269989	0.080101649	-0.292801539	0.414573272	0.16583432	0.320395931	EIF4G1
1086	EIF4G2	-0.034148534	0.263274511	-0.297423045	0.872904677	0.012353591	0.111460645	EIF4G2
1087	EIF4G3	0.430212657	0.060021083	0.370191574	0.477482626	0.957962547	0.250659838	EIF4G3
1088	EIF4H	-0.675288518	0.174887975	-0.850176493	0.046301402	0.55826453	0.050092593	EIF4H
1089	EIF5	-0.567244212	-0.098620097	-0.468624115	0.015634361	0.521588671	0.047832718	EIF5
1090	EIF5A	-0.513861338	-0.279792786	-0.234068553	0.025501166	0.070690856	0.228589398	EIF5A
1091	EIF5B	-0.251068751	0.040653229	-0.29172198	0.048253019	0.719305197	0.061809524	EIF5B
1092	EIF6	-0.34479332	0.167439779	-0.512233098	0.027159312	0.185388994	0.035078431	EIF6
1093	ELAC2	0.187493642	0.375898997	-0.188405355	0.547725445	0.219113098	0.435584327	ELAC2
1094	ELAVL1	-0.444494883	-0.040888468	-0.403606415	0.018782609	0.776592263	0.040089686	ELAVL1
1095	ELMO2	-1.201543808	-0.760837555	-0.440706253	0	0.050556984	0.130743995	ELMO2
1096	ELMOD2	1.22026825	0.116021474	1.104246775	0.024363347	0.798151724	0.060319212	ELMOD2
1097	ELOVL1	-0.353548686	-0.852880478	0.499331792	0.703887555	0.272042993	0.143541502	ELOVL1
1098	ELP2	-1.011716843	-0.497805278	-0.513911565	0.011346591	0.094017699	0.047540342	ELP2
1099	ELP3	-0.604825974	-0.296323141	-0.308502833	0.107145908	0.048622458	0.422709136	ELP3
1100	ELP4	-0.40388298	0.066249847	-0.470132828	0.037554551	0.594632772	0.05641466	ELP4
1101	ELP5	9.302026113	4.57922554	4.722800573	0.174002328	0.53530828	0.658295652	ELP5
1102	EMB	-1.213139852	-0.791986466	-0.421153386	0.009365138	0.111752336	0.312792126	EMB
1103	EMC1	0.408056259	0.106410344	0.301645915	0.033350301	0.369289741	0.093851264	EMC1
1104	EMC10	4.826264064	0.048006694	4.77825737	0.407787654	0.985767645	0.463531985	EMC10
1105	EMC2	0.068172455	0.220395406	-0.152222951	0.807024876	0.115290878	0.525125992	EMC2
1106	EMC3	0.7541701	0.36443011	0.38973999	0.046920303	0.027641647	0.233849291	EMC3
1107	EMC4	-0.088809331	0.591119131	-0.679928462	0.542257711	0.044145794	0.05290703	EMC4
1108	EMC7	0.269448598	0.473852158	-0.204403559	0.189345065	0.059029624	0.357874717	EMC7
1109	EMC8	-0.175168991	-0.139070511	-0.03609848	0.258106151	0.260145087	0.87947127	EMC8
1110	EMD	-0.145662308	0.301647186	-0.447309494	0.322817276	0.302288231	0.15130253	EMD
1111	EMG1	-0.97445488	-0.414155324	-0.560299556	0.017121951	0.134557484	0.108229703	EMG1
1112	EML1	-0.711451213	-0.687934876	-0.023516337	0.010648889	0.021185868	0.895850639	EML1
1113	EML2	0.627167384	0.148626328	0.478541056	0.005040573	0.300056135	0.035309211	EML2
1114	EML4	-0.180228551	-0.139190038	-0.041038513	0.347011658	0.665411557	0.907968472	EML4
1115	ENAH	1.106192271	0.817064285	0.289127986	0.049460318	0.009111111	0.592014559	ENAH
1116	ENDOD1	5.75124677	-0.467336655	6.218583425	0.360999681	0.380078287	0.387231498	ENDOD1
1117	ENO1	-0.577771505	-0.369951884	-0.207819621	0.000794326	0.012632768	0.05356579	ENO1
1118	ENO2	1.618031184	1.467588425	0.150442759	0.01464455	0.014763949	0.746289951	ENO2
1119	ENO3	1.1975619	1.170641581	0.026920319	0.004587629	0.015460385	0.861579744	ENO3
1120	ENOPH1	-0.843025843	-0.461330414	-0.38169543	0.199546828	0.076251748	0.647597315	ENOPH1
1121	ENPP1	1.471362432	-0.060112	1.531474431	0.033063973	0.903166238	0.057479793	ENPP1
1122	ENPP3	-13.77465312	-9.243368785	-4.531284332	1	1	0.506530848	ENPP3
1123	ENPP4	1.241713842	0.375979106	0.865734736	0.215222756	0.398145243	0.42812617	ENPP4
1124	ENY2	-0.537017822	-0.24370575	-0.293312073	0.257769339	0.31271389	0.625381969	ENY2
1125	EPB41L2	-0.698094686	-0.903501511	0.205406825	0.016984488	0.003586207	0.255464407	EPB41L2
1126	EPB41L3	-1.117260615	-0.680980047	-0.436280568	0	0.005754386	0.019614907	EPB41L3
1127	EPDR1	0.729631424	-0.679299037	1.408930461	0.050948775	0.005492537	0.034486487	EPDR1
1128	EPG5	0.072530111	-4.598502477	4.671032588	1	0.657229309	0.63362	EPG5
1129	EPHA2	-0.987194061	0.03381602	-1.021010081	0.016845128	0.966066402	0.0622	EPHA2
1130	EPHB3	4.667496999	-0.036874771	4.70437177	0.434559368	0.510009743	0.479430446	EPHB3
1131	EPHX1	-1.188774745	-0.586301804	-0.602472941	0.01156546	0.047881508	0.034085661	EPHX1
1132	EPN2	0.115503947	-0.059859594	0.175363541	0.767138315	0.899914301	0.701423729	EPN2
1133	EPN3	0.162346522	0.918544134	-0.756197612	0.784432034	0.345155963	0.439816887	EPN3
1134	EPPK1	-0.293230057	10.06819979	-10.36142985	1	0.996356946	0.990469557	EPPK1
1135	EPRS	-0.0199941	0.060915629	-0.080909729	0.925373179	0.464316323	0.603262206	EPRS1
1136	EPS15	0.27509435	0.09397316	0.18112119	0.025401575	0.829526487	0.594051531	EPS15
1137	EPS15L1	-0.047957738	-0.161457698	0.113499959	0.899199188	0.58277473	0.720662023	EPS15L1
1138	EPS8	-7.250857035	-6.218971888	-1.031885147	0.271626259	0.390341034	0.062654171	EPS8
1139	ERAL1	0.269386927	0.032641093	0.236745834	0.895614935	0.9847607	0.894387295	ERAL1
1140	ERAP1	-0.08046786	-0.646731695	0.566263835	0.982812576	0.024037433	0.733603982	ERAP1
1141	ERC1	0.034058889	-0.172850291	0.20690918	0.8016172	0.332694574	0.271270315	ERC1
1142	ERCC6L	-14.29627482	-4.532775243	-9.763499578	1	1	0.172464032	ERCC6L
1143	ERGIC1	-0.159670512	-0.371795019	0.212124507	0.254579598	0.081738192	0.300081502	ERGIC1
1144	ERGIC2	0.215111415	-0.041598638	0.256710053	0.572597388	0.911354706	0.433954887	ERGIC2
1145	ERGIC3	0.637690226	0.079428991	0.558261236	0.182770177	0.925838579	0.11163964	ERGIC3
1146	ERH	-0.281792323	0.208484014	-0.490276337	0.014886836	0.187236295	0.04177208	ERH
1147	ERI1	-5.982924144	-4.811091105	-1.171833038	0.320507155	0.493343894	0.047715337	ERI1
1148	ERI3	0.294469833	-0.320175807	0.61464564	0.237337658	0.273482943	0.097829132	ERI3
1149	ERLEC1	5.242875417	0.28044192	4.962433497	0.404030912	0.250449957	0.491356053	ERLEC1
1150	ERLIN1	-0.712558746	0.583036423	-1.295595169	0.055774863	0.125507726	0.019250794	ERLIN1
1151	ERLIN2	0.07129542	0.192653656	-0.121358236	0.806846073	0.538469952	0.709244594	ERLIN2
1152	ERMP1	-1.504476547	-1.164916356	-0.339560191	0.035302173	0.093740788	0.557331264	ERMP1
1153	ERO1L	-0.141291936	-0.54823494	0.406943003	0.526845864	0.048801412	0.133027373	ERO1L
1154	ERP29	-0.006177266	0.138458888	-0.144636154	0.985698883	0.25457774	0.316047059	ERP29
1155	ERP44	0.220473607	-0.580799103	0.80127271	0.049993243	0.015264271	0.014040816	ERP44
1156	ESD	-0.637876511	-0.046673457	-0.591203054	0.019914657	0.871022877	0.048351962	ESD
1157	ESYT1	-0.089638392	0.554890951	-0.644529343	0.726251684	0.022416918	0.040556213	ESYT1
1158	ESYT2	0.017351786	-0.612563451	0.629915237	0.956985679	0.009315615	0.028771186	ESYT2
1159	ETF1	-0.394433975	-0.073113759	-0.321320216	0.178560185	0.062903176	0.30763911	ETF1
1160	ETFA	0.760158539	0.213736852	0.546421687	0.009555556	0.110476751	0.025869663	ETFA
1161	ETFB	0.685505549	0.32968394	0.35582161	0.013387548	0.074661041	0.106827633	ETFB
1162	ETFDH	1.403835932	0.386123657	1.017712275	0.004257373	0.074181047	0.019084507	ETFDH
1163	ETHE1	0.150022507	0.008797328	0.141225179	0.060276663	0.971655088	0.279955647	ETHE1
1164	EXOC1	-0.153246562	-0.38706398	0.233817418	0.708584624	0.116347925	0.432224735	EXOC1
1165	EXOC2	0.315502803	-0.23491923	0.550422033	0.099784278	0.133588683	0.05359558	EXOC2
1166	EXOC3	0.216588338	0.809715271	-0.593126933	0.379174543	0.156372421	0.286918963	EXOC3
1167	EXOC4	0.117337545	-0.315230688	0.432568232	0.339064884	0.058804819	0.035381513	EXOC4
1168	EXOC5	-0.317300161	-0.342037837	0.024737676	0.15042468	0.018049296	0.935833333	EXOC5
1169	EXOC6B	-4.401599248	-4.28323555	-0.118363698	0.469555688	0.534845492	0.818274133	EXOC6B
1170	EXOC7	-0.090943654	-0.236051559	0.145107905	0.763647745	0.175028489	0.538267925	EXOC7
1171	EXOC8	0.23714002	4.606193543	-4.369053523	0.304641726	0.562315262	0.587487679	EXOC8
1172	EXOG	-0.108043035	-4.596592585	4.48854955	1	0.634236211	0.648068725	EXOG
1173	EXOSC1	-0.840607325	0.058794022	-0.899401347	0.013633456	0.879053539	0.015768889	EXOSC1
1174	EXOSC10	-0.569756826	0.341603597	-0.911360423	0.118175107	0.442562327	0.104455285	EXOSC10
1175	EXOSC2	-0.303351084	0.10856692	-0.411918004	0.233925551	0.769302768	0.234808661	EXOSC2
1176	EXOSC3	-0.623633067	-0.349672953	-0.273960114	0.076973607	0.066133734	0.435143247	EXOSC3
1177	EXOSC4	-0.851090749	0.137571335	-0.988662084	0.014604762	0.840634801	0.088273349	EXOSC4
1178	EXOSC5	-0.283269882	-0.0096639	-0.273605983	0.25027234	0.992403086	0.428754665	EXOSC5
1179	EXOSC6	-10.71446864	-10.18448639	-0.529982249	0.126727196	0.197978714	0.149187569	EXOSC6
1180	EXOSC7	-0.522078832	-0.24116834	-0.280910492	0.037642214	0.292150425	0.104668471	EXOSC7
1181	EXOSC8	-0.718697866	-0.152111054	-0.566586812	0.020418979	0.309787674	0.062851339	EXOSC8
1182	EXOSC9	-0.251200994	0.418548584	-0.669749578	0.122341837	0.005111111	0.039834862	EXOSC9
1183	EYA4	-9.747488658	-9.546751658	-0.200737	0.15489996	0.216063063	0.095946138	EYA4
1184	EZR	-0.891768773	0.129182816	-1.020951589	0.01431579	0.582955022	0.006823529	EZR
1185	F11R	5.650277456	5.462325414	0.187952042	0.33545288	0.412893495	0.997480982	F11R
1186	FABP3	18.71985181	11.05800374	7.661848068	1	0.101894994	1	FABP3
1187	FABP5	-2.294454575	-0.635091782	-1.659362793	0.002114068	0.189220179	0.034357274	FABP5
1188	FADS1	-1.806836446	-0.74731191	-1.059524536	0.001893878	0.070191381	0.053714286	FADS1
1189	FADS2	-1.589001974	-0.861569087	-0.727432887	0.002572391	0.029616628	0.034533575	FADS2
1190	FADS3	0.533977509	0.76748848	-0.233510971	0.022461797	0.024462549	0.314206518	FADS3
1191	FAF1	-0.360139211	0.072910945	-0.433050156	0.528407193	0.870912826	0.477812213	FAF1
1192	FAF2	-0.193232854	-0.381020864	0.18778801	0.107446865	0.146829218	0.443688452	FAF2
1193	FAH	0.447989782	-0.66109403	1.109083811	0.041456108	0.025033592	0.012	FAH
1194	FAM107B	-5.143754323	-0.240203857	-4.903550466	0.35833856	0.993164057	0.45294094	FAM107B
1195	FAM114A1	0.086695353	-0.539378484	0.626073837	0.687016502	0.0208875	0.03526	FAM114A1
1196	FAM114A2	0.204357147	0.209018707	-0.00466156	0.243762518	0.239595662	0.997716073	FAM114A2
1197	FAM120A	-0.146853765	-0.037725449	-0.109128316	0.011365169	0.491109199	0.07535906	FAM120A
1198	FAM120C	12.78220876	12.78220876	0	1	0.997044879	0.991384118	FAM120C
1199	FAM129B	-0.480920156	-0.774063746	0.29314359	0.002106061	0.0048	0.033856604	NIBAN2
1200	FAM136A	1.210197449	0.940719605	0.269477844	0.002589831	0.111135009	0.638747653	FAM136A
1201	FAM160B1	-0.145219803	-0.538258235	0.393038432	0.771375099	0.140501311	0.196190114	FAM160B1
1202	FAM162A	0.242680868	-0.226543427	0.469224294	0.040639009	0.504630271	0.178059524	FAM162A
1203	FAM171A2	4.934750239	9.297593435	-4.362843196	0.362103185	0.165966503	0.631249263	FAM171A2
1204	FAM192A	-0.269957225	0.226394653	-0.496351878	0.707054407	0.318753635	0.413012389	PSME3IP1
1205	FAM20A	0.642854055	-0.360099157	1.002953212	0.025381589	0.216514157	0.031661157	FAM20A
1206	FAM20B	0.149487178	-0.035909653	0.18539683	0.677523128	0.964835569	0.708612876	FAM20B
1207	FAM3C	-5.761575699	-4.676586787	-1.084988912	0.325789404	0.495600659	0.151877126	FAM3C
1208	FAM45A	-0.345762889	-0.403645833	0.057882945	0.093399814	0.044228464	0.856430785	DENND10
1209	FAM49B	-0.057476044	0.204490026	-0.26196607	0.826507416	0.269758004	0.117182957	CYRIB
1210	FAM50A	-1.032276154	9.987346649	-11.0196228	0.025280757	0.197035185	0.168267774	FAM50A
1211	FAM76A	-4.485043208	0	-4.485043208	1	0.994983923	0.987963193	FAM76A
1212	FAM91A1	-0.984088898	-1.262630463	0.278541565	0.02990922	0.026115578	0.361701012	FAM91A1
1213	FAM98A	0.449518204	0.314805349	0.134712855	0.022465986	0.081262873	0.33536834	FAM98A
1214	FAM98B	-0.581234614	-0.223929087	-0.357305527	0.168207221	0.684711111	0.228728578	FAM98B
1215	FAR1	-1.687242508	0.008719762	-1.69596227	0	0.979857283	0.01113253	FAR1
1216	FARP1	-0.301583608	-0.730510712	0.428927104	0.031121612	0.008560606	0.018393939	FARP1
1217	FARSA	0.129854202	0.134909312	-0.00505511	0.310098824	0.451430727	0.991580325	FARSA
1218	FARSB	0.237271627	0.285049439	-0.047777812	0.016831804	0.03033713	0.701531338	FARSB
1219	FASN	-1.157309214	-0.521956126	-0.635353088	0.002008658	0.003951807	0.019197568	FASN
1220	FAU	-0.483755748	0.112657547	-0.596413295	0.168510004	0.880006283	0.281406557	FAU
1221	FBL	-0.304242452	0.174375534	-0.478617986	0.022488136	0.087828835	0.019017544	FBL
1222	FBLIM1	-0.09621048	-0.290241877	0.194031398	0.260696566	0.070152047	0.155498099	FBLIM1
1223	FBLN2	16.06544367	-0.038689931	16.10413361	1	0.922731385	1	FBLN2
1224	FBN1	5.865776698	2.372451782	3.493324916	0.011994558	0.005142857	0.055336921	FBN1
1225	FBXL20	0.168942134	5.102265676	-4.933323542	0.394663761	0.520337629	0.542077237	FBXL20
1226	FBXO22	0.019798279	0.314922333	-0.295124054	0.997330762	0.466843666	0.69178744	FBXO22
1227	FBXO30	-0.338478088	-0.386647542	0.048169454	0.621327741	0.668576301	0.945278648	FBXO30
1228	FBXO6	-0.219917297	-0.448822022	0.228904724	0.169228482	0.053785654	0.172299694	FBXO6
1229	FBXW11	-0.626898448	9.443272909	-10.07017136	0.020391382	0.185301091	0.169719298	FBXW11
1230	FBXW8	5.497211456	-0.410491943	5.9077034	0.341890153	0.602196891	0.371865534	FBXW8
1231	FBXW9	9.120464325	-0.243419647	9.363883972	0.126150864	0.582254007	0.172467955	FBXW9
1232	FCGRT	0.360029856	-0.846063614	1.20609347	0.552030972	0.091512953	0.07204475	FCGRT
1233	FCHO2	-0.282574336	-0.202058156	-0.080516179	0.125580059	0.370302849	0.813334045	FCHO2
1234	FDFT1	0.191736221	-0.240591685	0.432327906	0.737851594	0.360589792	0.347382387	FDFT1
1235	FDPS	-0.575532277	-0.535427729	-0.040104548	0.017602398	0.060559684	0.903183694	FDPS
1236	FDX1	-4.775198619	0.342564265	-5.117762884	0.45089216	0.985588935	0.434744536	FDX1
1237	FDXR	0.392858505	-0.431651433	0.824509939	0.149425822	0.056707819	0.058790603	FDXR
1238	FECH	0.746428808	0.191972733	0.554456075	0.022693467	0.28335935	0.086701539	FECH
1239	FEN1	-1.315059026	-0.311161677	-1.003897349	0.004808081	0.20766454	0.019337349	FEN1
1240	FER	4.46801885	-5.043222427	9.511241277	1	0.585457231	0.994828816	FER
1241	FERMT2	0.243903478	-0.703756968	0.947660446	0.03040451	0.004528302	0.016705882	FERMT2
1242	FGD3	-4.622396469	4.931505203	-9.553901672	0.642774032	0.979904999	0.97230609	FGD3
1243	FGF2	3.472332001	-4.436065038	7.908397039	1	0.550231207	0.995982375	FGF2
1244	FHL1	0.296548843	0.345497131	-0.048948288	0.403038366	0.193853613	0.931185947	FHL1
1245	FHL2	-0.375281016	-1.055449804	0.680168788	0.028544533	0	0.022903394	FHL2
1246	FHL3	0.11436526	-0.69814237	0.812507629	0.281988973	0.022487952	0.035297561	FHL3
1247	FILIP1	16.45592181	16.45592181	0	1	1	1	FILIP1
1248	FILIP1L	-0.987571081	-1.317382813	0.329811732	0.015186207	0.018083916	0.323399142	FILIP1L
1249	FIS1	0.641764959	0.195899963	0.445864995	0.018443793	0.302093713	0.047773956	FIS1
1250	FKBP10	-0.79869016	-0.940075556	0.141385396	0.010812006	0.008401487	0.491984446	FKBP10
1251	FKBP11	-0.009518306	-0.918713252	0.909194946	0.988662464	0.008046693	0.014814815	FKBP11
1252	FKBP15	0.204459508	-0.457665761	0.66212527	0.76740069	0.543450856	0.398500901	FKBP15
1253	FKBP1A	-0.499324163	-0.631614049	0.132289887	0.011411429	0.0108	0.095789324	FKBP1A
1254	FKBP2	-0.276110967	-0.167420069	-0.108690898	0.0136419	0.626788571	0.769720652	FKBP2
1255	FKBP3	0.441830953	0.860790253	-0.4189593	0.025549884	0.010649682	0.022268493	FKBP3
1256	FKBP4	-0.922262828	-0.236684799	-0.685578028	0.00906986	0.136421279	0.043269231	FKBP4
1257	FKBP5	-0.163018545	-0.611774445	0.4487559	0.423928005	0.049218451	0.019374233	FKBP5
1258	FKBP7	-0.30786705	-0.731038412	0.423171361	0.11516	0.010717949	0.093076142	FKBP7
1259	FKBP8	0.255448024	0.761532466	-0.506084442	0.041904412	0.093204329	0.182587543	FKBP8
1260	FKBP9	-0.53636233	-1.003824234	0.467461904	0.038356373	0.016832685	0.086744436	FKBP9
1261	FLAD1	8.993611018	4.23766009	4.755950928	0.978313761	0.68888189	0.963579987	FLAD1
1262	FLII	-0.457247416	-0.163448334	-0.293799082	0.004902913	0.096136731	0.020348837	FLII
1263	FLNA	-0.620927175	-1.165459951	0.544532776	0.011315108	0.005466667	0.03236	FLNA
1264	FLNB	-0.85446167	-1.188405355	0.333943685	0.011517337	0	0.085261038	FLNB
1265	FLNC	1.497175853	1.348799388	0.148376465	0	0.008	0.300282748	FLNC
1266	FLOT1	0.371316274	-0.180353801	0.551670075	0.059646621	0.026198243	0.060162537	FLOT1
1267	FLOT2	1.117481868	-0.005389532	1.122871399	0.301937712	0.999580359	0.361972295	FLOT2
1268	FMNL3	-0.085090637	-1.235619227	1.15052859	0.921779456	0.036012461	0.048857479	FMNL3
1269	FMO1	-0.355782827	14.76428731	-15.12007014	0.06351875	1	0.995751449	FMO1
1270	FMR1	-1.477507273	-0.802390417	-0.675116857	0.010916409	0.062854489	0.053306667	FMR1
1271	FN1	1.201349894	-0.542633057	1.743982951	0	0.130606226	0.022056497	FN1
1272	FNBP1	-9.616461436	-9.281790415	-0.334671021	0.133131732	0.198356417	0.10837393	FNBP1
1273	FNDC3B	0.008654277	-0.639320374	0.64797465	0.988528229	0.079684716	0.093768786	FNDC3B
1274	FNTA	-0.293739319	-0.330104828	0.036365509	0.130379641	0.094847074	0.912570558	FNTA
1275	FNTB	-0.123758952	-0.373588562	0.24982961	0.101196025	0.061302839	0.156723542	FNTB
1276	FOCAD	4.039607366	0.08983167	3.949775696	0.591418079	0.357229837	0.635384073	FOCAD
1277	FOSL2	-4.996365865	-5.546260198	0.549894333	0.382777638	0.382902538	0.02370297	FOSL2
1278	FPGT	9.53503863	-0.454308192	9.989346822	0.159266958	0.257414262	0.195722037	FPGT
1279	FRG1	-5.143884659	-0.029946009	-5.11393865	0.392046178	1	0.449675421	FRG1
1280	FRRS1	9.861930211	4.432906469	5.429023743	0.136410846	0.581334569	0.588698085	FRRS1
1281	FRYL	-4.654196421	0.203695933	-4.857892354	0.565237254	0.994484849	0.570859433	FRYL
1282	FSCN1	-0.963260651	-0.707539876	-0.255720774	0.001282609	0.007919355	0.109279689	FSCN1
1283	FSTL1	-0.858071009	-0.834995906	-0.023075104	0.002163424	0.012210526	0.88803186	FSTL1
1284	FTH1	-0.38408343	1.250987371	-1.635070801	0.192807605	0.006	0.026218263	FTH1
1285	FTL1	-7.254998525	-0.221616745	-7.03338178	0.231493304	0.995229032	0.311783399	FTL
1286	FTO	0.149718603	0.247104009	-0.097385407	0.349505654	0.191614773	0.382632466	FTO
1287	FTSJ3	-0.527507146	0.021680832	-0.549187978	0.220430408	0.977284071	0.185394531	FTSJ3
1288	FUBP1	-0.531984329	0.433797836	-0.965782166	0.033052632	0.092128123	0.011643564	FUBP1
1289	FUBP3	-0.621998469	-0.371450424	-0.250548045	0.01317	0.02396662	0.092319055	FUBP3
1290	FUNDC2	2.567774455	1.962024689	0.605749766	0.010799387	0.015802062	0.343234303	FUNDC2
1291	FUT11	9.646641413	0.0146993	9.631942113	0.14614021	0.971098272	0.202984543	FUT11
1292	FXN	4.617999395	4.687657674	-0.069658279	0.475517098	0.506878017	1	FXN
1293	FXR1	0.985357285	1.455586751	-0.470229467	0.010984424	0.010633846	0.021837838	FXR1
1294	FXR2	0.72706159	1.02193896	-0.29487737	0.003673239	0.036125	0.355269289	FXR2
1295	FYCO1	1.35651652	0.460348129	0.896168391	0.013242619	0.13834307	0.019707317	FYCO1
1296	FYN	0.958831787	11.10820325	-10.14937147	0.248224831	0.174941973	0.218350572	FYN
1297	FYTTD1	5.841389974	15.52609762	-9.684707642	0.333930355	0.995212497	0.98819052	FYTTD1
1298	G3BP1	-0.280817032	0.247968674	-0.528785706	0.208733781	0.015769547	0.093065106	G3BP1
1299	G3BP2	-0.140828451	-0.098596573	-0.042231878	0.707506253	0.662723404	0.925291719	G3BP2
1300	G6PC3	1.293159485	-4.151063283	5.444222768	0.935251439	0.632747147	0.407810339	G6PC3
1301	G6PDX	-1.524828593	-0.89029185	-0.634536743	0	0.008501792	0.015839286	G6PD
1302	GAA	1.089834849	-0.208171845	1.298006694	0	0.344501721	0.017873016	GAA
1303	GABARAP	0.660315832	0.222606023	0.437709808	0.010653784	0.140846395	0.053236282	GABARAP
1304	GABPA	-1.509569168	-0.380361557	-1.129207611	0.015755827	0.116357427	0.043378747	GABPA
1305	GADD45GIP1	0.303757985	1.41661644	-1.112858454	0.339101109	0.065653092	0.130507918	GADD45GIP1
1306	GAK	-0.876250585	-0.658791224	-0.217459361	0.014661922	0.043454028	0.290339106	GAK
1307	GALC	9.028145472	-0.09112676	9.119272232	0.125552743	0.826817146	0.176016032	GALC
1308	GALE	-0.413812637	-0.020123164	-0.393689474	0.0184867	0.900248518	0.007733333	GALE
1309	GALK1	-0.13979276	-0.282695135	0.142902374	0.355329702	0.09404422	0.476245891	GALK1
1310	GALK2	-0.144970576	-0.447419485	0.302448909	0.104975871	0.027327607	0.0793408	GALK2
1311	GALNS	2.405130386	0.279031118	2.126099269	0.019996313	0.700498985	0.05660888	GALNS
1312	GALNT2	0.160081228	-0.017085393	0.177166621	0.369204437	0.971207715	0.574364587	GALNT2
1313	GAMT	0.792170207	0.552281062	0.239889145	0.042612844	0.024054422	0.491958509	GAMT
1314	GANAB	-0.241211573	-0.535214742	0.294003169	0.027405325	0.009537415	0.039785276	GANAB
1315	GAPDH	0.207223256	0.366311391	-0.159088135	0.045328588	0.046214022	0.239108772	GAPDH
1316	GAPVD1	-0.586601893	-0.435476303	-0.15112559	0.106793057	0.080109364	0.746491767	GAPVD1
1317	GARS	0.035890579	0.250029882	-0.214139303	0.910538481	0.069136095	0.271698301	GARS1
1318	GART	-0.562541962	-0.080840429	-0.481701533	0.050025945	0.573955307	0.094745154	GART
1319	GAS2	-8.800964991	4.450368881	-13.25133387	0.143046691	0.982126502	0.974733545	GAS2
1320	GATAD2A	-15.34694544	-10.33084933	-5.016096115	1	1	0.51382806	GATAD2A
1321	GATAD2B	-0.795073191	-0.174338659	-0.620734533	0.021266314	0.295193873	0.048831354	GATAD2B
1322	GATM	0.420128504	1.314956665	-0.894828161	0.538453626	0.012867347	0.218886145	GATM
1323	GBA	0.670063655	-0.004746755	0.67481041	0.009088	0.998537263	0.037044304	GBA
1324	GBE1	0.485366821	-0.328166326	0.813533147	0.512067916	0.373398581	0.289006452	GBE1
1325	GBF1	-0.008312225	0.013418198	-0.021730423	0.984194647	0.907026972	0.917286798	GBF1
1326	GCAT	0.731809616	-0.268129349	0.999938965	0.250845799	0.396579139	0.185457379	GCAT
1327	GCC2	-0.398906708	4.98386701	-5.382773717	0.247392297	0.454588396	0.421852838	GCC2
1328	GCDH	1.696417491	0.61147817	1.084939321	0.000746667	0.015975709	0.014577778	GCDH
1329	GCHFR	-0.316139857	-0.060472488	-0.255667369	0.350969736	0.911974392	0.629792085	GCHFR
1330	GCLC	-0.747040431	-0.63359642	-0.11344401	0.027415797	0.012104348	0.677630435	GCLC
1331	GCLM	-1.717358907	-0.562048594	-1.155310313	0.00790795	0.148253968	0.024703615	GCLM
1332	GDI1	-0.389616013	-0.4979496	0.108333588	0.045560284	0.01235503	0.597652042	GDI1
1333	GDI2	-0.323529561	-0.377240499	0.053710938	0.00321194	0.004363636	0.330086889	GDI2
1334	GEMIN4	-0.658831914	4.334583283	-4.993415197	0.194329537	0.458397828	0.395388849	GEMIN4
1335	GEMIN5	-0.563549678	0.497993469	-1.061543147	0.29019165	0.022525698	0.129504435	GEMIN5
1336	GET4	0.457503001	0.588220596	-0.130717595	0.108278616	0.074716292	0.694867026	GET4
1337	GFER	0	-9.248919169	9.248919169	1	1	0.995289919	GFER
1338	GFM1	0.290193558	0.814966202	-0.524772644	0.135868367	0.01872326	0.07230137	GFM1
1339	GFM2	1.550162633	1.252009074	0.298153559	0.00965942	0.004853933	0.310051444	GFM2
1340	GFPT1	0.101933161	-0.100596746	0.202529907	0.029505007	0.759628378	0.410054629	GFPT1
1341	GGA1	-0.027520498	0.098759969	-0.126280467	0.953143707	0.749391896	0.746085095	GGA1
1342	GGA2	4.301073074	11.51458867	-7.2135156	0.340164169	0.998884021	0.992988671	GGA2
1343	GGCX	-0.62807401	-0.988364538	0.360290527	0.046974478	0.009101124	0.226800361	GGCX
1344	GGPS1	0.165263494	-0.229906082	0.395169576	0.429168239	0.136780749	0.127520771	GGPS1
1345	GHITM	1.293352763	1.069761912	0.223590851	0.006113895	0.020321543	0.435076083	GHITM
1346	GID8	0.23821195	0.403710683	-0.165498734	0.24906714	0.580837094	0.853398212	GID8
1347	GIGYF2	-0.029186885	0.20590655	-0.235093435	0.922720965	0.421778407	0.40948738	GIGYF2
1348	GINS1	5.833808263	-5.73703893	11.57084719	0.975035962	0.649742704	0.960562738	GINS1
1349	GINS3	-13.6707236	-8.211322149	-5.459401449	0.999825012	0.994070675	0.355048124	GINS3
1350	GINS4	-13.69676971	-4.216552099	-9.480217616	0.976562864	0.97046595	0.161857447	GINS4
1351	GIPC1	0.000306447	-0.599833171	0.600139618	1	0.093263694	0.033920605	GIPC1
1352	GIT1	-0.192438126	0.165054321	-0.357492447	0.266815487	0.433737063	0.094422495	GIT1
1353	GIT2	-0.554560343	-0.699848811	0.145288467	0.249598297	0.216903052	0.612573653	GIT2
1354	GLA	0.485400518	-0.970320384	1.455720902	0.188792958	0.027675152	0.03242485	GLA
1355	GLB1	0.633547465	-0.87522761	1.508775075	0.204247748	0.242435686	0.09044012	GLB1
1356	GLG1	0.13882192	-0.232542038	0.371363958	0.192307692	0.049662921	0.03733752	GLG1
1357	GLIPR2	-1.46566391	-1.017286301	-0.448377609	0.001626794	0.024749025	0.157441635	GLIPR2
1358	GLMN	0.062521617	-0.111212413	0.173734029	0.876333929	0.751682037	0.213107834	GLMN
1359	GLO1	0.382158279	0.216567357	0.165590922	0.026048781	0.091842784	0.25455565	GLO1
1360	GLOD4	0.515885035	0.080184301	0.435700735	0.003183432	0.350830418	0.015625532	GLOD4
1361	GLRX	-0.013419469	-0.994347254	0.980927785	0.984635214	0.008019802	0.019256098	GLRX
1362	GLRX3	-0.356216431	-0.023052216	-0.333164215	0.017104569	0.83419153	0.05941483	GLRX3
1363	GLRX5	0.388446808	0.274101893	0.114344915	0.02738507	0.106651442	0.390861718	GLRX5
1364	GLS	0.84139061	-0.228119532	1.069510142	0.143556634	0.518269677	0.125559733	GLS
1365	GLS	0.152742386	-0.104502996	0.257245382	0.26110147	0.036427386	0.138778923	GLS
1366	GLT8D1	0.072275162	0.023570379	0.048704783	0.730849919	0.96551067	0.894824373	GLT8D1
1367	GLTP	-0.940636317	-0.300129573	-0.640506744	0.02939255	0.399704455	0.03786875	GLTP
1368	GLUD1	0.265702566	-0.348052979	0.613755544	0.024397773	0.070715011	0.034596364	GLUD1
1369	GLUL	-0.276380539	-0.468704859	0.192324321	0.842104064	0.060619273	0.883404168	GLUL
1370	GLYR1	-0.50124677	-0.085851669	-0.415395101	0.011362731	0.609645279	0.032774951	GLYR1
1371	GM2A	5.754146576	-1.247322718	7.001469294	0.3750259	0.025133333	0.348407012	GM2A
1372	GMDS	-1.13492012	-1.232426961	0.097506841	0	0.012387812	0.719271915	GMDS
1373	GMFB	0.165032069	-0.213429133	0.378461202	0.480357058	0.662919302	0.363938692	GMFB
1374	GMPPA	0.71056366	-0.598264694	1.308828354	0.060293404	0.135995687	0.032699029	GMPPA
1375	GMPPB	0.079093933	-0.760300318	0.839394252	0.517931276	0.021196947	0.020163743	GMPPB
1376	GMPR2	-1.132498423	-0.896848679	-0.235649745	0.009607207	0.030725225	0.166553991	GMPR2
1377	GMPS	-0.486438751	-0.120191574	-0.366247177	0.0132607	0.069799705	0.033569524	GMPS
1378	GNA11	-0.408566793	-0.516982396	0.108415604	0.065312757	0.019173554	0.682379212	GNA11
1379	GNA13	-0.189509074	-0.249413808	0.059904734	0.260105153	0.131133188	0.771379273	GNA13
1380	GNAI2	-0.583937327	-0.732124329	0.148187002	0.001340909	0.012218579	0.177795432	GNAI2
1381	GNAI3	-0.794218063	-1.317605972	0.523387909	0.018764479	0.012930693	0.062480447	GNAI3
1382	GNAO1	0.738800685	-0.549945196	1.28874588	0.002146718	0.016913044	0.018933333	GNAO1
1383	GNAQ	-0.806583405	-1.011477153	0.204893748	0.00476	0.009207018	0.147263393	GNAQ
1384	GNAS	-0.604406993	-0.347942988	-0.256464005	0.005505882	0.038719033	0.057812564	GNAS
1385	GNB1	-0.477608363	-0.854990641	0.377382278	0.010950311	0.008016327	0.022872629	GNB1
1386	GNB2	-0.31432279	-0.792569478	0.478246689	0.015708379	0.00631579	0.015759657	GNB2
1387	GNB4	-0.531023026	-0.4992733	-0.031749725	0.061544596	0.110476191	0.931054691	GNB4
1388	GNG10	-16.00903702	-15.15287717	-0.856159846	1	0.994527089	0.045897503	GNG10
1389	GNG12	0.351008733	-0.668554306	1.019563039	0.025260835	0.012169761	0.012833333	GNG12
1390	GNG2	6.804597855	-1.199651718	8.004249573	0.276001386	0.073384836	0.272622002	GNG2
1391	GNG5	-2.00337855	-1.064134598	-0.939243952	0.032616429	0.143413775	0.013230769	GNG5
1392	GNL1	0.017561595	-0.087871552	0.105433146	0.917498614	0.16944	0.342354566	GNL1
1393	GNL2	4.366163254	0.708437602	3.657725652	0.512215646	0.059123901	0.645669393	GNL2
1394	GNL3	-0.577538172	0.259199143	-0.836737315	0.048439359	0.24659622	0.041653409	GNL3
1395	GNPAT	2.189252218	2.863039017	-0.673786799	0.005028571	0.005125	0.097183731	GNPAT
1396	GNPDA1	-0.263789495	-0.612990697	0.349201202	0.313067472	0.099852126	0.0132	GNPDA1
1397	GNPDA2	-0.169427236	-5.34245491	5.173027674	1	0.396534502	0.426079332	GNPDA2
1398	GNPNAT1	-0.168599447	-0.901132584	0.732533137	0.193510638	0.015329087	0.035183144	GNPNAT1
1399	GNS	0.31529363	-0.144700368	0.459993998	0.027486647	0.632371926	0.129080309	GNS
1400	GOLGA1	0.064482371	-4.62597847	4.690460841	1	0.504998693	0.49017626	GOLGA1
1401	GOLGA2	0.485169093	0.2584699	0.226699193	0.007689728	0.169357387	0.23845235	GOLGA2
1402	GOLGA3	0.180585861	0.326428096	-0.145842234	0.396039776	0.121556429	0.579517895	GOLGA3
1403	GOLGA4	-0.005858103	5.840552648	-5.846410751	1	0.432289021	0.435224573	GOLGA4
1404	GOLGA5	1.429161072	0.353042603	1.076118469	0.009416107	0.125646409	0.015428571	GOLGA5
1405	GOLGA7	0.105004629	9.223116557	-9.118111928	0.592538375	0.195321246	0.204711817	GOLGA7
1406	GOLGB1	0.544293086	0.037001928	0.507291158	0.00088189	0.931637652	0.115155499	GOLGB1
1407	GOLIM4	-0.134514491	-0.133138021	-0.00137647	0.704971912	0.380158284	1	GOLIM4
1408	GOLPH3	-0.35012881	-0.101781845	-0.248346965	0.254087633	0.759464266	0.420924264	GOLPH3
1409	GOLT1B	0.591440837	-0.900192897	1.491633733	0.172464175	0.081286391	0.0197375	GOLT1B
1410	GOPC	-0.3711586	-0.738859177	0.367700577	0.992849686	0.963959245	0.980441951	GOPC
1411	GORASP1	10.75645892	0.241388321	10.5150706	0.123966159	0.509007813	0.185367089	GORASP1
1412	GORASP2	0.476327896	-0.111500422	0.587828318	0.058128026	0.165944936	0.061762906	GORASP2
1413	GOSR1	0.010197957	0.648384094	-0.638186137	0.995700772	0.070283636	0.087742529	GOSR1
1414	GOSR2	0.168526967	-0.237954458	0.406481425	0.437484262	0.302798242	0.148918288	GOSR2
1415	GOT1	0.231392543	0.247932434	-0.016539892	0.119406838	0.016812144	0.936525686	GOT1
1416	GOT2	0.92934672	0.163022359	0.766324361	0.002098113	0.15999003	0.015594203	GOT2
1417	GPAA1	-0.346189499	-0.414631526	0.068442027	0.057976319	0.079939809	0.777107742	GPAA1
1418	GPC1	0.709856033	0.886739731	-0.176883698	0.002581081	0.029489559	0.51257728	GPC1
1419	GPD1	9.860818863	9.771659215	0.089159648	0.112763077	0.165148495	1	GPD1
1420	GPD1L	1.142531713	1.150655747	-0.008124034	0.057559285	0.029018779	1	GPD1L
1421	GPD2	-0.46736145	-0.287854513	-0.179506938	0.011381153	0.048622222	0.153864776	GPD2
1422	GPHN	-1.256120682	-0.705790838	-0.550329844	0.063823652	0.03378678	0.359993974	GPHN
1423	GPR107	14.35458565	5.338634491	9.015951157	0.981613672	0.396474453	0.96639874	GPR107
1424	GPR108	14.43444125	14.43444125	0	0.977218715	0.971118583	0.962715983	GPR108
1425	GPR180	3.629208247	3.629208247	0	0.981834458	0.974394962	0.96661625	GPR180
1426	GPRIN3	3.84034284	-6.797650019	10.63799286	0.675976853	0.26877231	0.145022472	GPRIN3
1427	GPS1	-0.155516307	0.140724182	-0.296240489	0.65094807	0.52987476	0.271122356	GPS1
1428	GPSM1	-0.196671804	4.726498922	-4.923170726	1	0.977472924	0.969890696	GPSM1
1429	GPT2	1.932930629	1.376761754	0.556168874	0	0.019466227	0.12531068	GPT2
1430	GPX1	5.54985555	-0.726902008	6.276757558	0.021802083	0.023759234	0.039970194	GPX1
1431	GPX4	1.063235601	0.033084234	1.030151367	0.045281899	0.813315847	0.084986729	GPX4
1432	GPX8	-0.28684934	-0.672746023	0.385896683	0.576623937	0.066298575	0.460733444	GPX8
1433	GRAMD4	-0.454531352	-0.206090291	-0.24844106	0.175866873	0.49344074	0.589255545	GRAMD4
1434	GRB2	0.14725558	0.384239197	-0.236983617	0.216013289	0.030759865	0.080794304	GRB2
1435	GRCC10	-0.674659729	-0.365152359	-0.30950737	0.010865948	0.072594401	0.104320435	C12ORF57
1436	GREM1	11.18101374	-0.273631414	11.45464516	0.123081494	0.471444109	0.171099487	GREM1
1437	GRHPR	0.583011627	0.39586703	0.187144597	0.009447811	0.032543478	0.144749156	GRHPR
1438	GRIPAP1	0.290838877	-1.020832698	1.311671575	0.099804259	0.607655026	0.458854285	GRIPAP1
1439	GRN	0.673713684	-0.334792455	1.008506139	0.013370558	0.09489906	0.015322751	GRN
1440	GRPEL1	0.418837229	1.024660111	-0.605822881	0.038262857	0.009284768	0.039287926	GRPEL1
1441	GRPEL2	0.059555054	13.1913503	-13.13179525	0.858850834	0.983464245	0.975840945	GRPEL2
1442	GRSF1	-0.067890167	0.28799057	-0.355880737	0.857610483	0.54954031	0.398966535	GRSF1
1443	GRWD1	-0.411113103	0.206844966	-0.617958069	0.082898606	0.434821317	0.077530291	GRWD1
1444	GSK3A	0.255405426	0.146222433	0.109182994	0.059756227	0.308402866	0.526051998	GSK3A
1445	GSK3B	0.443150202	0.163726171	0.279424032	0.026834337	0.147897383	0.113100448	GSK3B
1446	GSN	-0.040047964	-0.781787872	0.741739909	0.860704131	0.004965517	0.019493827	GSN
1447	GSN	-0.258998871	-1.039735158	0.780736287	0.14196748	0.017098814	0.022652174	GSN
1448	GSPT1	-0.487701416	-0.001502355	-0.486199061	0.022678748	1	0.057688339	GSPT1
1449	GSR	-0.698005676	-0.173517863	-0.524487813	0.001603774	0.215390442	0.022750656	GSR
1450	GSS	0.965510051	0.58264033	0.382869721	0.003523256	0.065056025	0.157046386	GSS
1451	GSTA1	-13.80157216	0.156595866	-13.95816803	0.07240597	1	0.108045063	GSTA5
1452	GSTM1	-0.836295446	-0.547839483	-0.288455963	0.016508403	0.18444803	0.488982731	GSTM5
1453	GSTM2	-0.288648605	-0.621988932	0.333340327	0.086748806	0.018205217	0.084854248	GSTM1
1454	GSTM5	0.491682053	-0.165318171	0.657000224	0.138143501	0.696005811	0.133104895	GSTM3
1455	GSTO1	-0.198462804	-0.192849477	-0.005613327	0.530390725	0.062998454	1	GSTO1
1456	GSTP1	-0.465686798	-0.47871081	0.013024012	0.013691932	0.009050279	0.920471479	GSTP1
1457	GSTZ1	0.247261683	-0.210418065	0.457679749	0.054282573	0.191284309	0.046323415	GSTZ1
1458	GTF2B	0.126430512	-0.478704453	0.605134964	0.896767708	0.379165617	0.268036713	GTF2B
1459	GTF2E1	-0.421248118	-0.166416804	-0.254831314	0.266861131	0.606553192	0.556538725	GTF2E1
1460	GTF2E2	4.687459946	0.139477412	4.547982534	0.599139084	1	0.643521917	GTF2E2
1461	GTF2F1	-0.302860896	0.485893885	-0.788754781	0.125570946	0.065430524	0.02787013	GTF2F1
1462	GTF2F2	-0.153666814	0.345130285	-0.498797099	0.768132415	0.351384499	0.251624893	GTF2F2
1463	GTF2I	-0.388701757	-0.073380788	-0.315320969	0.202667168	0.787896896	0.340845179	GTF2I
1464	GTF3C4	-0.594335556	-0.426221212	-0.168114344	0.087644487	0.277824418	0.621960761	GTF3C4
1465	GTF3C5	-0.417515437	0.596972148	-1.014487584	0.167919906	0.470668458	0.243075054	GTF3C5
1466	GTPBP1	-0.201901754	-0.247996012	0.046094259	0.25648186	0.234758439	0.673472358	GTPBP1
1467	GTPBP4	-0.499785105	0.222031911	-0.721817017	0.097747698	0.317085039	0.072403074	GTPBP4
1468	GTPBP6	0.635869344	4.470533371	-3.834664027	0.098810069	0.408264463	0.501495966	GTPBP6
1469	GUF1	-14.82806714	-4.48920695	-10.33886019	1	1	0.151855501	GUF1
1470	GUK1	-0.408022563	-0.134550095	-0.273472468	0.227721777	0.543743899	0.490272905	GUK1
1471	GULP1	-6.867412567	-5.949488322	-0.917924245	0.267617985	0.382230089	0.243202082	GULP1
1472	GYG	1.816754659	2.193498612	-0.376743952	0	0.003714286	0.089878287	GYG1
1473	GYS1	2.823689779	2.759120305	0.064569473	0.015244851	0	0.930273801	GYS1
1474	H13	0.038117727	0.191100438	-0.152982712	0.982687135	0.466571044	0.86151436	HM13
1475	H1F0	0.567410787	-0.157842636	0.725253423	0.252899752	0.231475728	0.22523063	H1-0
1476	H2-D1	-0.336725871	-0.723928452	0.387202581	0.142930629	0.038875632	0.130168334	HLA-A
1477	H6PD	0.453671773	-0.451365153	0.905036926	0.06363259	0.056629843	0.040436578	H6PD
1478	HADH	0.810770671	0.292140325	0.518630346	0.02678523	0.343704554	0.061767531	HADH
1479	HADHA	1.21118482	0.360799154	0.850385666	0.003662921	0.095945069	0.011846154	HADHA
1480	HADHB	1.24929746	0.301367442	0.947930018	0.009759717	0.136372043	0.013791045	HADHB
1481	HAGH	0.906192144	0.233253479	0.672938665	0.003085714	0.221160196	0.046764557	HAGH
1482	HARS	-0.316412608	-0.063595454	-0.252817154	0.108703901	0.455492517	0.233975199	HARS1
1483	HARS2	0.146347682	-0.102992376	0.249340057	0.606778215	0.695926744	0.36396861	HARS2
1484	HAT1	-3.229166031	-0.761474609	-2.467691422	0.009063098	0.014475336	0.025006865	HAT1
1485	HAUS5	-1.033682505	9.204330444	-10.23801295	0.138462925	0.214822785	0.174457516	HAUS5
1486	HAUS6	-14.45026398	-4.596516291	-9.853747686	1	0.999344867	0.172500254	HAUS6
1487	HBS1L	0.396864573	0.225090663	0.171773911	0.092754788	0.587899201	0.668946582	HBS1L
1488	HCCS	0.736942291	0.583228429	0.153713862	0.017637638	0.01604065	0.416835506	HCCS
1489	HCFC1	-0.593037923	-0.116364161	-0.476673762	0.010353323	0.195583837	0.030316667	HCFC1
1490	HDAC1	-0.969543457	-0.277350108	-0.692193349	0.009105263	0.044086304	0.034780239	HDAC1
1491	HDAC2	-0.233174642	0.175120036	-0.408294678	0.093916279	0.162960755	0.044102151	HDAC2
1492	HDAC4	-9.088206609	-9.171296438	0.083089829	0.130612245	0.177062951	0.90811292	HDAC4
1493	HDDC2	0.503965378	-0.057987849	0.561953227	0.458044978	0.969375588	0.557489904	HDDC2
1494	HDGF	-0.291090012	-0.247385025	-0.043704987	0.064956701	0.042434109	0.838053425	HDGF
1495	HDHD2	0.724714915	-0.25035286	0.975067775	0.038965952	0.252683135	0.03209658	HDHD2
1496	HDHD2	0.173110962	-0.096045176	0.269156138	0.219701141	0.762868539	0.289027049	HDHD2
1497	HDHD3	0.901494344	-0.055713654	0.957207998	0.037031922	0.922750635	0.014234483	HDHD3
1498	HDLBP	-0.399413427	-0.666377386	0.266963959	0.024485531	0.0226	0.140667426	HDLBP
1499	HEATR1	-0.095698039	1.07511584	-1.170813878	0.936136	0.341954737	0.309555291	HEATR1
1500	HEATR3	0.094016393	0.364817301	-0.270800908	0.792914586	0.111026331	0.25482343	HEATR3
1501	HEATR5A	0.159086227	-0.386254629	0.545340856	0.848072239	0.467452036	0.22470631	HEATR5A
1502	HEATR6	-0.278940201	-0.053763072	-0.225177129	0.61016092	0.953962491	0.354861038	HEATR6
1503	HEBP1	-0.215037028	-0.525957108	0.31092008	0.252970255	0.03745679	0.130256047	HEBP1
1504	HEBP2	0.616915385	-0.294579824	0.911495209	0.569736214	0.483970696	0.387372721	HEBP2
1505	HECTD1	0.263579687	0.367778778	-0.104199092	0.525899506	0.047761733	0.85272	HECTD1
1506	HECTD3	4.816346486	-0.354905446	5.171251933	0.445655006	0.435353985	0.449361673	HECTD3
1507	HELLS	-14.41679637	0	-14.41679637	1	0.99957545	0.993907892	HELLS
1508	HERC4	0.828669866	0.174444834	0.654225032	0.210055101	0.500636959	0.360392481	HERC4
1509	HEXA	1.001010259	-0.135615031	1.13662529	0.006633929	0.338068541	0.012657534	HEXA
1510	HEXB	0.215485255	-0.787997564	1.003482819	0.143035266	0.012762887	0.014113821	HEXB
1511	HEXIM1	-0.372452418	0.051329295	-0.423781713	0.334881101	0.834814016	0.340545734	HEXIM1
1512	HGS	0.319728216	0.263239543	0.056488673	0.013186483	0.044201681	0.596559661	HGS
1513	HIBADH	1.255551656	0.302484512	0.953067144	0	0.10489697	0.013777778	HIBADH
1514	HIBCH	1.203976313	0.334943771	0.869032542	0.019703843	0.286166194	0.03405694	HIBCH
1515	HID1	-0.043709437	-0.08810997	0.044400533	0.936305771	0.740948207	0.923858907	HID1
1516	HIGD1A	4.657621384	0.304950714	4.35267067	0.489003246	0.57073947	0.575013514	HIGD1A
1517	HINT1	-0.411401749	-0.144319534	-0.267082214	0.015686188	0.205575813	0.079738019	HINT1
1518	HINT2	1.602977753	1.063716888	0.539260864	0.022469094	0.01529661	0.266003342	HINT2
1519	HIP1	0.636133194	0.753351212	-0.117218018	0.037138402	0.005148148	0.695231293	HIP1
1520	HIP1R	-0.147972743	0.756703059	-0.904675802	0.718172572	0.07261826	0.013669291	HIP1R
1521	HIRIP3	-8.513266246	0	-8.513266246	1	0.99750403	0.991613022	HIRIP3
1522	HK1	0.070672353	-0.009216944	0.079889298	0.462351747	0.972255591	0.563825657	HK1
1523	HK2	0.964073817	1.375462214	-0.411388397	0.023880452	0.008218182	0.189594595	HK2
1524	HMBS	-1.462842941	-0.164783478	-1.298059464	0.032478912	0.6069113	0.059158537	HMBS
1525	HMGA1	-1.735193253	0.314610163	-2.049803416	0.001674877	0.660059172	0.041488889	HMGA1
1526	HMGB2	-1.99065272	-0.562215805	-1.428436915	0	0.01690297	0.02272	HMGB2
1527	HMGCL	2.305541356	1.456354141	0.849187215	0.015771557	0.073212903	0.168076843	HMGCL
1528	HMGCS1	-0.394340515	-0.436859767	0.042519252	0.42410369	0.097572226	0.955466865	HMGCS1
1529	HMGN1	-1.01607577	-0.70085144	-0.31522433	0.0017	0.015394456	0.09480315	HMGN1
1530	HMMR	0	-10.7204806	10.7204806	1	1	0.994598425	HMMR
1531	HMOX1	0.228439967	0.28685379	-0.058413823	0.823016154	0.775082241	0.919838343	HMOX1
1532	HMOX2	-0.032489777	0.072518031	-0.105007807	0.873093047	0.911964158	0.853675079	HMOX2
1533	HNRNPA0	-0.730337779	-0.240065893	-0.490271886	0.010755162	0.198048961	0.024437956	HNRNPA0
1534	HNRNPA2B1	-0.137706757	0.013046265	-0.150753021	0.109128432	0.945103968	0.230856378	HNRNPA2B1
1535	HNRNPAB	-0.842761358	-0.172192256	-0.670569102	0	0.022426901	0.011182796	HNRNPAB
1536	HNRNPC	-0.549257914	-0.035008113	-0.514249802	0.018728324	0.807774247	0.053378705	HNRNPC
1537	HNRNPD	-0.54000028	-0.162553787	-0.377446493	0	0.184342043	0.048773428	HNRNPD
1538	HNRNPDL	-0.250164032	0.380799611	-0.630963643	0.062606695	0.025941846	0.018821705	HNRNPDL
1539	HNRNPF	-0.603441238	0.128395081	-0.731836319	0.009256506	0.302685326	0.022	HNRNPF
1540	HNRNPH1	-0.499664942	-0.030621847	-0.469043096	0.021228851	0.851781625	0.047016311	HNRNPH1
1541	HNRNPH2	0.427164078	0.15294075	0.274223328	0.046127709	0.399369565	0.053115861	HNRNPH2
1542	HNRNPH3	0.881750107	0.252311707	0.6294384	0.292538251	0.346648855	0.532892395	HNRNPH3
1543	HNRNPK	-0.476591746	-0.14577357	-0.330818176	0.011983914	0.147950769	0.053365962	HNRNPK
1544	HNRNPK	-0.527627945	-0.337195714	-0.190432231	0.015297359	0.094201649	0.323410296	HNRNPK
1545	HNRNPL	-0.410586675	0.141372681	-0.551959356	0.002820513	0.197940796	0.015706422	HNRNPL
1546	HNRNPLL	-0.42105484	-0.144645691	-0.276409149	0.002155039	0.113506674	0.035021207	HNRNPLL
1547	HNRNPM	-0.492880503	0.108890533	-0.601771037	0.008885246	0.718759334	0.0626679	HNRNPM
1548	HNRNPR	-0.137383779	-0.038609187	-0.098774592	0.571373686	0.748218821	0.738120761	HNRNPR
1549	HNRNPU	-0.687615713	0.026331584	-0.713947296	0.009747715	0.953441721	0.05752795	HNRNPU
1550	HNRNPUL1	-0.099013011	-0.189430237	0.090417226	0.747406142	0.330880186	0.701280316	HNRNPUL1
1551	HNRNPUL2	-0.215969086	-0.10939153	-0.106577555	0.134298224	0.506295595	0.182444772	HNRNPUL2
1552	HOMER3	-4.509501139	-4.289637884	-0.219863256	1	1	0.993757561	HOMER3
1553	HOOK3	0.346515656	-0.227483114	0.573998769	0.072322549	0.264229962	0.04638342	HOOK3
1554	HOPX	-4.318866094	-13.72029177	9.40142568	0.978094555	0.971990128	0.16945754	HOPX
1555	HP1BP3	-0.42742157	-0.07526207	-0.3521595	0	0.081675857	0	HP1BP3
1556	HPCAL1	-0.29745992	-0.352722804	0.055262884	0.069852376	0.033395048	0.780747099	HPCAL1
1557	HS1BP3	0.16006279	-0.432303747	0.592366537	0.727413032	0.055926483	0.149037778	HS1BP3
1558	HS2ST1	0.269988378	-0.034833272	0.30482165	0.080067797	0.917269015	0.20644548	HS2ST1
1559	HSBP1	0.466388067	0.159687042	0.306701024	0.143433428	0.382042051	0.368972491	HSBP1
1560	HSD11B1	10.97581991	-1.986366908	12.96218681	0.093220149	0.047776577	0.10868594	HSD11B1
1561	HSD17B10	1.11681366	0.357010524	0.759803136	0.012064777	0.201232044	0.049809302	HSD17B10
1562	HSD17B11	-0.074828466	-0.353705724	0.278877258	0.885553349	0.374260545	0.612921786	HSD17B11
1563	HSD17B12	-0.273855845	-0.14131546	-0.132540385	0.18134719	0.540902571	0.015078788	HSD17B12
1564	HSD17B4	0.218214035	0.315770467	-0.097556432	0.015835498	0.036389637	0.363858103	HSD17B4
1565	HSD17B7	0.027475357	-0.087922414	0.115397771	0.980689117	0.839507527	0.857841885	HSD17B7
1566	HSP90AA1	-0.878615061	-0.190603892	-0.688011169	0.010769231	0.102321951	0.02363	HSP90AA1
1567	HSP90AB1	-0.463207245	0.184621175	-0.64782842	0.048355505	0.168443793	0.048884161	HSP90AB1
1568	HSP90B1	-0.331701915	-0.348158519	0.016456604	0.011962008	0.016608534	0.878383703	HSP90B1
1569	HSPA12A	-0.191583633	0.176401138	-0.367984772	0.789251973	0.814631723	0.209736477	HSPA12A
1570	HSPA13	-0.331783295	-0.623746872	0.291963577	0.276622622	0.04861402	0.361836582	HSPA13
1571	HSPA14	-0.427893321	0.181529999	-0.60942332	0.047506059	0.082993307	0.039945455	HSPA14
1572	HSPA1A	-0.512544632	-0.688399633	0.175855001	0.036141269	0.022450832	0.240199388	HSPA1A
1573	HSPA1A	-0.512544632	-0.688399633	0.175855001	0.036141269	0.022450832	0.240199388	HSPA1B
1574	HSPA1L	-0.432146708	-0.555053711	0.122907003	0.027988244	0.03338478	0.6265	HSPA1L
1575	HSPA2	1.154994965	0.320197423	0.834797541	0.057698215	0.159692615	0.173506808	HSPA2
1576	HSPA4	-0.017383575	0.121967316	-0.139350891	0.924453266	0.012333333	0.246437177	HSPA4
1577	HSPA4L	-0.18660291	0.31022199	-0.4968249	0.192400457	0.040091089	0.039969559	HSPA4L
1578	HSPA5	0.086602529	-0.136835734	0.223438263	0.408745533	0.092107831	0.100623019	HSPA5
1579	HSPA8	-0.208325704	0.214220683	-0.422546387	0.407849522	0.047743219	0.167929351	HSPA8
1580	HSPA9	0.215710958	0.475152334	-0.259441376	0.13869341	0.030829379	0.172387557	HSPA9
1581	HSPB1	-1.043318431	0.745784124	-1.789102554	0.009573657	0.059765452	0.015692308	HSPB1
1582	HSPB2	15.87708346	15.87708346	0	1	1	0.999924563	HSPB2
1583	HSPB7	18.98975309	14.44206556	4.547687531	1	0.088691552	1	HSPB7
1584	HSPB8	0.850018183	1.348010381	-0.497992198	0.010717703	0.008350516	0.033223077	HSPB8
1585	HSPBP1	-1.192691167	-0.507763545	-0.684927623	0.032093279	0.070769452	0.147181261	HSPBP1
1586	HSPD1	-0.366306305	-0.055740356	-0.310565949	0.057662338	0.837693509	0.166467153	HSPD1
1587	HSPE1	-0.295743307	0.019732157	-0.315475464	0.170830601	0.971301509	0.245887834	HSPE1
1588	HSPG2	0.594399134	0.67212677	-0.077727636	0.009657343	0.013513253	0.713459838	HSPG2
1589	HSPH1	0.08413442	0.395413081	-0.311278661	0.857088946	0.02912075	0.354256255	HSPH1
1590	HTATSF1	-0.482032776	0.803627014	-1.28565979	0.099793291	0.074540579	0.034458716	HTATSF1
1591	HTRA1	0	-3.96254158	3.96254158	0.973730984	0.966568496	0.958205266	HTRA1
1592	HTRA2	1.589277268	1.318321228	0.270956039	0.001447853	0.005559322	0.179449704	HTRA2
1593	HUWE1	-0.033213298	0.389499029	-0.422712326	0.925384886	0.040964567	0.099351351	HUWE1
1594	HYOU1	0.245254517	-0.243356705	0.488611221	0.037300518	0.086368106	0.034471015	HYOU1
1595	HYPK	-0.263055801	0.749101639	-1.01215744	0.726724482	0.086912698	0.138378875	HYPK
1596	IAH1	0.361242294	-0.139765422	0.501007716	0.544208166	0.879959184	0.113113665	IAH1
1597	IARS	0.175979614	0.363486608	-0.187506994	0.467235995	0.008346154	0.469254047	IARS1
1598	IARS2	0.61773173	-0.006053925	0.623785655	0	0.964181005	0.009666667	IARS2
1599	IDE	-0.057357788	-0.240678151	0.183320363	0.583105829	0.101287638	0.19850118	IDE
1600	IDH1	-0.208531062	-0.651376089	0.442845027	0.32823926	0.005070866	0.119850932	IDH1
1601	IDH2	0.417680105	0.10574468	0.311935425	0.055901907	0.573263617	0.172658537	IDH2
1602	IDH3A	0.806566238	0.376549403	0.430016836	0.013879518	0.106917167	0.01930033	IDH3A
1603	IDH3B	0.761412303	0.348789851	0.412622452	0.013700865	0.073932905	0.095154889	IDH3B
1604	IDH3G	0.886904399	0.397765478	0.489138921	0	0.016805704	0.022749326	IDH3G
1605	IDI1	-0.019001007	-0.344964345	0.325963338	0.912976299	0.038758065	0.020282353	IDI1
1606	IFI204	-0.751677831	-0.072303772	-0.679374059	0.009312377	0.686345311	0.018945206	IFI16
1607	IFI30	-5.358465831	-4.898545583	-0.459920247	0.361185469	0.4645	0.2483543	IFI30
1608	IFITM3	-0.722955704	-0.231399536	-0.491556168	0.02250721	0.453235717	0.139522559	IFITM3
1609	IFT122	-4.498243332	4.366629918	-8.86487325	0.587346339	0.999114391	0.993218316	IFT122
1610	IFT22	-0.320105235	4.712905248	-5.033010483	0.998592432	0.650202381	0.616004783	IFT22
1611	IGBP1	-0.105431875	0.081324259	-0.186756134	0.361048469	0.762926446	0.312662461	IGBP1
1612	IGF2	11.0243187	11.0243187	0	1	1	1	IGF2
1613	IGF2BP2	-1.506137212	-0.19979159	-1.306345622	0.020084018	0.834518758	0.088595166	IGF2BP2
1614	IGF2BP3	-3.313542048	-2.22234726	-1.091194789	0.73765532	0.849513859	0.138808023	IGF2BP3
1615	IGF2R	-0.138215383	0.269233068	-0.407448451	0.102153015	0.202380165	0.102006854	IGF2R
1616	IGFBP2	-16.3872083	-5.113653183	-11.27355512	1	1	0.167487767	IGFBP2
1617	IGFBP5	5.346848806	1.121620178	4.225228628	0.586571994	0.942376855	0.700652715	IGFBP5
1618	IGFBP7	-0.282001495	-1.115703583	0.833702087	0.688568606	0.062608424	0.150042082	IGFBP7
1619	IK	-0.584533691	0.481442769	-1.065976461	0.023273616	0.173919613	0.041084649	IK
1620	IKBIP	-0.532284419	-1.757520676	1.225236257	0.436565547	0.062640686	0.052849035	IKBIP
1621	IKBKB	0.219936371	0.136053721	0.08388265	0.723933118	0.834383162	0.91325526	IKBKB
1622	IKBKG	0.068769455	0.130924225	-0.06215477	0.84166943	0.759558683	0.867192108	IKBKG
1623	IL1RN	-2.772060394	-3.245699565	0.47363917	0.035700984	0.007951417	0.715748322	IL1RN
1624	ILF2	0.009190877	0.151475906	-0.142285029	0.982860205	0.262916877	0.404213544	ILF2
1625	ILF3	-0.149584452	0.138204575	-0.287789027	0.032817321	0.139503434	0.036641026	ILF3
1626	ILK	-0.031581879	-0.603350322	0.571768443	0.767199576	0.015054705	0.034429066	ILK
1627	ILKAP	0.01358668	0.176025391	-0.162438711	1	0.317314443	0.761333333	ILKAP
1628	ILVBL	1.034217199	0.726282756	0.307934443	0.039006931	0.024087194	0.458318879	ILVBL
1629	IMMT	0.608889262	0.281975428	0.326913834	0	0.027708738	0.034849817	IMMT
1630	IMPA1	-0.46718661	-0.247123083	-0.220063527	0.025776407	0.012509091	0.177971244	IMPA1
1631	IMPACT	-0.409412384	-0.414983114	0.00557073	0.306646465	0.138837135	1	IMPACT
1632	IMPAD1	0.364404043	0.445118586	-0.080714544	0.062008386	0.095927545	0.808611111	BPNT2
1633	IMPDH1	0.287057241	0.359892527	-0.072835287	0.288887367	0.094780213	0.850315512	IMPDH1
1634	IMPDH2	-1.056899389	-0.377702077	-0.679197311	0.022741049	0.251945369	0.110037492	IMPDH2
1635	INF2	-0.768111547	-0.243460973	-0.524650574	0.019212064	0.138084177	0.06616158	INF2
1636	INIP	-0.927787781	-0.227713903	-0.700073878	0.011597796	0.433845509	0.0565	INIP
1637	INPP1	0.299067815	-0.59759903	0.896666845	0.770591162	0.116281818	0.282584767	INPP1
1638	INPP4A	-0.398408254	-0.534366608	0.135958354	0.050071991	0.042200194	0.523909698	INPP4A
1639	INPPL1	1.382718404	1.417279561	-0.034561157	0	0.005333333	0.884096683	INPPL1
1640	INTS1	-4.607873281	-4.576194127	-0.031679153	0.609173633	0.647602862	1	INTS1
1641	INTS2	-4.834749858	0.134858449	-4.969608307	0.381356806	1	0.418473111	INTS2
1642	INTS3	0.085984548	0.1974322	-0.111447652	0.953836715	0.250191945	0.917661694	INTS3
1643	INTS4	-0.203763962	0.264115651	-0.467879613	0.256422535	0.058977564	0.070488656	INTS4
1644	INTS6	-9.605990728	-4.363363266	-5.242627462	0.105676786	0.620478117	0.390757366	INTS6
1645	INTS7	-0.036216736	0.246121089	-0.282337825	0.976652601	0.626750527	0.664279365	INTS7
1646	INTS9	4.144582113	-0.679916382	4.824498495	0.515961494	0.026034913	0.461747922	INTS9
1647	IPO11	-0.540408452	0.099038442	-0.639446894	0.150196393	0.806475405	0.140180262	IPO11
1648	IPO4	-0.598836263	-0.207413991	-0.391422272	0.060958399	0.628592726	0.347514874	IPO4
1649	IPO5	-0.502669652	0.043100357	-0.545770009	0.028392442	0.876177474	0.050404598	IPO5
1650	IPO7	0.311959585	0.431923548	-0.119963964	0.046910569	0.020177496	0.407785867	IPO7
1651	IPO8	-0.390021006	-0.249388377	-0.140632629	0.63781879	0.741227531	0.859538703	IPO8
1652	IPO9	-0.399300893	-0.408847809	0.009546916	0.099704245	0.16994347	0.986262685	IPO9
1653	IQGAP1	-0.813405355	-1.103382111	0.289976756	0.004987654	0.0124	0.066365591	IQGAP1
1654	IQGAP3	-11.98492241	-8.900635401	-3.084287008	0.058470968	0.152190766	0.069980786	IQGAP3
1655	IQSEC1	-0.085627874	-0.208944321	0.123316447	1	0.995712707	1	IQSEC1
1656	IRAK4	-8.467506409	-4.284316381	-4.183190028	0.164047337	0.659891092	0.524061088	IRAK4
1657	IRF2BP2	-1.623062134	-0.779972076	-0.843090057	0.014849188	0.062101961	0.019534328	IRF2BP2
1658	IRF2BPL	-0.747568131	-0.555568059	-0.192000071	0.021384886	0.049304272	0.211010157	IRF2BPL
1659	IRF3	0.102458954	4.632669449	-4.530210495	0.733938222	0.527119642	0.541944793	IRF3
1660	IRGQ	0.475027084	0.324155172	0.150871913	0.02799115	0.136451128	0.402023005	IRGQ
1661	IRS1	-1.675461451	-0.789757411	-0.885704041	0.004938875	0.065346595	0.05425518	IRS1
1662	ISCA2	2.008041382	1.471782684	0.536258698	0.007114035	0.020912173	0.151407163	ISCA2
1663	ISCU	0.631904602	0.263032277	0.368872325	0.029465803	0.234871435	0.176709291	ISCU
1664	ISG20L2	-4.801352183	-8.858118693	4.05676651	1	1	0.6910617	ISG20L2
1665	ISOC1	-0.428152084	-0.333855947	-0.094296138	0.088615239	0.053922428	0.769873776	ISOC1
1666	ISOC2A	1.623317719	-0.836474101	2.459791819	0.024564184	0.150794911	0.02669869	ISOC2
1667	IST1	-0.407150904	-0.075819651	-0.331331253	0.026332326	0.695357766	0.092634827	IST1
1668	ISY1	-14.84147644	0	-14.84147644	0.984491655	0.977693523	0.970109781	ISY1-RAB43
1669	ISYNA1	-0.640244166	-0.264321645	-0.375922521	0.013726061	0.168551859	0.056488421	ISYNA1
1670	ITCH	-0.915347417	-0.317368825	-0.597978592	0.046220408	0.023085227	0.1510127	ITCH
1671	ITGA3	-0.628492355	-0.807102203	0.178609848	0.34969196	0.032622703	0.861354906	ITGA3
1672	ITGA5	0.405200958	0.412901561	-0.007700602	0.022376068	0.122489137	0.99160349	ITGA5
1673	ITGA7	1.511909485	1.49226888	0.019640605	0.009071161	0.005082353	0.943731477	ITGA7
1674	ITGAV	0.155061086	-0.829556783	0.984617869	0.065565931	0.016865832	0.014848921	ITGAV
1675	ITGB1	0.258480708	-0.154752731	0.413233439	0.024813291	0.142304416	0.02281519	ITGB1
1676	ITGB1BP2	14.42683411	10.10326513	4.32356898	0.973948237	0.141709828	0.958633036	ITGB1BP2
1677	ITGB3	-0.899872462	-1.534896215	0.635023753	0.071922039	0.0465023	0.098703678	ITGB3
1678	ITGB5	1.665641149	-0.798099518	2.463740667	0.005052632	0.049417678	0.021142857	ITGB5
1679	ITIH3	-16.49029414	0	-16.49029414	1	1	1	ITIH3
1680	ITM2B	14.8210748	14.8210748	0	0.988728426	0.983017926	0.975397683	ITM2B
1681	ITPA	0.522965749	0.136889776	0.386075974	0.046833527	0.198594744	0.133383004	ITPA
1682	ITPR2	10.62768682	5.188687007	5.438999812	1	0.663998819	1	ITPR2
1683	ITPR3	-0.898629506	-0.482180913	-0.416448593	0.006860927	0.033492473	0.02775	ITPR3
1684	ITPRIP	0.627125422	-0.366263708	0.99338913	0.420085732	0.188870633	0.264329707	ITPRIP
1685	ITSN1	0.017133713	-0.434235891	0.451369604	0.943532869	0.023922865	0.018324528	ITSN1
1686	IVD	1.201332728	0.636072795	0.565259934	0.009463744	0.029423571	0.068664908	IVD
1687	IVNS1ABP	0.635587057	0.240980784	0.394606272	0.009507745	0.107155369	0.048082725	IVNS1ABP
1688	IWS1	-0.747332891	4.916503906	-5.663836797	0.23697044	0.462424079	0.397952381	IWS1
1689	JAGN1	0.511081696	0.367066701	0.144014994	0.064115882	0.128714912	0.70785031	JAGN1
1690	JAK1	-4.649829865	-13.85717265	9.207342784	0.996856817	0.990660874	0.20481606	JAK1
1691	JCAD	0	-4.513459524	4.513459524	0.985380587	0.978798012	0.970987113	JCAD
1692	JPH1	16.46348763	16.46348763	0	1	1	1	JPH1
1693	JPH2	4.956508637	3.206784566	1.74972407	0.001430303	0.005290323	0.041430986	JPH2
1694	JSRP1	5.310185115	4.674704234	0.635480881	0.014918415	0.011612121	0.602352728	JSRP1
1695	JUND	-9.760919571	4.652789434	-14.413709	0.126249158	0.981681396	0.974291289	JUND
1696	JUP	0.511153539	0.379718145	0.131435394	0.031062108	0.090824903	0.612772224	JUP
1697	KALRN	0.664836884	-0.142407099	0.807243983	0.132280498	0.444385093	0.128134454	KALRN
1698	KANK2	0.259916941	-0.381243388	0.641160329	0.02530071	0.047924528	0.015426087	KANK2
1699	KARS	-0.050540924	0.21011289	-0.260653814	0.651719045	0.086888154	0.066546429	KARS1
1700	KCMF1	5.239374797	5.217512767	0.02186203	0.380821901	0.434533798	1	KCMF1
1701	KCTD17	-0.318838755	-0.292533239	-0.026305517	0.733982805	0.763225589	0.971916646	KCTD17
1702	KCTD5	-0.319428762	-0.578674952	0.25924619	0.206728497	0.088645669	0.361184072	KCTD5
1703	KDELR2	6.356068929	2.085798899	4.27027003	0.350436129	0.35061035	0.638935134	KDELR2
1704	KDELR3	0.453289668	-0.438119253	0.89140892	0.10400179	0.133071312	0.046025707	KDELR3
1705	KDM1A	-1.514638901	-0.207122803	-1.307516098	0.002051661	0.765384141	0.060499508	KDM1A
1706	KDM2A	-9.899359385	4.746332169	-14.64569155	0.127452331	1	0.997601858	KDM2A
1707	KDM3B	-0.485159556	-0.043480555	-0.441679001	0.381094684	0.720230439	0.49204276	KDM3B
1708	KHDRBS1	-0.773501078	-0.355728149	-0.417772929	0.011164265	0.086183755	0.080428912	KHDRBS1
1709	KHSRP	-0.760904312	-0.473934174	-0.286970139	0	0.024059219	0.058543967	KHSRP
1710	KIDINS220	0.174592336	8.069169362	-7.894577026	0.750184049	0.165891945	0.181070339	KIDINS220
1711	KIF11	-13.36272939	-8.796010971	-4.566718419	1	0.998653758	0.465482462	KIF11
1712	KIF13B	0.677508036	-0.636968613	1.314476649	0.463629961	0.176127106	0.20458532	KIF13B
1713	KIF15	-15.39523951	0	-15.39523951	1	1	1	KIF15
1714	KIF1B	-4.918948491	-0.079468409	-4.839480082	0.561156063	1	0.616168509	KIF1B
1715	KIF20A	-14.70183754	-9.181762695	-5.520074844	1	1	0.396718874	KIF20A
1716	KIF23	0	0	0	0.99255025	0.986824601	0.978731996	KIF23
1717	KIF2A	-0.912018458	0.108884176	-1.020902634	0.033660679	0.576812384	0.042434302	KIF2A
1718	KIF3A	0.072104136	0.19294548	-0.120841344	0.758222813	0.215965781	0.596381703	KIF3A
1719	KIF3B	-0.382422129	0.112817764	-0.495239894	0.241140603	0.831644517	0.053160714	KIF3B
1720	KIF4	-4.095694224	-1.885554632	-2.210139593	0.029832148	0.057661238	0.184394917	KIF4A
1721	KIF5B	0.822985967	0.804323196	0.018662771	0	0.004909091	0.88923069	KIF5B
1722	KIFAP3	-0.123368581	0.25138855	-0.374757131	0.35057732	0.293570909	0.144387606	KIFAP3
1723	KIFC5B	4.999219259	-0.621549606	5.620768865	0.994585555	0.972178018	0.980743549	KIFC1
1724	KLC1	1.013543447	0.941115697	0.07242775	0	0.005853659	0.448526671	KLC1
1725	KLC2	0.699156443	0.853792826	-0.154636383	0.019933148	0.024540397	0.66126657	KLC2
1726	KLC4	0.557330449	0.638258616	-0.080928167	0.075714145	0.093519084	0.742466447	KLC4
1727	KLHDC4	-5.969218572	-5.13529714	-0.833921433	0.315656417	0.438978487	0.077410214	KLHDC4
1728	KLHL30	12.81057866	1.608729045	11.20184962	0.082725	0.01648	0.15784764	KLHL30
1729	KLHL31	14.59062449	14.59062449	0	1	1	0.99690715	KLHL31
1730	KLHL40	19.06512006	12.26086807	6.804251989	1	0.071478762	1	KLHL40
1731	KLHL41	10.19573339	8.104211172	2.091522217	0	0.007953846	0.078704362	KLHL41
1732	KNTC1	-14.40862592	-4.497427623	-9.911198298	1	1	0.166564854	KNTC1
1733	KPNA1	0.558450699	0.54685847	0.011592229	0.355261539	0.528506232	1	KPNA1
1734	KPNA2	-0.939126333	-0.614362717	-0.324763616	0.208659455	0.050643777	0.740110223	KPNA2
1735	KPNA3	-0.084225973	-0.073385874	-0.010840098	0.280069013	0.311363239	0.924924471	KPNA3
1736	KPNA4	-0.082817078	-0.075833003	-0.006984075	0.706384971	0.415540214	0.983824016	KPNA4
1737	KPNA6	0.0167497	0.102902095	-0.086152395	0.976614177	0.271586093	0.756183858	KPNA6
1738	KPNB1	-0.590141932	-0.395451228	-0.194690704	0.020344828	0.00503125	0.241208897	KPNB1
1739	KRAS	4.735870997	-0.847844442	5.583715439	0.481898165	0.025742675	0.428604087	KRAS
1740	KRR1	-0.318070094	-0.166641235	-0.151428858	1	1	1	KRR1
1741	L2HGDH	0.962498983	0.602056503	0.36044248	0.02378282	0.11629124	0.141152928	L2HGDH
1742	L3HYPDH	0	-8.9784139	8.9784139	0.975689763	0.969380175	0.961422879	L3HYPDH
1743	LACTB	0.448766073	0.578099569	-0.129333496	0.009015873	0.1368124	0.764110112	LACTB
1744	LACTB2	-0.212197622	-0.179228465	-0.032969157	0.101948672	0.147139189	0.84904137	LACTB2
1745	LAMA2	5.13710467	0.820730845	4.316373825	0.384095328	0.028828571	0.549957527	LAMA2
1746	LAMA3	5.176430384	0.633166631	4.543263753	0.374579463	0.140544218	0.511274592	LAMA3
1747	LAMA5	2.785861969	1.525526047	1.260335922	0.115109952	0.018626466	0.510034638	LAMA5
1748	LAMB1	-0.460637411	-0.263426463	-0.197210948	0.02590755	0.109923213	0.247017182	LAMB1
1749	LAMB2	14.81902822	14.81902822	0	1	1	1	LAMB2
1750	LAMC1	1.072759628	1.212821325	-0.140061696	0.001542484	0.038680081	0.747121229	LAMC1
1751	LAMP1	0.038370132	0.019208272	0.01916186	0.649365935	0.982313582	0.977166911	LAMP1
1752	LAMP2	-0.013432185	-0.42803065	0.414598465	0.978404115	0.149882713	0.16547247	LAMP2
1753	LAMTOR1	0.134614309	0.158237457	-0.023623149	0.2473041	0.26203196	0.910209243	LAMTOR1
1754	LAMTOR2	-0.063568751	-0.358612696	0.295043945	0.86922541	0.100744015	0.245908463	LAMTOR2
1755	LAMTOR3	0.289831162	0.00391833	0.285912832	0.237332853	1	0.403810685	LAMTOR3
1756	LAMTOR5	-0.114561081	-0.28184255	0.167281469	0.782409067	0.383754412	0.178040695	LAMTOR5
1757	LANCL1	0.093311946	0.420523326	-0.32721138	0.501241095	0.077838665	0.130241603	LANCL1
1758	LANCL2	-0.452615102	-0.210978826	-0.241636276	0.065599589	0.372357784	0.406827143	LANCL2
1759	LAP3	0.280717214	0.237344742	0.043372472	0.052292845	0.014573363	0.780803673	LAP3
1760	LARP1	-0.199700673	0.191122055	-0.390822729	0.332515959	0.3026256	0.09904682	LARP1
1761	LARP4	-0.565884908	0.394976298	-0.960861206	0.191329515	0.253474043	0.09234757	LARP4
1762	LARP4B	0.165739695	0.670592626	-0.504852931	0.314400268	0.062843823	0.098772222	LARP4B
1763	LARP7	-1.070116043	-0.105577469	-0.964538574	0.018831418	0.783035556	0.045126162	LARP7
1764	LARS	-0.02846845	0.176485062	-0.204953512	0.952357054	0.030779134	0.428607613	LARS1
1765	LARS2	2.400454839	1.432016373	0.968438466	0.033619747	0.024969072	0.311202847	LARS2
1766	LAS1L	-0.633823395	0.130455017	-0.764278412	0.100101403	0.84354543	0.073035654	LAS1L
1767	LASP1	-0.686829885	-0.567567825	-0.11926206	0.010734824	0.066823353	0.691929566	LASP1
1768	LBH	-0.420309067	-1.138717651	0.718408585	0.09853211	0.012962779	0.047053817	LBH
1769	LBR	-0.789571762	-0.027130763	-0.762440999	0.004065753	0.904064798	0.014659218	LBR
1770	LCLAT1	-0.035029729	0.181980133	-0.217009862	0.971257003	0.773698493	0.430514089	LCLAT1
1771	LCMT1	0.417447408	0.227330526	0.190116882	0.013896261	0.122206589	0.223652569	LCMT1
1772	LDB1	-5.532441457	4.559130987	-10.09157244	0.338909922	0.660162274	0.175293527	LDB1
1773	LDB3	11.58166186	7.144817352	4.436844508	0.076936004	0.012704546	0.469508089	LDB3
1774	LDHA	-0.381347656	-0.192933401	-0.188414256	0.018468504	0.287578606	0.286683976	LDHA
1775	LDHB	15.08106422	5.7340463	9.347017924	0.987833447	0.380153789	0.974070311	LDHB
1776	LDLR	2.156471888	1.969732285	0.186739604	0.022450085	0.024513762	0.849595364	LDLR
1777	LDLRAP1	-4.696629842	-4.361858368	-0.334771474	0.359069649	0.451383665	0.256328396	LDLRAP1
1778	LEMD2	0.899003347	0.197518031	0.701485316	0.043315185	0.180652983	0.096014184	LEMD2
1779	LEMD3	0.232577006	-0.063111623	0.295688629	0.300345763	0.806239692	0.275420099	LEMD3
1780	LENG8	-4.554039002	-0.450400035	-4.103638967	0.308818029	0.971863939	0.443914779	LENG8
1781	LEO1	4.826668421	4.826668421	0	0.984935921	0.978355917	0.970767631	LEO1
1782	LETM1	1.068641663	0.259485245	0.809156418	0.011349229	0.094839599	0.040975469	LETM1
1783	LETMD1	0.666400909	-0.254472733	0.920873642	0.011967872	0.180566794	0.015559322	LETMD1
1784	LGALS1	-0.284280141	-0.06487147	-0.219408671	0.033228706	0.497919842	0.102705722	LGALS1
1785	LGALS3	-0.798347473	-0.13234965	-0.665997823	0.016805815	0.717289655	0.039774046	LGALS3
1786	LGALS3BP	0	-9.886500041	9.886500041	0.986940086	0.980570394	0.972966923	LGALS3BP
1787	LGALS9	-1.157148997	-0.740553538	-0.416595459	0.021438597	0.013041363	0.180637795	LGALS9B
1788	LGMN	0.682811101	0.197728475	0.485082626	0.023725142	0.700969838	0.232269042	LGMN
1789	LIAS	0.7579422	0.90931193	-0.151369731	0.016915565	0.022401154	0.656015086	LIAS
1790	LIG1	-3.378595988	-1.294463476	-2.084132512	0.015742639	0.007842105	0.064771611	LIG1
1791	LIG3	-0.642748515	-0.00200208	-0.640746435	0.041293178	1	0.077425743	LIG3
1792	LIMA1	-0.255288442	-0.101660411	-0.153628031	0.102827122	0.364683	0.368616184	LIMA1
1793	LIMD1	5.006343842	5.006343842	0	0.974165588	0.967	0.958847064	LIMD1
1794	LIMS1	-0.207886378	-0.736495336	0.528608958	0.254085482	0.01470615	0.045571429	LIMS1
1795	LIN7C	-0.302846909	-0.267154058	-0.035692851	0.013293814	0.113424435	0.863644421	LIN7C
1796	LIPA	-0.026103973	-0.011229833	-0.01487414	0.985024793	0.994725698	0.978252806	LIPA
1797	LLGL1	-0.886405945	-0.274922053	-0.611483892	0.011461756	0.169324866	0.015857868	LLGL1
1798	LMAN1	0.185834885	-0.75517718	0.941012065	0.074071287	0.059602544	0.046883249	LMAN1
1799	LMAN2	0.370704015	0.058395386	0.312308629	0.083079731	0.808555464	0.188265247	LMAN2
1800	LMAN2L	5.711078008	10.16102537	-4.449947357	0.318874084	0.164189911	0.655722416	LMAN2L
1801	LMCD1	11.05975278	-0.480965296	11.54071808	0.118928418	0.134498642	0.163112051	LMCD1
1802	LMF2	-0.509179433	-0.362756093	-0.14642334	0.018877863	0.094077166	0.421149667	LMF2
1803	LMNA	-0.186000824	-0.138614655	-0.047386169	0.01578425	0.211570068	0.715611965	LMNA
1804	LMNB1	-1.012072245	-0.406649272	-0.605422974	0	0.016849817	0.0202	LMNB1
1805	LMNB2	0.794965744	0.864653905	-0.069688161	0.007631692	0.00556	0.724474256	LMNB2
1806	LMO7	-0.00114886	0.645688375	-0.646837235	1	0.023622003	0.033939164	LMO7
1807	LMOD1	-0.341842651	-0.799740473	0.457897822	0.675632856	0.145052632	0.552939196	LMOD1
1808	LMOD2	9.366000493	13.76576424	-4.399763743	0.123278744	0.092307102	0.637495009	LMOD2
1809	LMOD3	16.9025898	16.9025898	0	1	1	1	LMOD3
1810	LNPEP	0.03629303	0.234994888	-0.198701859	0.821129301	0.095885215	0.15708149	LNPEP
1811	LONP1	0.650170008	0.382475535	0.267694473	0.019966728	0.080139344	0.188215534	LONP1
1812	LONP2	-0.047440211	-0.201039632	0.153599421	0.928286933	0.406411511	0.651560209	LONP2
1813	LOX	-0.308507284	-0.607687632	0.299180349	0.264019567	0.342228528	0.709719249	LOX
1814	LPCAT3	1.24985377	0.924292882	0.325560888	0.013269521	0.048975439	0.13330541	LPCAT3
1815	LPIN3	0.827732086	0.157979329	0.669752757	0.140117647	0.87975634	0.286634146	LPIN3
1816	LPP	-0.274316788	-0.994988124	0.720671336	0.020667857	0.004453608	0.013631068	LPP
1817	LRBA	8.280907949	12.47883288	-4.197924932	0.149133226	0.992703941	0.985017431	LRBA
1818	LRCH1	-11.678346	-12.29962031	0.621274312	0.987386564	0.981236693	0.269562396	LRCH1
1819	LRCH3	-0.673842748	-0.627416611	-0.046426137	0.258352776	0.336676425	0.938826401	LRCH3
1820	LRP1	-0.073489507	-0.055278778	-0.018210729	0.228393013	0.78960819	0.930977655	LRP1
1821	LRPAP1	0.355944316	0.005447388	0.350496928	0.039704261	0.965716555	0.062655399	LRPAP1
1822	LRPPRC	0.525047302	0.56027476	-0.035227458	0.010684849	0.028941177	0.874297982	LRPPRC
1823	LRRC20	-0.288980484	0.052708308	-0.341688792	0.275570191	0.811564908	0.261359697	LRRC20
1824	LRRC40	-1.314706167	-0.59591039	-0.718795776	0.010815951	0.034478814	0.071248276	LRRC40
1825	LRRC41	-9.698615392	-9.407131831	-0.291483561	0.118225848	0.178190887	0.687558087	LRRC41
1826	LRRC47	0.216199875	0.23022906	-0.014029185	0.076404715	0.048670213	0.936044921	LRRC47
1827	LRRC57	10.94176865	0.670126597	10.27164205	0.07912233	0.37952314	0.139217391	LRRC57
1828	LRRC58	8.215150833	3.913525264	4.30162557	0.206261976	0.589000614	0.67949014	LRRC58
1829	LRRC59	-0.207080841	-0.201483409	-0.005597433	0.114112615	0.155846851	0.970992396	LRRC59
1830	LRRFIP1	0.094263077	0.195815404	-0.101552328	0.786090574	0.082965148	0.76238428	LRRFIP1
1831	LRRFIP1	-1.192405065	-0.570479711	-0.621925354	0.001296703	0.016926391	0.026116592	LRRFIP1
1832	LRRFIP1	14.40914917	14.40914917	0	0.999367216	0.993159101	0.985469481	LRRFIP1
1833	LRRK2	-0.606691361	-0.829107285	0.222415924	0.029215007	0.024411067	0.107573618	LRRK2
1834	LSG1	-0.535158793	0.209737142	-0.744895935	0.256898275	0.273138158	0.194115513	LSG1
1835	LSM1	-0.231285095	-0.259365082	0.028079987	0.706620577	0.791607626	0.977246703	LSM1
1836	LSM12	-0.245857239	0.375677745	-0.621534983	0.070530242	0.050895727	0.013316129	LSM12
1837	LSM14A	-0.163756688	0.011123657	-0.174880346	0.31717906	0.980757021	0.396561733	LSM14A
1838	LSM2	0.17901357	0.041965485	0.137048086	0.445998795	0.930357233	0.629941507	LSM2
1839	LSM3	-0.702875773	-0.334831238	-0.368044535	0.022742952	0.21839031	0.108240106	LSM3
1840	LSM4	-0.737292608	-0.120197932	-0.617094676	0	0.512224384	0.04119888	LSM4
1841	LSM6	-0.509396871	-0.078542074	-0.430854797	0.02610848	0.58133004	0.071113814	LSM6
1842	LSM8	-0.475288391	-0.135775248	-0.339513143	0.070258325	0.110541177	0.197311227	LSM8
1843	LSP1	0.755544027	-0.221389771	0.976933797	0.045417902	0.791879558	0.136023188	LSP1
1844	LSS	-0.356906891	-0.498707453	0.141800563	0.044662299	0.016547135	0.424191408	LSS
1845	LTA4H	-0.020394643	-0.29719162	0.276796977	0.834279782	0.016670391	0.014549708	LTA4H
1846	LTN1	0.594509125	0.193204244	0.401304881	0.088798109	0.706941279	0.159011765	LTN1
1847	LTV1	-4.377211253	0	-4.377211253	0.984269673	0.977252425	0.969671709	LTV1
1848	LUC7L	-6.778119405	-5.187632879	-1.590486527	0.274517337	0.449378694	0.022114943	LUC7L
1849	LUC7L2	-0.479961395	-0.104138056	-0.375823339	0.045390995	0.403322988	0.108915033	LUC7L2
1850	LUC7L3	0.119433085	-0.140354157	0.259787242	0.741130784	0.250267123	0.385734113	LUC7L3
1851	LUZP1	-0.047753016	-0.360308965	0.312555949	0.857229504	0.062895592	0.09475	LUZP1
1852	LXN	-0.64875857	-0.589776993	-0.058981578	0.013286255	0.016880734	0.821554608	LXN
1853	LY75	1.085934321	0.463730494	0.622203827	0.031058496	0.109469823	0.170931017	LY75
1854	LYAR	-2.195821762	-0.212771098	-1.983050664	0.011453793	0.875042816	0.068653205	LYAR
1855	LYPLA1	0.111733755	-0.299840291	0.411574046	0.550577905	0.329696923	0.196440646	LYPLA1
1856	LYPLA2	0.261148453	-0.190251668	0.451400121	0.147905068	0.377804009	0.053290466	LYPLA2
1857	LZIC	0.242588043	0.608130773	-0.36554273	0.256004228	0.039258964	0.157995713	LZIC
1858	LZTFL1	1.612651825	0.768312454	0.844339371	0.022684385	0.182824762	0.05305618	LZTFL1
1859	M6PR	-0.210158666	-0.22148641	0.011327744	0.398447687	0.415031384	0.95949222	M6PR
1860	MACROD1	2.618618647	0.42926534	2.189353307	0.015605889	0.509534959	0.040457308	MACROD1
1861	MAD1L1	-5.770696004	-4.947715124	-0.822980881	0.340581463	0.481428953	0.059534137	MAD1L1
1862	MAD2L1	-12.36831093	-9.499973933	-2.868336995	0.087708294	0.208176685	0.015147541	MAD2L1
1863	MAGED1	-0.150806427	0.065303803	-0.21611023	0.222136946	0.844197213	0.332886135	MAGED1
1864	MAGOH	-0.65086174	-0.440934499	-0.209927241	0.021741095	0.012766169	0.242898475	MAGOH
1865	MAGT1	-0.521071752	-0.807881673	0.286809921	0.20141017	0.076427673	0.451098857	MAGT1
1866	MAK16	-0.477982839	9.684607824	-10.16259066	0.017637097	0.210697548	0.193652798	MAK16
1867	MAN2A1	-1.303446452	-1.048037211	-0.255409241	0	0.00789404	0.143538462	MAN2A1
1868	MAN2B1	-0.037810644	-0.496913274	0.459102631	0.943825741	0.091989744	0.092790015	MAN2B1
1869	MAN2B2	-0.192181905	-0.460321426	0.268139521	0.686926588	0.272178218	0.449452341	MAN2B2
1870	MAN2C1	0.588130315	-0.020402273	0.608532588	0.070980905	0.95872351	0.108696791	MAN2C1
1871	MANF	0.073230743	-0.345494588	0.418725332	0.434208068	0.115808329	0.086527778	MANF
1872	MAOA	0.553712209	-0.228314082	0.782026291	0.01913881	0.070285714	0.034930626	MAOA
1873	MAOB	0.565683365	0.43285052	0.132832845	0.249151989	0.399671253	0.758492754	MAOB
1874	MAP1A	0.034533819	-0.054578145	0.089111964	0.838936236	0.808786652	0.585659042	MAP1A
1875	MAP1B	0.243086497	0.71873792	-0.475651423	0.003018634	0.026032704	0.058784913	MAP1B
1876	MAP1LC3A	1.262624741	1.310612361	-0.04798762	0.000811594	0.008481675	0.695749504	MAP1LC3A
1877	MAP1S	0.597485224	0.338144302	0.259340922	0.015227429	0.08323262	0.099955862	MAP1S
1878	MAP2K1	0.105484009	-0.255175273	0.360659281	0.444240121	0.056638544	0.065762896	MAP2K1
1879	MAP2K2	-0.363460541	0.023282369	-0.38674291	0.127398825	0.971807182	0.245772414	MAP2K2
1880	MAP2K3	-0.555061976	-0.609554927	0.05449295	0.093670391	0.155249622	0.932224393	MAP2K3
1881	MAP2K4	1.070430756	-0.120735804	1.19116656	0.092632367	0.390164343	0.122511971	MAP2K4
1882	MAP3K4	-4.059789658	0.472536723	-4.53232638	0.474042249	0.972711548	0.423224633	MAP3K4
1883	MAP4	0.081427256	0.025689443	0.055737813	0.317110667	0.872042061	0.669385764	MAP4
1884	MAP4K4	-0.000387192	-0.152359009	0.151971817	1	0.513083495	0.620111838	MAP4K4
1885	MAP4K5	-9.891057332	-9.539084752	-0.35197258	0.135886233	0.202563678	0.087893455	MAP4K5
1886	MAP6	-0.61551412	-1.192473094	0.576958974	0.023033469	0.018280822	0.102635807	MAP6
1887	MAP7D1	0.162951787	0.724787394	-0.561835607	0.530795711	0.043340866	0.022566845	MAP7D1
1888	MAPK1	-0.413806915	-0.385316213	-0.028490702	0.065985685	0.004205128	0.91491388	MAPK1
1889	MAPK12	14.37475014	9.802028656	4.572721481	0.989400725	0.165861561	0.976062727	MAPK12
1890	MAPK14	-1.14297994	-0.880062739	-0.262917201	0.025530139	0.058791599	0.26299706	MAPK14
1891	MAPK3	-0.446788152	-0.550621669	0.103833516	0.022318841	0.010666667	0.55546343	MAPK3
1892	MAPK8IP3	5.041225433	4.837917964	0.20330747	0.419558824	0.512208684	0.997659595	MAPK8IP3
1893	MAPK9	0.009572347	0.071194967	-0.06162262	0.994736537	0.849211313	0.811797171	MAPK9
1894	MAPKAPK2	-0.661332448	-0.306605657	-0.354726791	0.011768913	0.128785518	0.096659155	MAPKAPK2
1895	MAPRE1	-0.337779363	-0.174698512	-0.163080851	0.067397456	0.131439171	0.381225238	MAPRE1
1896	MAPRE3	1.117990494	0.842007319	0.275983175	0.014831776	0.007403727	0.314967438	MAPRE3
1897	MAPT	14.79627864	14.79627864	0	1	1	1	MAPT
1898	MARCKSL1	-1.540021261	-0.313509623	-1.226511637	0	0.070820476	0.015938776	MARCKSL1
1899	MARK2	-0.306650162	-0.127730052	-0.17892011	0.2397341	0.775838485	0.570931279	MARK2
1900	MARK3	5.161151886	5.250658035	-0.089506149	0.424673171	0.454421268	1	MARK3
1901	MARS2	4.801352183	4.801352183	0	1	0.999806139	0.994137963	MARS2
1902	MAT2A	-0.227825165	0.146073024	-0.373898188	0.4105328	0.169548828	0.247303602	MAT2A
1903	MAT2B	0.190009435	0.095964432	0.094045003	0.07024735	0.250420197	0.394584482	MAT2B
1904	MATR3	-0.230988185	0.300715764	-0.531703949	0.028225146	0.021402124	0.013275862	MATR3
1905	MAVS	0.49084727	-0.218921026	0.709768295	0.339020568	0.293970921	0.247607709	MAVS
1906	MB	16.24819692	11.79332415	4.454872767	0.02216681	0	0.30211652	MB
1907	MBD3	0.55054601	-0.210192998	0.760739009	0.808271062	0.757128205	0.713193729	MBD3
1908	MBNL1	-0.590936025	-0.29699707	-0.293938955	0.004517767	0.134656571	0.144957936	MBNL1
1909	MBNL2	0	-8.918727875	8.918727875	0.98029104	0.973519101	0.965312655	MBNL2
1910	MCAT	0.521514893	0.409911474	0.111603419	0.01570354	0.117281993	0.709468838	MCAT
1911	MCCC1	1.561655045	0.305363973	1.256291072	0.019739777	0.335673092	0.055462113	MCCC1
1912	MCCC2	0.641219457	-0.076699575	0.717919032	0.00901833	0.777477197	0.034294118	MCCC2
1913	MCM2	-2.424629847	-0.65934817	-1.765281677	0.001611374	0.02500129	0.012941177	MCM2
1914	MCM3	-2.547693888	-0.727184296	-1.820509593	0	0.020541732	0.021	MCM3
1915	MCM4	-2.342965444	-0.592268626	-1.750696818	0	0.166430603	0.020222874	MCM4
1916	MCM5	-2.532731374	-0.985546112	-1.547185262	0.001289618	0.036819028	0.0168	MCM5
1917	MCM6	-2.438330968	-0.678519567	-1.759811401	0.000896	0.068927407	0.02	MCM6
1918	MCM7	-2.49904569	-0.915265401	-1.583780289	0	0.042784276	0.02232967	MCM7
1919	MCMBP	-9.895200729	-4.562152227	-5.333048503	0.111502199	0.626623306	0.404316619	MCMBP
1920	MCTS1	0.252740224	-0.15313975	0.405879974	0.020120769	0.28245303	0.048888367	MCTS1
1921	MCU	1.839387894	1.236832301	0.602555593	0	0.012933333	0.070466899	MCU
1922	MDH1	0.922156652	0.619447072	0.30270958	0.001642512	0.012959596	0.03483959	MDH1
1923	MDH2	0.614752452	0.445576986	0.169175466	0.001388235	0.013352381	0.136004635	MDH2
1924	MDN1	-1.201371511	-0.708621979	-0.492749532	0.022708299	0.120732996	0.309236738	MDN1
1925	MDP1	-0.177623113	-0.117043177	-0.060579936	0.708622995	0.719058824	0.908652771	MDP1
1926	ME1	-1.073987325	-0.646695455	-0.42729187	0	0.028794293	0.083180534	ME1
1927	ME2	-0.274332682	0.004525503	-0.278858185	0.159402062	0.996793666	0.128949881	ME2
1928	MECP2	1.192200343	0.325133642	0.867066701	0.011460545	0.024	0.027809935	MECP2
1929	MECR	0.836273193	-0.020184199	0.856457392	0.00908046	0.952038048	0.01375	MECR
1930	MED1	-0.816539129	0.071517309	-0.888056437	0.044021583	0.774925823	0.067893428	MED1
1931	MED14	3.73815155	7.894853592	-4.156702042	0.661210308	0.992476518	0.984791562	MED14
1932	MED23	-0.729917526	-0.469948451	-0.259969076	0.221810187	0.140989045	0.747379216	MED23
1933	MED24	-4.790397008	-9.252024969	4.46162796	0.997540219	0.991114162	0.661075232	MED24
1934	MED30	-0.425374985	-0.847173691	0.421798706	0.59544579	0.233596484	0.54793498	MED30
1935	MED4	4.307365418	8.563196182	-4.255830765	0.597690664	0.970031348	0.961853527	MED4
1936	MEMO1	0.188039144	0.267086029	-0.079046885	0.148126959	0.065372998	0.689704694	MEMO1
1937	MEST	4.691473007	8.809719086	-4.118246079	0.382298461	0.197935305	0.661782659	MEST
1938	METAP1	0.335650126	0.340780894	-0.005130768	0.053003322	0.080617267	0.993988389	METAP1
1939	METAP2	-0.835123062	-0.318752925	-0.516370138	0.262482518	0.56807	0.609105769	METAP2
1940	METTL7A1	-0.159980138	0.189524333	-0.349504471	0.744084447	0.415401922	0.403698925	METTL7A
1941	MFGE8	0.399552027	0.104349136	0.295202891	0.340203191	0.826809873	0.629707878	MFGE8
1942	MFN1	1.151503245	0.970045726	0.18145752	0.004963145	0.024097561	0.268530221	MFN1
1943	MFN2	0	-4.975684484	4.975684484	1	0.998193548	0.992759131	MFN2
1944	MFSD10	-0.381495794	-1.027707418	0.646211624	0.26867386	0.049460538	0.105164078	MFSD10
1945	MGAT1	-0.566646576	-0.640612284	0.073965708	0.038675095	0.018657718	0.831788023	MGAT1
1946	MGLL	10.51376534	-2.200865428	12.71463076	0.083671942	0.011577039	0.097013333	MGLL
1947	MGP	0.637189229	-0.240045548	0.877234777	0.978971177	0.995981757	0.945205166	MGP
1948	MGST3	0.238824844	0.274680456	-0.035855611	1	0.993193642	1	MGST3
1949	MIA3	0.161949158	-0.109846115	0.271795273	0.199778029	0.632588412	0.18655642	MIA3
1950	MICAL1	0.21501414	-0.399482727	0.614496867	0.244030011	0.008571429	0.057468459	MICAL1
1951	MICAL2	-0.576200485	-0.893986384	0.317785899	0.036853229	0.02252187	0.161866809	MICAL2
1952	MICALL2	1.154850642	1.185468674	-0.030618032	0.014627219	0.01949835	0.939853622	MICALL2
1953	MICU1	0.989733378	0.770638784	0.219094594	0.009742504	0.019434211	0.34297318	MICU1
1954	MICU2	2.630572001	0.901469549	1.729102453	0.045533373	0.192414566	0.151499173	MICU2
1955	MID1	1.604063034	6.534042358	-4.929979324	0	0.382465955	0.5489675	MID1
1956	MIF	-0.719858805	-0.407407125	-0.312451681	0	0.045367837	0.091319465	MIF
1957	MINPP1	1.645008087	0.359781265	1.285226822	0.07364006	0.333401471	0.166555904	MINPP1
1958	MIPEP	0.336997986	0.527730942	-0.190732956	0.009322259	0.264528302	0.727956655	MIPEP
1959	MKI67	-2.390142441	-1.11112086	-1.279021581	0.004926829	0.059812847	0.043616438	MKI67
1960	MKRN2	-0.23559316	0.074280421	-0.309873581	0.74740812	0.914322416	0.585892106	MKRN2
1961	MLEC	0.469010671	0.285420736	0.183589935	0.010717325	0.050545142	0.130735363	MLEC
1962	MLF2	-0.15530014	-0.096867879	-0.058432261	1	1	1	MLF2
1963	MLKL	-1.230993907	-0.59749349	-0.633500417	0.015808463	0.040288823	0.091362963	MLKL
1964	MLST8	0.510125478	5.515702566	-5.005577087	0.036801567	0.458493894	0.52819506	MLST8
1965	MMAA	1.556343714	0.506920497	1.049423218	0.010761006	0.116986954	0.047444169	MMAA
1966	MMP14	0.255933126	0.025850296	0.23008283	0.66172964	0.984685519	0.758764352	MMP14
1967	MMS19	-0.175945918	0.1902167	-0.366162618	0.565056711	0.447534916	0.168590368	MMS19
1968	MOB1A	-0.716267268	-0.213602066	-0.502665202	0.04055121	0.436970833	0.150581216	MOB1A
1969	MOB4	0.681123734	0.384127935	0.296995799	0.008375	0.109777778	0.185635037	MOB4
1970	MOCS3	-0.415937424	0.036622365	-0.452559789	0.994406763	1	0.977455167	MOCS3
1971	MOGS	0.233191808	-0.584815343	0.818007151	0.075728079	0.01069969	0.013939394	MOGS
1972	MON2	-0.504021327	-0.33476003	-0.169261297	0.02543912	0.056606965	0.358157558	MON2
1973	MORC3	-1.042500178	4.292506536	-5.335006714	0.012143617	0.582055521	0.449253792	MORC3
1974	MORF4L1	-10.11183167	0.17063268	-10.28246435	0.143930533	1	0.179011369	MORF4L1
1975	MORF4L2	0	-14.80265045	14.80265045	1	1	0.999459158	MORF4L2
1976	MOSPD1	14.94350815	14.94350815	0	0.977656439	0.97155416	0.963147791	MOSPD1
1977	MOSPD2	0.766237895	4.439328512	-3.673090617	0.297315646	0.522418784	0.624930564	MOSPD2
1978	MOV10	-0.867759069	-1.053824743	0.186065674	0.216476401	0.062342991	0.864162542	MOV10
1979	MPC1	1.345467885	1.216822306	0.128645579	0.01192	0.042345631	0.782926146	MPC1
1980	MPC2	1.180931091	0.567338308	0.613592784	0.00082963	0.01759292	0.015239024	MPC2
1981	MPHOSPH10	-0.276821772	0.047274272	-0.324096044	1	1	0.980981756	MPHOSPH10
1982	MPI	1.560911814	1.000610352	0.560301463	0	0.016543021	0.06613165	MPI
1983	MPP1	-0.82670784	-0.330609004	-0.496098836	0.009132948	0.247136481	0.113983471	MPP1
1984	MPP6	4.509216309	0.167177836	4.342038473	0.461062444	0.839592364	0.535142047	MPP6
1985	MPRIP	0.173968633	-0.354436239	0.528404872	0.077011247	0.022471264	0.015925581	MPRIP
1986	MPST	0.425989151	-0.352717718	0.778706869	0.089603399	0.022651494	0.048299517	MPST
1987	MRC2	-0.495583852	0.101559957	-0.597143809	0.248271886	0.893655636	0.316496865	MRC2
1988	MRE11A	-0.666571299	-0.421480815	-0.245090485	0.031809655	0.13584873	0.28902622	MRE11
1989	MRI1	0.262919744	-0.151343664	0.414263407	0.048660216	0.434498432	0.087798934	MRI1
1990	MRPL1	0.846595128	0.754273097	0.092322032	0.022431107	0.008339483	0.793966685	MRPL1
1991	MRPL10	0.940865199	0.373606364	0.567258835	0.020301818	0.238429192	0.073714286	MRPL10
1992	MRPL11	0.818354289	1.065686544	-0.247332255	0.010832565	0.016714286	0.362107865	MRPL11
1993	MRPL12	0.518628438	0.891898473	-0.373270035	0.019648598	0.018720539	0.072177778	MRPL12
1994	MRPL13	0.666498184	0.395551682	0.270946503	0.009431933	0.06502682	0.161367467	MRPL13
1995	MRPL14	0.40471522	0.781750997	-0.377035777	0.020409704	0.058742949	0.228010787	MRPL14
1996	MRPL15	0.752783457	0.883495967	-0.130712509	0.007648069	0.008496241	0.490151446	MRPL15
1997	MRPL16	0.850158056	0.739486694	0.110671361	0.003066246	0.014336449	0.554304768	MRPL16
1998	MRPL17	-0.075572968	0.743733088	-0.819306056	0.928947131	0.122557414	0.163172123	MRPL17
[truncated: 2,103 more rows]
