# Supplementary material for: The landscape of molecular chaperones across human tissues reveals a layered architecture of core and variable chaperones
Source: Nat Commun. 2021 Apr 12;12:2180. doi: 10.1038/s41467-021-22369-9 (PMC8042005; doi:10.1038/s41467-021-22369-9)
Supplement: Supplementary file 10 — Source Data [file 41467_2021_22369_MOESM10_ESM.xlsx]

## Sheet: Figure 1a
Expressing tissues (#)	Expressed Chaperones (#)	Expressed Non stress-induced chaperones (#)	Expressed Protein-Coding (#)	Expressed Chaperones (%)	Expressed Non stress-induced chaperones (%)	Expressed Protein-Coding (%)
1 - 2	10	5	1797	5.15464	3.84615	10.1589
3 - 4	2	1	802	1.03093	0.769231	4.53389
5 - 6	1	1	681	0.515464	0.769231	3.84985
7 - 8	1	1	468	0.515464	0.769231	2.64571
9 - 10	1	1	357	0.515464	0.769231	2.0182
11 - 12	2	1	314	1.03093	0.769231	1.77511
13 - 14	1	1	282	0.515464	0.769231	1.59421
15 - 16	1	1	283	0.515464	0.769231	1.59986
17 - 18	0	0	280	0	0	1.5829
19 - 20	1	1	308	0.515464	0.769231	1.7412
21 - 22	1	1	372	0.515464	0.769231	2.103
23 - 24	2	1	529	1.03093	0.769231	2.99056
25 - 26	1	1	895	0.515464	0.769231	5.05964
27 - 28	26	17	2008	13.4021	13.0769	11.3517
29	144	97	8313	74.2268	74.6154	46.9953
* Entire data appears in Supplementary Data 1

## Sheet: Figure 1b
Tissue	Chaperone (median expression)	Non stress-induced chaperone (median expression)	Protein coding (median expression)
Adipose1	30.39	25.415	16.225
Adipose2	31.725	23.995	15.045
Artery1	40.355	27.45	17.175
Artery2	32.91	27.255	16.44
Artery3	36.375	25.695	16.83
Brain1	22.31	16.31	10.5125
Brain2	30.87	26.885	18.585
Brain3	20.79	14.655	9.845
Breast	28.19	22.3425	14.815
Colon - Sigmoid	32.09	24.2	15.1
Esophagus1	27.555	22.435	13.7925
Esophagus2	35.755	22.98	13.5525
Esophagus3	29.295	20.8875	13.7025
Heart1	25.105	16.9375	9.5825
Heart2	16.9025	10.455	6.719
Liver	12.93	9.882	6.989
Lung	35.19	25.9	16.55
Muscle - Skeletal	18.8525	12.565	7.438
Nerve - Tibial	37.075	32.1725	19.775
Ovary	38.1	30.49	20.25
Pituitary	36.365	26.29	15.115
Prostate	30.805	24.5	14.73
Skin1	30.5625	22.75	14.38
Skin2	28.4275	22.5325	13.77
Testis	38.67	31.69	14.74
Thyroid	36.9675	28.15	18.235
Uterus	46.53	32.92	21.85
Vagina	33.915	27.57	17.4675
Whole Blood	20.78	12.22	9.072

## Sheet: Figure 1c
Gene name	Chaperone (Yes)	Minmum CRISPR score
A1BG	No	-0.503678
A1CF	No	-0.739745
A2M	No	-0.492
A2ML1	No	-0.344106
A3GALT2	No	-0.696501
A4GALT	No	-0.671037
A4GNT	No	-0.241435
AAAS	No	-1.48049
AACS	No	-0.745199
AADAC	No	-0.447529
AADACL2	No	-0.39342
AADACL3	No	-0.522805
AADACL4	No	-0.528891
AADAT	No	-0.424609
AAED1	No	-0.541467
AAGAB	No	-0.532637
AAK1	No	-0.918083
AAMDC	No	-0.607803
AAMP	No	-1.57327
AANAT	No	-0.829119
AAR2	No	-0.711992
AARD	No	-0.855357
AARS	No	-2.75638
AARS2	No	-1.83945
AARSD1	No	-0.731577
AASDH	No	-0.512911
AASDHPPT	No	-1.34002
AASS	No	-0.501304
AATF	No	-1.24553
AATK	No	-0.667839
ABAT	No	-0.637888
ABCA1	No	-0.897546
ABCA10	No	-0.121914
ABCA12	No	-0.931664
ABCA13	No	-0.84377
ABCA2	No	-0.686574
ABCA3	No	-0.6909
ABCA4	No	-0.899175
ABCA5	No	-1.35604
ABCA6	No	-0.359477
ABCA7	No	-0.583461
ABCA8	No	-0.644869
ABCA9	No	-0.372783
ABCB1	No	-0.689999
ABCB10	No	-1.13469
ABCB11	No	-0.555787
ABCB4	No	-0.864746
ABCB5	No	-0.638006
ABCB6	No	-1.3174
ABCB7	No	-2.35376
ABCB8	No	-0.684975
ABCB9	No	-0.586617
ABCC1	No	-0.494253
ABCC10	No	-0.741287
ABCC11	No	-0.301358
ABCC12	No	-0.426249
ABCC2	No	-0.546153
ABCC3	No	-0.781464
ABCC4	No	-0.516085
ABCC5	No	-0.327035
ABCC6	No	-0.933384
ABCC8	No	-0.42106
ABCC9	No	-0.386213
ABCD1	No	-1.2507
ABCD2	No	-0.423098
ABCD3	No	-1.31744
ABCD4	No	-0.886083
ABCE1	No	-1.74665
ABCF1	No	-1.78004
ABCF2	No	-0.812462
ABCF3	No	-0.576086
ABCG1	No	-1.4898
ABCG2	No	-0.514503
ABCG4	No	-0.67633
ABCG5	No	-1.0526
ABCG8	No	-0.65219
ABHD1	No	-0.7711
ABHD10	No	-0.627222
ABHD11	No	-1.44361
ABHD12	No	-0.860142
ABHD12B	No	-0.611282
ABHD13	No	-0.980202
ABHD14A	No	-0.782184
ABHD14B	No	-0.597758
ABHD15	No	-1.03532
ABHD16A	No	-0.667183
ABHD16B	No	-0.642908
ABHD17A	No	-1.20439
ABHD17B	No	-0.361623
ABHD17C	No	-0.5915
ABHD18	No	-0.65559
ABHD2	No	-0.686515
ABHD3	No	-0.94429
ABHD4	No	-0.456227
ABHD5	No	-0.525594
ABHD6	No	-0.384364
ABHD8	No	-0.497049
ABI1	No	-0.844324
ABI2	No	-0.736537
ABI3	No	-0.627293
ABI3BP	No	-0.544785
ABL1	No	-2.18533
ABL2	No	-0.35948
ABLIM1	No	-0.568822
ABLIM2	No	-0.76828
ABLIM3	No	-0.618436
ABR	No	-0.774855
ABRA	No	-0.665229
ABRACL	No	-0.554485
ABRAXAS1	No	-0.896891
ABRAXAS2	No	-0.407598
ABT1	No	-1.32991
ABTB1	No	-0.72297
ABTB2	No	-0.566733
ACAA1	No	-0.482903
ACAA2	No	-0.746448
ACACA	No	-1.64382
ACACB	No	-0.814101
ACAD10	No	-1.01168
ACAD11	No	-0.788556
ACAD8	No	-0.214264
ACAD9	No	-0.838266
ACADL	No	-0.625091
ACADM	No	-0.75365
ACADS	No	-0.769824
ACADSB	No	-1.36673
ACADVL	No	-0.661274
ACAN	No	-0.627057
ACAP1	No	-0.793952
ACAP2	No	-0.788451
ACAP3	No	-0.618221
ACAT1	No	-0.348361
ACAT2	No	-0.518017
ACBD3	No	-0.577593
ACBD4	No	-1.11469
ACBD5	No	-0.961944
ACBD6	No	-0.428401
ACBD7	No	-0.671149
ACCS	No	-0.748612
ACCSL	No	-0.643194
ACD	No	-1.09008
ACE	No	-0.933207
ACE2	No	-0.494374
ACER1	No	-0.162238
ACER2	No	-0.663832
ACER3	No	-0.777113
ACHE	No	-0.858479
ACIN1	No	-1.56882
ACKR1	No	-0.620316
ACKR2	No	-0.401104
ACKR3	No	-0.47379
ACKR4	No	-0.751601
ACLY	No	-1.81262
ACMSD	No	-0.389215
ACO1	No	-0.577486
ACO2	No	-1.94512
ACOD1	No	-0.515969
ACOT1	No	-0.448196
ACOT11	No	-0.535045
ACOT12	No	-1.00636
ACOT13	No	-0.945304
ACOT2	No	-0.314433
ACOT4	No	-1.00817
ACOT6	No	-0.572885
ACOT7	No	-0.67825
ACOT8	No	-0.714531
ACOT9	No	-0.649731
ACOX1	No	-1.41352
ACOX2	No	-0.528538
ACOX3	No	-1.15684
ACOXL	No	-0.747144
ACP1	No	-0.492825
ACP2	No	-0.309204
ACP4	No	-0.694771
ACP5	No	-0.303044
ACP6	No	-0.648854
ACP7	No	-0.826469
ACPP	No	-0.377446
ACR	No	-0.700859
ACRBP	No	-0.737453
ACRV1	No	-0.196832
ACSBG1	No	-0.472897
ACSBG2	No	-0.390141
ACSF2	No	-0.761101
ACSF3	No	-0.53483
ACSL1	No	-0.668864
ACSL3	No	-1.68826
ACSL4	No	-1.51685
ACSL5	No	-0.48594
ACSL6	No	-0.811437
ACSM1	No	-0.423417
ACSM2A	No	-0.300992
ACSM2B	No	-0.222069
ACSM3	No	-0.617549
ACSM4	No	-0.859897
ACSM5	No	-1.1084
ACSM6	No	-0.564478
ACSS1	No	-0.833746
ACSS2	No	-0.195988
ACSS3	No	-1.10386
ACTA1	No	-1.00033
ACTA2	No	-0.388059
ACTB	No	-2.09576
ACTBL2	No	-0.669372
ACTC1	No	-0.762632
ACTG1	No	-1.37257
ACTG2	No	-0.672352
ACTL10	No	-0.448731
ACTL6A	No	-2.18142
ACTL6B	No	-0.471377
ACTL7A	No	-1.16205
ACTL7B	No	-0.752285
ACTL8	No	-0.944698
ACTL9	No	-0.985876
ACTN1	No	-0.674828
ACTN2	No	-0.668227
ACTN4	No	-0.727227
ACTR10	No	-2.09042
ACTR1A	No	-1.96087
ACTR1B	No	-1.3394
ACTR2	No	-2.08432
ACTR3	No	-1.21329
ACTR3B	No	-0.598058
ACTR3C	No	-0.954019
ACTR5	No	-1.19895
ACTR6	No	-1.67272
ACTR8	No	-1.77189
ACTRT1	No	-0.651594
ACTRT2	No	-0.364887
ACTRT3	No	-0.629068
ACVR1	No	-0.47491
ACVR1B	No	-0.971651
ACVR1C	No	-0.591832
ACVR2A	No	-0.64383
ACVR2B	No	-0.611241
ACVRL1	No	-0.653031
ACY1	No	-0.797785
ACY3	No	-0.558883
ACYP1	No	-0.568144
ACYP2	No	-0.342723
ADA	No	-0.507916
ADA2	No	-1.0073
ADAD1	No	-0.427866
ADAD2	No	-0.601541
ADAL	No	-0.51673
ADAM10	No	-1.29569
ADAM11	No	-1.19301
ADAM12	No	-1.20852
ADAM15	No	-0.686866
ADAM17	No	-0.705112
ADAM18	No	-1.02497
ADAM19	No	-0.313958
ADAM2	No	-0.525587
ADAM20	No	-0.434555
ADAM21	No	-0.625804
ADAM22	No	-0.68854
ADAM23	No	-0.333416
ADAM28	No	-0.573719
ADAM29	No	-0.610112
ADAM30	No	-0.902453
ADAM32	No	-0.390216
ADAM33	No	-0.66561
ADAM7	No	-0.551788
ADAM8	No	-0.437497
ADAM9	No	-0.468059
ADAMDEC1	No	-0.356846
ADAMTS1	No	-0.744302
ADAMTS10	No	-1.03174
ADAMTS12	No	-0.506045
ADAMTS13	No	-0.642176
ADAMTS14	No	-0.53198
ADAMTS15	No	-0.526148
ADAMTS16	No	-0.429863
ADAMTS17	No	-0.788226
ADAMTS18	No	-0.363243
ADAMTS19	No	-0.370316
ADAMTS2	No	-0.845391
ADAMTS20	No	-0.369439
ADAMTS3	No	-0.630553
ADAMTS4	No	-0.754458
ADAMTS5	No	-0.492941
ADAMTS6	No	-0.426432
ADAMTS7	No	-1.00493
ADAMTS8	No	-0.400934
ADAMTS9	No	-0.537709
ADAMTSL1	No	-0.821237
ADAMTSL2	No	-0.640483
ADAMTSL3	No	-0.843352
ADAMTSL4	No	-0.955543
ADAMTSL5	No	-0.783063
ADAP1	No	-1.00755
ADAP2	No	-1.188
ADAR	No	-2.02814
ADARB1	No	-0.583897
ADARB2	No	-0.668509
ADAT1	No	-0.751342
ADAT2	No	-1.3473
ADAT3	No	-1.13177
ADCK1	No	-0.18848
ADCK2	No	-0.703569
ADCK5	No	-0.845657
ADCY1	No	-0.560807
ADCY10	No	-0.563826
ADCY2	No	-0.555945
ADCY3	No	-1.03453
ADCY4	No	-0.719538
ADCY5	No	-0.806818
ADCY6	No	-0.437272
ADCY7	No	-0.447109
ADCY8	No	-0.652398
ADCY9	No	-0.515685
ADCYAP1	No	-0.317303
ADCYAP1R1	No	-0.599082
ADD1	No	-0.359753
ADD2	No	-0.633172
ADD3	No	-0.575078
ADGRA1	No	-0.635125
ADGRA2	No	-0.591725
ADGRA3	No	-0.596313
ADGRB1	No	-0.791735
ADGRB2	No	-0.806508
ADGRB3	No	-0.778092
ADGRD1	No	-0.755453
ADGRE1	No	-0.635824
ADGRE2	No	-0.777704
ADGRE3	No	-0.510149
ADGRE5	No	-0.66491
ADGRF1	No	-0.35568
ADGRF3	No	-1.27218
ADGRF4	No	-0.574741
ADGRF5	No	-0.966632
ADGRG1	No	-0.834581
ADGRG2	No	-0.284044
ADGRG3	No	-1.32526
ADGRG4	No	-0.277263
ADGRG5	No	-0.462073
ADGRG6	No	-0.115137
ADGRG7	No	-0.590911
ADGRL1	No	-0.789831
ADGRL2	No	-0.703012
ADGRL3	No	-0.667387
ADGRL4	No	-1.06518
ADGRV1	No	-0.358079
ADH1A	No	-0.61004
ADH1B	No	-0.56628
ADH4	No	-0.38106
ADH5	No	-0.736784
ADH6	No	-0.251028
ADH7	No	-0.382776
ADHFE1	No	-0.362931
ADI1	No	-0.70576
ADIG	No	-0.596234
ADIPOQ	No	-0.488943
ADIPOR1	No	-0.555171
ADIPOR2	No	-1.16734
ADIRF	No	-0.702309
ADK	No	-0.714091
ADM	No	-0.407867
ADM2	No	-0.545625
ADM5	No	-0.594276
ADNP	No	-1.37551
ADNP2	No	-0.69126
ADO	No	-0.560277
ADORA1	No	-0.79932
ADORA2A	No	-0.666582
ADORA2B	No	-0.702501
ADPGK	No	-1.04369
ADPRH	No	-1.07629
ADPRHL1	No	-1.04032
ADPRHL2	No	-0.878921
ADPRM	No	-0.437375
ADRA1A	No	-0.391619
ADRA1B	No	-0.23658
ADRA1D	No	-0.655126
ADRA2A	No	-0.637151
ADRA2B	No	-0.901757
ADRA2C	No	-0.417203
ADRB1	No	-0.780253
ADRB2	No	-0.759723
ADRB3	No	-0.642251
ADRM1	No	-1.43784
ADSL	No	-2.20172
ADSS	No	-1.5361
ADSSL1	No	-0.819974
ADTRP	No	-0.924541
AEBP1	No	-0.79638
AEBP2	No	-0.763945
AEN	No	-0.397415
AES	No	-1.04269
AFAP1	No	-0.263962
AFAP1L1	No	-0.756082
AFAP1L2	No	-0.854087
AFDN	No	-1.31381
AFF1	No	-0.755207
AFF2	No	-0.63138
AFF3	No	-0.844579
AFF4	No	-0.777885
AFG1L	No	-0.776761
AFG3L2	No	-1.83084
AFM	No	-0.43265
AFMID	No	-0.63517
AFP	No	-0.497199
AFTPH	No	-0.833551
AGA	No	-0.298165
AGAP1	No	-0.720515
AGAP2	No	-0.893925
AGAP3	No	-0.341478
AGAP5	No	-1.91028
AGAP6	No	-1.51873
AGAP9	No	-0.798872
AGBL1	No	-0.544869
AGBL2	No	-0.711873
AGBL3	No	-0.63812
AGBL4	No	-1.38465
AGBL5	No	-0.755723
AGER	No	-0.273146
AGFG1	No	-0.821489
AGFG2	No	-0.862518
AGGF1	No	-0.595812
AGK	No	-0.44715
AGL	No	-0.953198
AGMAT	No	-0.924237
AGMO	No	-0.551442
AGO1	No	-0.814614
AGO2	No	-0.937246
AGO3	No	-0.753907
AGO4	No	-0.448472
AGPAT1	No	-1.44727
AGPAT2	No	-0.759446
AGPAT3	No	-0.597132
AGPAT4	No	-0.438423
AGPAT5	No	-0.832242
AGPS	No	-1.02341
AGR2	No	-1.1566
AGR3	No	-0.440229
AGRN	No	-1.04324
AGRP	No	-0.440162
AGT	No	-0.779806
AGTPBP1	No	-0.214776
AGTR1	No	-0.828433
AGTR2	No	-0.388448
AGTRAP	No	-0.566173
AGXT	No	-0.691859
AGXT2	No	-0.844925
AHCTF1	No	-1.68848
AHCY	No	-1.78914
AHCYL1	No	-1.55402
AHCYL2	No	-0.695873
AHDC1	No	-0.642067
AHI1	No	-0.626855
AHNAK	No	-0.822684
AHNAK2	No	-1.16655
AHR	No	-1.06702
AHRR	No	-0.894999
AHSA1	Yes	-0.847236
AHSG	No	-0.402417
AHSP	No	-0.524122
AICDA	No	-0.575986
AIDA	No	-0.225511
AIF1	No	-0.832172
AIF1L	No	-0.873432
AIFM1	No	-1.83567
AIFM2	No	-0.729445
AIFM3	No	-1.19693
AIG1	No	-0.691499
AIM2	No	-0.912489
AIMP1	No	-0.774203
AIMP2	No	-0.653609
AIP	Yes	-1.08882
AIPL1	Yes	-0.562703
AIRE	No	-0.321689
AJAP1	No	-0.52218
AJM1	No	-0.732764
AJUBA	No	-0.591256
AK1	No	-0.938588
AK2	No	-0.804623
AK3	No	-0.86505
AK4	No	-0.876782
AK5	No	-0.4451
AK6	No	-2.03467
AK7	No	-0.734926
AK8	No	-0.513219
AK9	No	-0.543094
AKAIN1	No	-0.0801022
AKAP1	No	-0.586349
AKAP10	No	-0.853394
AKAP11	No	-0.471203
AKAP12	No	-0.529432
AKAP13	No	-1.39613
AKAP14	No	-0.652917
AKAP17A	No	-0.689743
AKAP2	No	-0.608911
AKAP3	No	-0.430827
AKAP4	No	-0.638963
AKAP5	No	-0.427886
AKAP6	No	-0.53885
AKAP7	No	-0.725213
AKAP8	No	-0.472842
AKAP8L	No	-0.806516
AKAP9	No	-0.58207
AKIP1	No	-1.03597
AKIRIN1	No	-1.28608
AKIRIN2	No	-2.07426
AKNA	No	-0.638983
AKNAD1	No	-1.00063
AKR1A1	No	-0.471313
AKR1B1	No	-0.467889
AKR1B10	No	-0.559331
AKR1B15	No	-0.81987
AKR1C1	No	-0.556131
AKR1C2	No	-0.402127
AKR1C3	No	-0.372486
AKR1C4	No	-0.498308
AKR1D1	No	-0.502811
AKR1E2	No	-0.518879
AKR7A2	No	-1.00643
AKR7A3	No	-0.953886
AKT1	No	-1.269
AKT1S1	No	-0.698345
AKT2	No	-1.458
AKT3	No	-0.494705
AKTIP	No	-0.85288
ALAD	No	-1.18754
ALAS1	No	-1.05543
ALAS2	No	-0.472291
ALB	No	-0.427152
ALCAM	No	-0.4565
ALDH16A1	No	-0.531897
ALDH18A1	No	-1.58787
ALDH1A1	No	-0.530238
ALDH1A2	No	-0.589988
ALDH1A3	No	-0.677569
ALDH1B1	No	-0.546394
ALDH1L1	No	-0.728983
ALDH1L2	No	-0.319937
ALDH2	No	-0.719375
ALDH3A1	No	-0.734528
ALDH3A2	No	-0.407473
ALDH3B2	No	-0.781385
ALDH4A1	No	-0.717223
ALDH5A1	No	-0.683475
ALDH6A1	No	-0.78692
ALDH7A1	No	-0.891157
ALDH8A1	No	-0.647354
ALDH9A1	No	-0.353724
ALDOA	No	-2.42395
ALDOB	No	-0.555674
ALDOC	No	-0.877095
ALG1	No	-2.00859
ALG10	No	-0.6542
ALG10B	No	-0.64834
ALG11	No	-2.82471
ALG12	No	-1.42297
ALG13	No	-2.43285
ALG14	No	-1.8264
ALG1L	No	-1.4207
ALG2	No	-2.41808
ALG3	No	-0.90888
ALG5	No	-1.07208
ALG6	No	-1.05412
ALG8	No	-1.23478
ALG9	No	-1.22208
ALK	No	-1.2326
ALKAL1	No	-0.613924
ALKAL2	No	-0.282212
ALKBH1	No	-0.878668
ALKBH2	No	-0.456027
ALKBH3	No	-0.704332
ALKBH4	No	-0.829136
ALKBH5	No	-1.05017
ALKBH6	No	-0.883982
ALKBH7	No	-0.819958
ALKBH8	No	-0.616137
ALLC	No	-0.856049
ALMS1	No	-0.528027
ALOX12	No	-0.452466
ALOX12B	No	-0.543668
ALOX15	No	-0.909292
ALOX15B	No	-0.782768
ALOX5	No	-0.54537
ALOX5AP	No	-1.0024
ALOXE3	No	-0.668974
ALPG	No	-0.705292
ALPI	No	-0.727893
ALPK1	No	-0.373906
ALPK2	No	-0.40345
ALPK3	No	-0.427526
ALPL	No	-1.01466
ALPP	No	-0.432093
ALS2	No	-0.338672
ALS2CL	No	-0.80004
ALS2CR12	No	-0.618822
ALX1	No	-1.07578
ALX3	No	-0.864599
ALX4	No	-1.15116
ALYREF	No	-1.51804
AMACR	No	-0.542103
AMBN	No	-0.614761
AMBP	No	-0.795205
AMBRA1	No	-1.22149
AMD1	No	-1.2957
AMDHD1	No	-0.560782
AMDHD2	No	-0.496567
AMELX	No	-0.374256
AMER1	No	-0.354144
AMER2	No	-0.869252
AMER3	No	-0.51456
AMFR	No	-1.10206
AMH	No	-0.388993
AMHR2	No	-0.647689
AMIGO1	No	-0.366397
AMIGO2	No	-0.715332
AMIGO3	No	-0.586285
AMMECR1	No	-0.488656
AMMECR1L	No	-0.632639
AMN	No	-0.617375
AMN1	No	-0.575194
AMOT	No	-0.738951
AMOTL1	No	-0.482065
AMOTL2	No	-0.412763
AMPD1	No	-0.712516
AMPD2	No	-1.13203
AMPD3	No	-0.620619
AMPH	No	-0.478105
AMT	No	-0.585138
AMTN	No	-0.418949
AMY2A	No	-0.88843
AMY2B	No	-0.484718
AMZ1	No	-0.691716
AMZ2	No	-0.143511
ANAPC1	No	-1.7194
ANAPC10	No	-1.20944
ANAPC11	No	-2.58279
ANAPC13	No	-1.66103
ANAPC15	No	-2.52104
ANAPC16	No	-0.492101
ANAPC2	No	-2.11776
ANAPC4	No	-2.34556
ANAPC5	No	-1.69263
ANAPC7	No	-1.0732
ANG	No	-0.870439
ANGEL1	No	-0.665688
ANGEL2	No	-0.479663
ANGPT1	No	-0.616356
ANGPT2	No	-0.514
ANGPT4	No	-0.246434
ANGPTL1	No	-0.402977
ANGPTL2	No	-0.492639
ANGPTL3	No	-0.641648
ANGPTL4	No	-0.684687
ANGPTL5	No	-0.374934
ANGPTL6	No	-0.826
ANGPTL7	No	-0.537017
ANGPTL8	No	-0.594593
ANHX	No	-1.20159
ANK1	No	-0.512297
ANK2	No	-0.726438
ANK3	No	-0.51413
ANKAR	No	-0.730978
ANKDD1A	No	-0.976397
ANKDD1B	No	-0.701623
ANKEF1	No	-0.276205
ANKFN1	No	-0.636258
ANKFY1	No	-0.988969
ANKH	No	-1.01863
ANKHD1	No	-0.791014
ANKIB1	No	-0.796446
ANKK1	No	-0.716453
ANKLE1	No	-0.806441
ANKLE2	No	-2.60116
ANKMY1	No	-0.452056
ANKMY2	No	-0.791029
ANKRA2	No	-0.810432
ANKRD1	No	-0.462062
ANKRD10	No	-0.990724
ANKRD11	No	-1.33456
ANKRD12	No	-0.683557
ANKRD13A	No	-0.947517
ANKRD13B	No	-0.742343
ANKRD13C	No	-0.555677
ANKRD13D	No	-0.266975
ANKRD16	No	-0.67881
ANKRD17	No	-1.37356
ANKRD18A	No	-0.378225
ANKRD2	No	-0.504794
ANKRD22	No	-0.730064
ANKRD23	No	-0.647508
ANKRD24	No	-0.797683
ANKRD26	No	-0.417212
ANKRD27	No	-0.72102
ANKRD28	No	-0.610801
ANKRD29	No	-0.299198
ANKRD30A	No	-0.774671
ANKRD30B	No	-0.570203
ANKRD31	No	-0.827172
ANKRD33	No	-0.611376
ANKRD33B	No	-0.655893
ANKRD34A	No	-1.10145
ANKRD34B	No	-0.781894
ANKRD34C	No	-0.467236
ANKRD35	No	-0.912291
ANKRD36B	No	-1.61725
ANKRD37	No	-0.69264
ANKRD39	No	-0.747954
ANKRD40	No	-0.881656
ANKRD42	No	-0.665676
ANKRD44	No	-0.819942
ANKRD45	No	-0.333131
ANKRD46	No	-0.689516
ANKRD49	No	-1.73453
ANKRD50	No	-0.495863
ANKRD52	No	-1.08402
ANKRD53	No	-0.92844
ANKRD54	No	-0.995014
ANKRD55	No	-0.676699
ANKRD6	No	-0.681479
ANKRD61	No	-0.514452
ANKRD62	No	-0.659229
ANKRD65	No	-0.571973
ANKRD66	No	-0.641373
ANKRD7	No	-0.504127
ANKRD9	No	-0.720175
ANKS1A	No	-0.641795
ANKS1B	No	-0.354024
ANKS3	No	-0.893018
ANKS4B	No	-0.312955
ANKS6	No	-1.16703
ANKZF1	No	-0.897187
ANLN	No	-1.48833
ANO1	No	-1.21326
ANO10	No	-0.328909
ANO2	No	-0.708691
ANO3	No	-0.63839
ANO4	No	-0.722909
ANO5	No	-0.881426
ANO6	No	-0.423153
ANO7	No	-0.391277
ANO8	No	-0.879628
ANO9	No	-0.490822
ANOS1	No	-0.336645
ANP32A	No	-0.709797
ANP32B	No	-0.63573
ANP32D	No	-0.592333
ANP32E	No	-1.18689
ANPEP	No	-0.941564
ANTXR1	No	-0.911087
ANTXR2	No	-0.293135
ANTXRL	No	-1.06066
ANXA1	No	-0.357065
ANXA10	No	-0.544244
ANXA11	No	-0.675157
ANXA13	No	-0.665984
ANXA2	No	-0.699676
ANXA2R	No	-0.687399
ANXA3	No	-0.462876
ANXA4	No	-0.391285
ANXA5	No	-0.403671
ANXA6	No	-0.574532
ANXA7	No	-0.620791
ANXA8	No	-0.448627
ANXA8L1	No	-0.752283
ANXA9	No	-1.05865
AOAH	No	-0.508499
AOC1	No	-0.669478
AOC2	No	-0.881613
AOC3	No	-0.89476
AOX1	No	-0.338431
AP1AR	No	-0.594624
AP1B1	No	-1.27312
AP1G1	No	-1.06623
AP1G2	No	-1.08688
AP1M1	No	-1.03124
AP1M2	No	-0.549577
AP1S1	No	-1.0631
AP1S2	No	-0.197169
AP1S3	No	-0.728835
AP2A1	No	-0.79661
AP2A2	No	-0.43997
AP2B1	No	-0.941825
AP2M1	No	-1.87524
AP2S1	No	-2.03694
AP3B1	No	-1.29241
AP3B2	No	-0.724228
AP3D1	No	-0.774481
AP3M1	No	-0.845974
AP3M2	No	-0.92243
AP3S1	No	-0.717711
AP3S2	No	-0.86929
AP4B1	No	-0.57912
AP4E1	No	-0.539332
AP4M1	No	-0.518339
AP4S1	No	-0.682677
AP5B1	No	-0.916318
AP5M1	No	-0.423798
AP5S1	No	-0.605842
AP5Z1	No	-0.901409
APAF1	No	-0.843763
APBA1	No	-0.525297
APBA2	No	-0.869888
APBA3	No	-0.423587
APBB1	No	-0.605681
APBB1IP	No	-0.368464
APBB2	No	-0.422176
APBB3	No	-0.479475
APC	No	-1.43394
APC2	No	-0.675279
APCDD1	No	-0.272245
APCDD1L	No	-0.347519
APCS	No	-0.627928
APEH	No	-0.755288
APEX1	No	-1.03673
APEX2	No	-1.77814
APH1A	No	-0.651601
APH1B	No	-0.901702
API5	No	-1.09815
APIP	No	-0.693131
APLF	No	-0.395817
APLN	No	-0.0945942
APLNR	No	-1.05516
APLP1	No	-0.79749
APLP2	No	-0.432072
APMAP	No	-0.741602
APOA1	No	-0.883577
APOA2	No	-0.548585
APOA4	No	-0.323709
APOA5	No	-0.630452
APOB	No	-0.244624
APOBEC1	No	-0.543402
APOBEC2	No	-0.685574
APOBEC3A	No	-0.519514
APOBEC3B	No	-0.552697
APOBEC3C	No	-0.339721
APOBEC3D	No	-0.820462
APOBEC3F	No	-0.492483
APOBEC3G	No	-0.6568
APOBEC3H	No	-0.562898
APOBEC4	No	-0.458103
APOBR	No	-0.706277
APOC1	No	-1.05541
APOC2	No	-0.889529
APOC3	No	-0.581578
APOC4	No	-0.660236
APOD	No	-0.539133
APOE	No	-0.677443
APOF	No	-0.601165
APOH	No	-0.393474
APOL1	No	-0.409998
APOL2	No	-0.864448
APOL3	No	-0.368083
APOL5	No	-0.512401
APOL6	No	-0.469004
APOLD1	No	-0.817075
APOM	No	-0.825232
APOO	No	-1.28631
APOOL	No	-0.729931
APOPT1	No	-0.827658
APP	No	-0.429049
APPBP2	No	-0.667715
APPL1	No	-0.610404
APPL2	No	-0.608044
APRT	No	-0.882415
APTX	No	-0.591129
AQP1	No	-0.449372
AQP10	No	-0.952893
AQP11	No	-0.393043
AQP12B	No	-1.23644
AQP2	No	-0.735257
AQP3	No	-0.674026
AQP4	No	-0.651448
AQP5	No	-0.579328
AQP6	No	-0.740765
AQP7	No	-1.46471
AQP8	No	-0.57608
AQP9	No	-1.13295
AQR	No	-2.11567
AR	No	-0.653103
ARAF	No	-0.559177
ARAP1	No	-0.449104
ARAP2	No	-0.560554
ARAP3	No	-0.337397
ARC	No	-0.831781
ARCN1	No	-2.09392
AREG	No	-0.578751
AREL1	No	-1.44599
ARF1	No	-1.48958
ARF3	No	-0.974355
ARF4	No	-1.76977
ARF5	No	-0.512583
ARF6	No	-1.17176
ARFGAP1	No	-0.635183
ARFGAP2	No	-0.714004
ARFGAP3	No	-0.288082
ARFGEF1	No	-0.750833
ARFGEF2	No	-1.11651
ARFGEF3	No	-0.898209
ARFIP1	No	-0.422315
ARFIP2	No	-0.660744
ARFRP1	No	-1.43591
ARG1	No	-0.289217
ARG2	No	-0.761024
ARGFX	No	-1.2087
ARGLU1	No	-1.90844
ARHGAP1	No	-1.36022
ARHGAP10	No	-0.302135
ARHGAP11A	No	-1.01391
ARHGAP11B	No	-1.17566
ARHGAP12	No	-0.596218
ARHGAP15	No	-0.803846
ARHGAP17	No	-0.384784
ARHGAP18	No	-0.396324
ARHGAP19	No	-0.579548
ARHGAP20	No	-0.779244
ARHGAP21	No	-0.630895
ARHGAP22	No	-0.580345
ARHGAP23	No	-0.921022
ARHGAP24	No	-0.515924
ARHGAP25	No	-0.415023
ARHGAP26	No	-0.508913
ARHGAP27	No	-0.962681
ARHGAP28	No	-0.533649
ARHGAP29	No	-1.30456
ARHGAP30	No	-0.857339
ARHGAP31	No	-1.02095
ARHGAP32	No	-0.358663
ARHGAP33	No	-0.83943
ARHGAP35	No	-0.13894
ARHGAP36	No	-0.567159
ARHGAP39	No	-0.500283
ARHGAP4	No	-0.76869
ARHGAP44	No	-0.438975
ARHGAP45	No	-1.1033
ARHGAP5	No	-0.873858
ARHGAP6	No	-0.865706
ARHGAP8	No	-0.625997
ARHGAP9	No	-1.20362
ARHGDIA	No	-1.34777
ARHGDIB	No	-0.35371
ARHGDIG	No	-0.521718
ARHGEF1	No	-0.724938
ARHGEF10	No	-0.66762
ARHGEF10L	No	-0.299244
ARHGEF11	No	-0.796398
ARHGEF12	No	-0.760379
ARHGEF15	No	-0.455241
ARHGEF16	No	-0.63776
ARHGEF17	No	-0.524218
ARHGEF18	No	-0.619729
ARHGEF19	No	-0.956643
ARHGEF2	No	-0.969427
ARHGEF25	No	-0.764202
ARHGEF26	No	-0.825353
ARHGEF28	No	-0.847913
ARHGEF3	No	-0.568412
ARHGEF33	No	-0.794976
ARHGEF35	No	-0.439642
ARHGEF37	No	-0.530977
ARHGEF38	No	-1.01946
ARHGEF39	No	-0.842761
ARHGEF4	No	-0.51277
ARHGEF40	No	-0.76231
ARHGEF5	No	-1.48451
ARHGEF6	No	-0.18005
ARHGEF7	No	-1.63953
ARHGEF9	No	-0.482204
ARID1A	No	-1.14939
ARID1B	No	-1.32585
ARID2	No	-1.14635
ARID3A	No	-0.990545
ARID3B	No	-1.08935
ARID3C	No	-0.864623
ARID4A	No	-0.866246
ARID4B	No	-0.863282
ARID5A	No	-0.989804
ARID5B	No	-0.976398
ARIH1	No	-2.22392
ARIH2	No	-1.34854
ARIH2OS	No	-0.569507
ARL1	No	-0.478153
ARL10	No	-1.05686
ARL11	No	-0.500527
ARL13A	No	-0.358907
ARL13B	No	-0.827426
ARL14	No	-0.526611
ARL14EP	No	-0.519022
ARL14EPL	No	-0.66123
ARL15	No	-0.458975
ARL16	No	-1.12579
ARL2	No	-2.09456
ARL2BP	No	-0.643143
ARL3	No	-0.619752
ARL4A	No	-0.883894
ARL4C	No	-1.32996
ARL4D	No	-2.01528
ARL5A	No	-0.448327
ARL5B	No	-0.547082
ARL5C	No	-0.80236
ARL6	No	-0.30305
ARL6IP1	No	-0.345971
ARL6IP4	No	-0.886428
ARL6IP5	No	-0.811453
ARL6IP6	No	-0.705314
ARL8A	No	-0.605648
ARL8B	No	-0.992887
ARL9	No	-0.485888
ARMC1	No	-0.432008
ARMC10	No	-0.781819
ARMC12	No	-0.534844
ARMC2	No	-0.513333
ARMC3	No	-0.661563
ARMC4	No	-0.678299
ARMC5	No	-1.49331
ARMC6	No	-1.10281
ARMC7	No	-2.30048
ARMC8	No	-0.274259
ARMC9	No	-1.15191
ARMCX1	No	-0.369202
ARMCX2	No	-0.659108
ARMCX3	No	-0.531216
ARMCX4	No	-0.264111
ARMCX5	No	-0.384543
ARMCX6	No	-0.842976
ARMH1	No	-0.914941
ARMH2	No	-0.474086
ARMH3	No	-1.22501
ARMH4	No	-0.890688
ARMS2	No	-0.417235
ARMT1	No	-0.421465
ARNT	No	-0.805276
ARNT2	No	-0.536936
ARNTL	No	-0.833307
ARNTL2	No	-0.886474
ARPC1A	No	-0.749608
ARPC1B	No	-0.362463
ARPC2	No	-1.28813
ARPC3	No	-1.18252
ARPC4	No	-1.62258
ARPC5	No	-0.979102
ARPC5L	No	-0.50135
ARPIN	No	-0.256656
ARPP19	No	-1.44258
ARPP21	No	-0.285208
ARR3	No	-0.703062
ARRB1	No	-0.833714
ARRB2	No	-0.539101
ARRDC1	No	-0.835309
ARRDC2	No	-0.748623
ARRDC3	No	-0.788291
ARRDC4	No	-0.528309
ARRDC5	No	-0.662766
ARSA	No	-0.91083
ARSB	No	-0.875744
ARSD	No	-0.549209
ARSE	No	-0.607838
ARSF	No	-1.07759
ARSG	No	-0.364417
ARSH	No	-0.346081
ARSI	No	-0.778682
ARSJ	No	-0.357869
ARSK	No	-0.732485
ART1	No	-0.699172
ART3	No	-0.600915
ART4	No	-0.522731
ART5	No	-0.387153
ARTN	No	-0.914606
ARV1	No	-1.01461
ARVCF	No	-0.68433
ARX	No	-0.58899
AS3MT	No	-0.516287
ASAH1	No	-0.632845
ASAH2	No	-0.418559
ASAH2B	No	-0.71279
ASAP1	No	-0.555787
ASAP2	No	-0.462533
ASAP3	No	-0.567443
ASB1	No	-0.81255
ASB10	No	-0.985163
ASB11	No	-0.20509
ASB12	No	-0.458768
ASB13	No	-0.502318
ASB14	No	-0.715128
ASB15	No	-0.193501
ASB16	No	-0.808494
ASB17	No	-0.461209
ASB18	No	-0.737383
ASB2	No	-0.197386
ASB3	No	-1.12005
ASB4	No	-0.453007
ASB5	No	-0.36315
ASB6	No	-1.00843
ASB7	No	-0.742084
ASB8	No	-0.638003
ASB9	No	-0.429337
ASCC1	No	-0.535582
ASCC2	No	-0.708843
ASCC3	No	-0.814809
ASCL1	No	-1.24347
ASCL2	No	-0.674818
ASCL3	No	-0.287794
ASCL4	No	-0.600561
ASCL5	No	-1.33537
ASF1A	No	-1.28574
ASF1B	No	-1.56547
ASGR1	No	-0.875001
ASGR2	No	-0.593583
ASH1L	No	-1.37248
ASH2L	No	-0.907312
ASIC1	No	-0.871268
ASIC2	No	-0.58266
ASIC3	No	-0.559881
ASIC4	No	-0.674135
ASIC5	No	-0.414173
ASIP	No	-0.731079
ASL	No	-0.890411
ASMT	No	-0.559009
ASMTL	No	-0.555953
ASNA1	No	-1.80286
ASNS	No	-1.31507
ASNSD1	No	-0.653585
ASPA	No	-0.230941
ASPDH	No	-0.641114
ASPG	No	-0.464319
ASPH	No	-0.483816
ASPHD1	No	-0.638411
ASPHD2	No	-0.659235
ASPM	No	-1.37544
ASPRV1	No	-0.849854
ASPSCR1	No	-0.811527
ASRGL1	No	-0.526014
ASS1	No	-1.0329
ASTE1	No	-0.590456
ASTL	No	-1.02577
ASTN1	No	-0.903681
ASTN2	No	-1.11663
ASXL1	No	-0.986369
ASXL3	No	-0.558155
ASZ1	No	-1.04999
ATAD1	No	-0.00554499
ATAD2	No	-0.842762
ATAD2B	No	-0.343289
ATAD3A	No	-0.807669
ATAD3B	No	-0.897702
ATAD3C	No	-0.569183
ATAD5	No	-0.793758
ATAT1	No	-0.825149
ATCAY	No	-0.705139
ATE1	No	-0.659747
ATF1	No	-0.792083
ATF2	No	-0.79382
ATF3	No	-0.567191
ATF4	No	-1.68524
ATF5	No	-1.18731
ATF6	No	-0.748757
ATF6B	No	-0.963466
ATF7	No	-0.889227
ATF7IP	No	-0.968516
ATF7IP2	No	-0.561843
ATG10	No	-0.744227
ATG101	No	-1.18829
ATG12	No	-0.729915
ATG13	No	-1.01064
ATG14	No	-0.631075
ATG16L1	No	-0.617575
ATG16L2	No	-0.854625
ATG2A	No	-0.900641
ATG2B	No	-0.270308
ATG3	No	-0.77825
ATG4A	No	-0.672618
ATG4B	No	-0.818814
ATG4C	No	-0.575568
ATG4D	No	-0.863519
ATG5	No	-0.23905
ATG7	No	-0.53982
ATG9A	No	-0.967377
ATIC	No	-1.50385
ATL1	No	-0.559732
ATL2	No	-1.96466
ATL3	No	-0.468145
ATM	No	-0.910213
ATMIN	No	-1.17139
ATN1	No	-0.913982
ATOH1	No	-1.34573
ATOH7	No	-0.979118
ATOH8	No	-0.698712
ATOX1	No	-0.749131
ATP10A	No	-0.669477
ATP10B	No	-0.839311
ATP10D	No	-0.446258
ATP11A	No	-0.904618
ATP11B	No	-0.479099
ATP11C	No	-0.313677
ATP12A	No	-0.449705
ATP13A1	No	-1.01362
ATP13A2	No	-0.755017
ATP13A3	No	-0.714004
ATP13A4	No	-0.492873
ATP13A5	No	-0.345425
ATP1A1	No	-2.60153
ATP1A2	No	-0.57054
ATP1A3	No	-0.615978
ATP1A4	No	-0.616039
ATP1B1	No	-0.581615
ATP1B2	No	-0.576504
ATP1B3	No	-1.57634
ATP1B4	No	-0.698948
ATP23	No	-1.3201
ATP2A1	No	-0.591337
ATP2A2	No	-2.17966
ATP2A3	No	-0.780817
ATP2B1	No	-1.11468
ATP2B2	No	-0.466451
ATP2B3	No	-0.758265
ATP2B4	No	-1.05036
ATP2C1	No	-1.2656
ATP2C2	No	-0.659731
ATP4A	No	-0.756962
ATP4B	No	-0.356408
ATP5F1A	No	-1.37758
ATP5F1B	No	-1.52817
ATP5F1C	No	-1.45973
ATP5F1D	No	-1.73435
ATP5F1E	No	-1.48569
ATP5IF1	No	-1.01586
ATP5MC1	No	-1.06515
ATP5MC2	No	-0.929962
ATP5MC3	No	-0.415449
ATP5MD	No	-0.695012
ATP5ME	No	-2.04015
ATP5MF	No	-1.37191
ATP5MG	No	-1.18418
ATP5MGL	No	-0.781028
ATP5MPL	No	-0.709155
ATP5PB	No	-1.39903
ATP5PD	No	-0.747072
ATP5PF	No	-1.0249
ATP5PO	No	-1.14427
ATP5S	No	-0.438334
ATP6AP1	No	-2.56065
ATP6AP1L	No	-0.53023
ATP6AP2	No	-2.77418
ATP6V0A1	No	-0.910249
ATP6V0A2	No	-1.72104
ATP6V0A4	No	-0.623901
ATP6V0B	No	-2.87038
ATP6V0C	No	-3.4927
ATP6V0D1	No	-1.20905
ATP6V0D2	No	-0.561748
ATP6V0E1	No	-1.9828
ATP6V0E2	No	-0.603645
ATP6V1A	No	-2.53663
ATP6V1B1	No	-0.643029
ATP6V1B2	No	-3.31005
ATP6V1C1	No	-1.53605
ATP6V1C2	No	-0.33178
ATP6V1D	No	-1.35255
ATP6V1E1	No	-2.06868
ATP6V1E2	No	-0.698588
ATP6V1F	No	-2.69038
ATP6V1G1	No	-2.39467
ATP6V1G2	No	-0.753907
ATP6V1G3	No	-0.424214
ATP6V1H	No	-2.32144
ATP7A	No	-1.14702
ATP7B	No	-0.536451
ATP8A1	No	-0.367296
ATP8A2	No	-0.714949
ATP8B1	No	-0.635962
ATP8B2	No	-0.959102
ATP8B3	No	-0.935754
ATP8B4	No	-0.429682
ATP9A	No	-0.702869
ATP9B	No	-0.792622
ATPAF1	No	-0.738625
ATPAF2	No	-1.02272
ATR	No	-1.71397
ATRAID	No	-0.343665
ATRIP	No	-1.66945
ATRN	No	-0.969376
ATRNL1	No	-0.508903
ATRX	No	-0.997172
ATXN1	No	-0.815244
ATXN10	No	-0.912082
ATXN1L	No	-1.09539
ATXN2	No	-0.932842
ATXN2L	No	-0.811234
ATXN3	No	-0.69944
ATXN3L	No	-0.0724443
ATXN7	No	-0.784578
ATXN7L1	No	-0.574021
ATXN7L2	No	-0.899212
ATXN7L3	No	-1.21824
ATXN7L3B	No	-0.760817
AUH	No	-0.741765
AUNIP	No	-0.894582
AUP1	No	-0.868938
AURKA	No	-2.00928
AURKAIP1	No	-1.2626
AURKB	No	-2.63052
AURKC	No	-0.843425
AUTS2	No	-0.808956
AVEN	No	-1.04955
AVIL	No	-0.980658
AVL9	No	-0.435708
AVP	No	-0.783243
AVPI1	No	-0.749858
AVPR1A	No	-1.14932
AVPR1B	No	-0.789336
AVPR2	No	-0.613287
AWAT1	No	-0.772009
AWAT2	No	-0.759265
AXDND1	No	-0.908726
AXIN1	No	-0.792693
AXIN2	No	-0.75909
AXL	No	-0.968344
AZGP1	No	-0.72697
AZI2	No	-0.390657
AZIN1	No	-1.03286
AZIN2	No	-0.561491
AZU1	No	-0.687656
B2M	No	-0.420111
B3GALNT1	No	-0.344588
B3GALNT2	No	-0.618678
B3GALT1	No	-0.927631
B3GALT2	No	-1.17225
B3GALT4	No	-1.0157
B3GALT5	No	-0.160079
B3GALT6	No	-0.961228
B3GAT1	No	-0.664297
B3GAT2	No	-1.15357
B3GAT3	No	-0.764451
B3GLCT	No	-0.390044
B3GNT2	No	-0.860411
B3GNT3	No	-1.12127
B3GNT4	No	-0.875214
B3GNT5	No	-0.737762
B3GNT6	No	-0.661799
B3GNT7	No	-0.494436
B3GNT8	No	-0.604811
B3GNT9	No	-0.879124
B3GNTL1	No	-0.519103
B4GALNT1	No	-0.632195
B4GALNT2	No	-0.755719
B4GALNT3	No	-0.597953
B4GALNT4	No	-0.446585
B4GALT1	No	-1.01909
B4GALT2	No	-0.614824
B4GALT3	No	-0.900557
B4GALT4	No	-0.425125
B4GALT5	No	-1.14722
B4GALT6	No	-0.687975
B4GALT7	No	-1.0018
B4GAT1	No	-1.01234
B9D1	No	-0.744198
B9D2	No	-0.579614
BAALC	No	-0.588093
BAAT	No	-0.319637
BABAM1	No	-0.394541
BABAM2	No	-0.681202
BACE1	No	-0.568708
BACE2	No	-0.827374
BACH1	No	-0.766408
BACH2	No	-0.79857
BAD	No	-0.722462
BAG1	Yes	-0.363354
BAG2	Yes	-0.975415
BAG3	Yes	-0.632093
BAG4	Yes	-0.817838
BAG5	Yes	-0.826558
BAG6	Yes	-0.837731
BAHD1	No	-0.771376
BAIAP2	No	-0.911573
BAIAP2L1	No	-0.875838
BAIAP2L2	No	-0.782112
BAIAP3	No	-0.843424
BAK1	No	-1.14583
BAMBI	No	-1.56664
BANF1	No	-2.29609
BANF2	No	-0.25687
BANK1	No	-1.0057
BANP	No	-1.90228
BAP1	No	-1.68845
BARD1	No	-1.56969
BARHL1	No	-0.847038
BARHL2	No	-1.39528
BARX1	No	-0.523924
BARX2	No	-0.776371
BASP1	No	-0.289199
BATF	No	-0.801632
BATF2	No	-1.39501
BATF3	No	-1.07736
BAX	No	-0.498531
BAZ1A	No	-0.755973
BAZ1B	No	-0.912776
BAZ2A	No	-0.735127
BAZ2B	No	-0.294031
BBC3	No	-0.535752
BBIP1	No	-0.707515
BBOF1	No	-0.584475
BBOX1	No	-0.39098
BBS1	No	-1.12209
BBS10	Yes	-0.599128
BBS12	Yes	-0.739248
BBS2	No	-0.511989
BBS4	No	-0.45266
BBS5	No	-0.447313
BBS7	No	-0.366237
BBS9	No	-1.01948
BBX	No	-0.770861
BCAM	No	-0.631382
BCAN	No	-1.12492
BCAP29	No	-0.967623
BCAP31	No	-1.13165
BCAR1	No	-1.64084
BCAR3	No	-0.728952
BCAS1	No	-0.506314
BCAS2	No	-1.60519
BCAS3	No	-1.0701
BCAS4	No	-0.915193
BCAT1	No	-0.789564
BCAT2	No	-0.421245
BCCIP	No	-1.14498
BCDIN3D	No	-0.936636
BCHE	No	-0.652224
BCKDHA	No	-0.538131
BCKDHB	No	-0.843521
BCKDK	No	-0.518009
BCL10	No	-0.89037
BCL11A	No	-1.01176
BCL11B	No	-0.864747
BCL2	No	-1.48772
BCL2A1	No	-1.00668
BCL2L1	No	-3.6573
BCL2L10	No	-0.867963
BCL2L11	No	-0.707815
BCL2L12	No	-0.583957
BCL2L13	No	-0.672529
BCL2L14	No	-0.770572
BCL2L15	No	-0.666052
BCL2L2	No	-1.00114
BCL3	No	-0.674749
BCL6	No	-1.13381
BCL6B	No	-0.626737
BCL7A	No	-0.914396
BCL7B	No	-0.303353
BCL7C	No	-0.643881
BCL9	No	-0.721886
BCL9L	No	-1.29173
BCLAF1	No	-1.39453
BCLAF3	No	-0.524012
BCO1	No	-0.606988
BCO2	No	-0.864796
BCOR	No	-1.37132
BCORL1	No	-0.711019
BCR	No	-1.56708
BCS1L	Yes	-1.32242
BDH1	No	-0.63729
BDH2	No	-1.03814
BDKRB1	No	-0.641151
BDKRB2	No	-0.760338
BDNF	No	-0.478214
BDP1	No	-1.88776
BEAN1	No	-0.770243
BECN1	No	-1.07016
BEGAIN	No	-0.787597
BEND2	No	-0.208495
BEND3	No	-1.00839
BEND4	No	-0.759469
BEND5	No	-0.67669
BEND6	No	-0.464473
BEND7	No	-0.520843
BEST1	No	-0.308753
BEST2	No	-0.608685
BEST3	No	-1.76268
BEST4	No	-1.00686
BET1	No	-1.09618
BET1L	No	-0.913101
BEX1	No	-0.464115
BEX2	No	-0.504562
BEX3	No	-0.491375
BEX4	No	-0.627832
BEX5	No	-0.68961
BFAR	No	-0.873916
BFSP1	No	-0.529384
BFSP2	No	-0.215964
BGLAP	No	-0.764064
BGN	No	-0.333852
BHLHA15	No	-1.07095
BHLHA9	No	-0.470592
BHLHB9	No	-0.575747
BHLHE22	No	-0.764514
BHLHE23	No	-0.963142
BHLHE40	No	-0.892023
BHLHE41	No	-0.863383
BHMT	No	-0.387655
BHMT2	No	-0.683259
BICC1	No	-1.01904
BICD1	No	-0.734694
BICD2	No	-1.11389
BICDL1	No	-0.678716
BICDL2	No	-0.917387
BICRA	No	-0.698952
BICRAL	No	-0.636066
BID	No	-0.641565
BIK	No	-0.509887
BIN1	No	-0.754437
BIN2	No	-0.71186
BIN3	No	-0.288524
BIRC2	No	-1.27743
BIRC3	No	-0.610546
BIRC5	No	-2.4234
BIRC6	No	-1.63622
BIRC7	No	-0.44274
BIRC8	No	-1.04308
BIVM	No	-0.67613
BLCAP	No	-0.58676
BLID	No	-0.824415
BLK	No	-0.619078
BLM	No	-0.762128
BLMH	No	-0.635976
BLNK	No	-0.423433
BLOC1S1	No	-0.480847
BLOC1S2	No	-0.989094
BLOC1S3	No	-1.06762
BLOC1S4	No	-0.776506
BLOC1S5	No	-0.653505
BLOC1S6	No	-0.600128
BLVRA	No	-0.424735
BLVRB	No	-0.364695
BLZF1	No	-0.677055
BMF	No	-1.44723
BMI1	No	-1.05639
BMP1	No	-0.450607
BMP10	No	-0.533513
BMP15	No	-0.442089
BMP2	No	-0.540604
BMP2K	No	-0.427963
BMP3	No	-0.394813
BMP4	No	-0.673848
BMP5	No	-0.463957
BMP6	No	-0.525187
BMP7	No	-0.879682
BMP8A	No	-0.533887
BMP8B	No	-1.13267
BMPER	No	-0.506758
BMPR1A	No	-0.81792
BMPR1B	No	-0.668924
BMPR2	No	-0.87262
BMS1	No	-1.62552
BMT2	No	-0.340197
BMX	No	-0.302822
BNC1	No	-0.665068
BNC2	No	-1.1851
BNIP1	No	-1.13187
BNIP2	No	-0.86809
BNIP3	No	-0.908341
BNIP3L	No	-0.277723
BNIPL	No	-1.22002
BOC	No	-1.00479
BOD1	No	-0.975368
BOD1L1	No	-0.945118
BOD1L2	No	-0.133482
BOK	No	-0.659872
BOLA1	No	-1.01406
BOLA3	No	-0.549101
BOLL	No	-0.49432
BOP1	No	-1.92562
BORA	No	-2.05777
BORCS5	No	-0.978263
BORCS6	No	-0.658334
BORCS7	No	-0.980982
BORCS8	No	-1.13546
BPGM	No	-0.529258
BPHL	No	-0.532358
BPI	No	-0.322857
BPIFA1	No	-0.42362
BPIFA2	No	-0.34343
BPIFA3	No	-0.662762
BPIFB1	No	-0.783636
BPIFB2	No	-0.57047
BPIFB3	No	-0.707816
BPIFB4	No	-0.585407
BPIFB6	No	-0.793708
BPIFC	No	-0.469577
BPNT1	No	-0.939109
BPTF	No	-1.31253
BRAF	No	-2.68051
BRAP	No	-1.24925
BRAT1	No	-1.47488
BRCA1	No	-1.56592
BRCA2	No	-1.53856
BRCC3	No	-0.831899
BRD1	No	-0.972361
BRD2	No	-2.18718
BRD3	No	-0.640731
BRD4	No	-1.84122
BRD7	No	-0.881478
BRD8	No	-1.40831
BRD9	No	-0.949146
BRDT	No	-0.824283
BRF1	No	-1.97982
BRF2	No	-2.2338
BRI3	No	-0.90007
BRI3BP	No	-0.50666
BRICD5	No	-0.635507
BRINP1	No	-0.367684
BRINP2	No	-0.646537
BRINP3	No	-0.409243
BRIP1	No	-1.09657
BRIX1	No	-1.73401
BRK1	No	-1.29193
BRMS1	No	-1.27801
BRMS1L	No	-0.817743
BROX	No	-0.436647
BRPF1	No	-1.46889
BRPF3	No	-0.469237
BRS3	No	-0.211994
BRSK1	No	-0.448357
BRSK2	No	-0.642613
BRWD1	No	-0.566701
BRWD3	No	-0.531624
BSCL2	No	-1.02465
BSDC1	No	-0.806157
BSG	No	-1.05802
BSN	No	-0.769161
BSND	No	-0.811351
BSPH1	No	-0.478214
BSPRY	No	-0.447837
BST1	No	-0.486966
BST2	No	-0.498467
BSX	No	-0.712521
BTAF1	No	-1.185
BTBD1	No	-0.555468
BTBD10	No	-0.633681
BTBD11	No	-0.678575
BTBD16	No	-0.399394
BTBD17	No	-1.49928
BTBD18	No	-0.613667
BTBD2	No	-0.504502
BTBD3	No	-0.664938
BTBD6	No	-0.747118
BTBD7	No	-0.716377
BTBD8	No	-0.578451
BTBD9	No	-1.33749
BTC	No	-0.458571
BTD	No	-0.581021
BTF3	No	-1.19359
BTF3L4	No	-1.23037
BTG1	No	-1.01287
BTG2	No	-0.625085
BTG3	No	-0.412737
BTG4	No	-0.45749
BTK	No	-0.835159
BTLA	No	-0.243088
BTN1A1	No	-0.697024
BTN2A1	No	-0.474892
BTN2A2	No	-0.378224
BTN3A1	No	-0.577344
BTN3A2	No	-0.527956
BTN3A3	No	-0.513541
BTNL3	No	-0.512679
BTNL8	No	-0.956174
BTNL9	No	-0.634874
BTRC	No	-0.458385
BUB1	No	-1.30484
BUB1B	No	-2.45699
BUB3	No	-4.01171
BUD13	No	-1.66492
BUD23	No	-2.14832
BUD31	No	-2.50287
BVES	No	-0.700656
BYSL	No	-1.94411
BZW1	No	-0.475403
BZW2	No	-0.503786
C10orf105	No	-0.968217
C10orf113	No	-0.0230152
C10orf120	No	-0.407239
C10orf53	No	-0.783457
C10orf55	No	-0.406663
C10orf62	No	-0.465731
C10orf67	No	-0.717237
C10orf71	No	-0.14027
C10orf82	No	-0.357877
C10orf88	No	-0.576461
C10orf90	No	-0.848678
C10orf99	No	-0.493126
C11orf1	No	-0.941787
C11orf16	No	-0.568468
C11orf21	No	-0.49479
C11orf24	No	-0.831534
C11orf40	No	-0.711671
C11orf42	No	-0.394897
C11orf45	No	-0.352324
C11orf49	No	-0.608973
C11orf52	No	-0.769114
C11orf53	No	-1.49973
C11orf54	No	-0.350584
C11orf58	No	-0.655759
C11orf65	No	-0.759674
C11orf68	No	-1.11754
C11orf71	No	-0.88172
C11orf74	No	-0.404391
C11orf80	No	-0.594078
C11orf86	No	-0.584654
C11orf87	No	-0.450883
C11orf88	No	-0.699201
C11orf91	No	-0.736374
C11orf94	No	-0.860419
C12orf10	No	-0.781761
C12orf29	No	-0.426174
C12orf4	No	-0.341532
C12orf40	No	-0.159725
C12orf42	No	-0.462245
C12orf43	No	-0.56689
C12orf45	No	-1.41274
C12orf49	No	-1.42471
C12orf50	No	-0.747321
C12orf54	No	-0.646397
C12orf56	No	-1.21636
C12orf57	No	-0.635816
C12orf60	No	-0.425123
C12orf65	No	-0.95479
C12orf66	No	-0.547042
C12orf71	No	-0.552112
C12orf73	No	-1.27881
C12orf74	No	-0.416275
C12orf75	No	-0.429984
C12orf76	No	-0.591285
C14orf119	No	-0.529879
C14orf177	No	-0.332164
C14orf180	No	-0.710683
C14orf28	No	-0.658856
C14orf39	No	-0.408105
C14orf93	No	-0.556533
C15orf39	No	-0.613701
C15orf40	No	-0.684162
C15orf41	No	-1.46975
C15orf48	No	-0.281749
C15orf53	No	-0.767389
C15orf61	No	-0.339999
C15orf62	No	-0.486736
C15orf65	No	-0.764084
C16orf45	No	-0.484602
C16orf46	No	-0.710438
C16orf54	No	-0.885187
C16orf58	No	-0.498557
C16orf70	No	-0.762582
C16orf71	No	-0.341601
C16orf72	No	-1.66629
C16orf74	No	-0.486258
C16orf78	No	-0.461042
C16orf86	No	-0.949164
C16orf87	No	-0.792244
C16orf89	No	-0.687168
C16orf90	No	-0.655378
C16orf91	No	-1.0296
C16orf92	No	-1.30782
C16orf95	No	-0.819988
C16orf96	No	-0.659454
C17orf107	No	-0.856931
C17orf47	No	-0.388453
C17orf49	No	-1.00588
C17orf50	No	-1.19578
C17orf51	No	-0.939566
C17orf53	No	-1.26051
C17orf58	No	-1.20084
C17orf64	No	-0.663878
C17orf67	No	-0.493852
C17orf75	No	-0.749724
C17orf78	No	-0.378686
C17orf80	No	-0.619165
C17orf97	No	-0.777049
C17orf98	No	-0.706449
C17orf99	No	-0.619368
C18orf21	No	-0.774226
C18orf25	No	-0.638077
C18orf32	No	-0.889332
C18orf54	No	-0.441766
C18orf63	No	-0.634299
C19orf12	No	-0.633582
C19orf18	No	-0.512726
C19orf24	No	-0.96208
C19orf25	No	-1.63311
C19orf33	No	-1.085
C19orf38	No	-1.29203
C19orf44	No	-0.943095
C19orf47	No	-0.660453
C19orf53	No	-1.94289
C19orf54	No	-0.652787
C19orf57	No	-0.560975
C19orf66	No	-1.4454
C19orf67	No	-0.997738
C19orf70	No	-1.13737
C19orf71	No	-0.736764
C19orf73	No	-0.529913
C19orf81	No	-0.605777
C19orf84	No	-0.44368
C1D	No	-1.23883
C1GALT1	No	-0.57034
C1GALT1C1	No	-0.435883
C1QA	No	-0.466963
C1QB	No	-0.491675
C1QBP	No	-1.39907
C1QC	No	-1.05699
C1QL1	No	-0.781499
C1QL2	No	-0.863715
C1QL3	No	-0.357798
C1QL4	No	-0.489431
C1QTNF1	No	-1.02291
C1QTNF12	No	-0.613937
C1QTNF2	No	-0.5231
C1QTNF3	No	-0.538318
C1QTNF4	No	-1.31996
C1QTNF5	No	-1.01533
C1QTNF6	No	-0.917328
C1QTNF7	No	-0.61372
C1QTNF8	No	-0.472915
C1QTNF9	No	-0.867134
C1QTNF9B	No	-0.787819
C1RL	No	-0.401638
C1S	No	-0.462351
C1orf100	No	-0.877212
C1orf105	No	-0.695649
C1orf109	No	-3.6533
C1orf112	No	-0.934475
C1orf115	No	-0.480379
C1orf116	No	-0.65919
C1orf122	No	-0.509497
C1orf123	No	-0.737228
C1orf127	No	-0.750457
C1orf131	No	-1.44895
C1orf141	No	-0.382562
C1orf146	No	-0.608952
C1orf158	No	-0.69793
C1orf159	No	-0.820995
C1orf162	No	-0.831517
C1orf174	No	-0.621919
C1orf185	No	-0.390015
C1orf189	No	-0.46188
C1orf194	No	-0.706854
C1orf198	No	-0.413368
C1orf21	No	-0.679367
C1orf210	No	-0.652941
C1orf216	No	-0.851289
C1orf226	No	-0.99546
C1orf35	No	-0.630149
C1orf43	No	-0.945028
C1orf50	No	-1.01621
C1orf52	No	-0.777134
C1orf53	No	-0.642284
C1orf54	No	-0.565406
C1orf56	No	-0.691954
C1orf61	No	-0.426368
C1orf68	No	-0.357283
C1orf74	No	-1.03668
C1orf87	No	-0.401517
C1orf94	No	-0.434232
C2	No	-0.873919
C20orf141	No	-0.525768
C20orf144	No	-0.487646
C20orf173	No	-0.622722
C20orf194	No	-0.40814
C20orf202	No	-0.540886
C20orf27	No	-0.513615
C20orf85	No	-0.326818
C20orf96	No	-0.526515
C21orf2	No	-1.15397
C21orf58	No	-0.828346
C21orf62	No	-0.582601
C21orf91	No	-0.703771
C22orf15	No	-0.643353
C22orf23	No	-0.8387
C22orf31	No	-0.268884
C22orf39	No	-0.733138
C22orf42	No	-0.253221
C22orf46	No	-0.802377
C2CD2	No	-0.380379
C2CD2L	No	-0.449719
C2CD3	No	-0.500664
C2CD4A	No	-1.04046
C2CD4B	No	-0.588892
C2CD4C	No	-0.556433
C2CD4D	No	-0.817614
C2CD5	No	-0.313887
C2CD6	No	-0.397676
C2orf15	No	-0.733145
C2orf16	No	-0.471964
C2orf40	No	-0.881384
C2orf42	No	-0.540918
C2orf49	No	-0.613185
C2orf50	No	-1.14378
C2orf54	No	-1.03133
C2orf66	No	-0.384672
C2orf68	No	-0.914091
C2orf69	No	-0.965277
C2orf70	No	-0.660966
C2orf72	No	-0.736867
C2orf73	No	-0.752647
C2orf76	No	-0.561847
C2orf78	No	-0.960108
C2orf80	No	-0.670752
C2orf88	No	-0.469922
C2orf91	No	-0.608574
C3	No	-0.477448
C3AR1	No	-0.372712
C3orf14	No	-0.305609
C3orf18	No	-0.434041
C3orf20	No	-0.569466
C3orf22	No	-0.52273
C3orf30	No	-0.229759
C3orf33	No	-0.32505
C3orf36	No	-0.794349
C3orf38	No	-1.55611
C3orf52	No	-0.633986
C3orf58	No	-0.573456
C3orf62	No	-0.816252
C3orf67	No	-0.40742
C3orf70	No	-0.810558
C3orf80	No	-0.600384
C3orf84	No	-0.195377
C4BPA	No	-0.544478
C4BPB	No	-0.592532
C4orf17	No	-0.32145
C4orf19	No	-0.74658
C4orf3	No	-0.548696
C4orf33	No	-0.819018
C4orf36	No	-1.32702
C4orf45	No	-0.470291
C4orf46	No	-0.641836
C4orf47	No	-0.274891
C4orf48	No	-0.754757
C4orf51	No	-0.315513
C5	No	-0.453331
C5AR1	No	-0.619551
C5AR2	No	-0.350511
C5orf15	No	-0.810832
C5orf22	No	-0.389581
C5orf24	No	-0.529509
C5orf30	No	-0.951581
C5orf34	No	-1.11219
C5orf38	No	-0.51919
C5orf46	No	-0.423373
C5orf47	No	-0.632416
C5orf49	No	-0.768669
C5orf51	No	-0.274798
C5orf52	No	-0.398767
C5orf63	No	-0.707606
C6	No	-0.476662
C6orf10	No	-0.52214
C6orf106	No	-1.06185
C6orf118	No	-0.549834
C6orf120	No	-0.553623
C6orf132	No	-0.635123
C6orf136	No	-1.36055
C6orf141	No	-0.622963
C6orf15	No	-0.93802
C6orf163	No	-0.699516
C6orf201	No	-0.688573
C6orf203	No	-0.665456
C6orf222	No	-0.905027
C6orf223	No	-0.382903
C6orf226	No	-0.720607
C6orf47	No	-0.798827
C6orf48	No	-0.506605
C6orf52	No	-0.314409
C6orf58	No	-0.423723
C6orf62	No	-0.339804
C6orf89	No	-0.671243
C7	No	-0.708932
C7orf25	No	-0.836715
C7orf26	No	-1.3712
C7orf31	No	-0.453709
C7orf33	No	-0.529429
C7orf43	No	-0.70382
C7orf50	No	-1.17514
C7orf57	No	-0.53679
C7orf61	No	-0.78685
C8A	No	-0.42624
C8B	No	-0.438132
C8G	No	-0.784089
C8orf33	No	-1.38296
C8orf34	No	-0.658457
C8orf37	No	-0.764086
C8orf44	No	-0.516694
C8orf48	No	-0.270606
C8orf58	No	-0.509967
C8orf59	No	-1.02343
C8orf74	No	-0.631225
C8orf76	No	-0.991747
C8orf82	No	-0.681376
C8orf86	No	-0.485118
C8orf88	No	-0.781236
C9	No	-0.758381
C9orf116	No	-1.49879
C9orf129	No	-1.09957
C9orf131	No	-0.509953
C9orf135	No	-0.421685
C9orf152	No	-0.685228
C9orf153	No	-0.403319
C9orf16	No	-1.17245
C9orf24	No	-0.774063
[truncated: 16,119 more rows]

## Sheet: Figure 2a
Tissue (#)	Hereditary diseases (#)	Hereditary disease chaperones (#)
1	22	2
2	6	1
3	6	0
4	2	0
5	3	1
6	0	0
7	3	0
8	0	0
9	1	0
10	0	0
11	0	1
12	0	0
13	0	1
14	0	0
15	0	0
16	0	1
17	0	1
18	0	2
19	0	4
20	0	29
* Entire data appears in Supplementary Data 3

## Sheet: Figure 3b
human_gene_name	logFC	Difference_LFQ_Day_0_LFQ_Day_8_Myo
AAAS	0.215286	-1.41684
AACS	-0.726471	-0.501028
AAMDC	3.13932	1.84417
AARS2	-0.104304	0.592189
ABCD1	1.31303	1.76265
ABHD11	0.183779	1.30468
ABHD12	-1.68445	-0.340059
ABHD14B	-0.475611	-1.45081
ABLIM1	-0.148175	1.43949
ACAA2	2.04837	0.993443
ACAD8	1.31555	1.42303
ACAD9	0.654719	1.25503
ACADL	1.50383	1.44908
ACADM	3.34817	0.795911
ACADS	3.19354	1.41733
ACADVL	2.29669	0.799821
ACAT1	3.21072	0.379229
ACBD3	0.376208	0.450083
ACIN1	-0.0379633	-0.39893
ACLY	-1.02788	-1.32925
ACO2	3.19089	1.34378
ACOT13	1.18424	1.15857
ACOT2	2.12226	1.03653
ACOT7	-2.39237	-1.42496
ACOT9	0.600398	0.986165
ACP1	0.683313	-0.378992
ACP6	-0.162337	2.41842
ACSF2	1.44919	1.10289
ACSL3	0.789148	0.910015
ACSL4	-0.0376768	0.346828
ACTA1	11.908	7.87618
ACTC1	2.18064	1.6953
ACTG1	-1.31568	-0.295771
ACTL6A	-0.284516	-0.547433
ACTN1	-2.07126	0.79328
ACTN4	-1.04875	-0.379417
ACTR1A	0.939449	0.183085
ACTR2	-0.148288	-0.245993
ACTR3	-0.52715	-0.284931
ADA	0.0994198	-0.723562
ADCK1	0.775977	1.43793
ADD1	0.3155	-2.40998
ADH7	-0.29194	-2.16385
ADO	0.25273	-0.779941
ADPGK	-1.22701	-0.704023
ADPRH	1.6776	0.449472
ADRM1	1.51146	0.335832
AFAP1	-1.55745	-1.02735
AFG3L2	2.40761	1.22258
AGA	0.108489	0.719017
AGL	4.79232	1.83639
AGO2	1.68349	0.389356
AGPAT3	1.62213	2.98099
AHCTF1	0.403105	-0.845402
AHCY	0.951932	-0.822952
AHCYL1	0.224445	-0.737003
AHNAK	0.502684	-0.385728
AIDA	-0.174837	-1.06436
AIF1L	-1.62652	1.85212
AIFM1	1.91834	0.95698
AIMP2	3.1107	0.237954
AIP	-0.594936	-0.323366
AK1	3.40043	1.06044
AK2	0.746695	0.437679
AK3	2.20604	1.0008
AKAP1	2.0803	1.55498
AKAP13	1.24161	0.732499
AKAP6	2.99184	-0.566654
AKAP8	0.505333	-0.587975
AKR1B10	3.39195	0.391861
AKT1	-0.123629	-0.568394
AKT2	1.31381	1.12122
ALAD	-0.560674	-0.606587
ALDH16A1	-0.418998	-0.790929
ALDH2	0.446497	0.453621
ALDH3B1	-1.17111	3.94842
ALDH4A1	2.54253	0.529938
ALDH9A1	1.04183	-0.657054
ALDOA	4.08504	0.366055
ALG1	-0.241881	0.63437
AMACR	1.08093	1.4461
AMBRA1	0.105312	-0.445138
AMDHD2	-0.522425	0.458359
AMPD2	-2.66252	-0.721704
ANAPC1	1.03872	-0.61803
ANKFY1	-0.269353	-0.529451
ANLN	-3.73006	-2.12003
ANO10	-0.577318	0.637754
ANO6	1.62545	-0.811995
ANPEP	-1.71941	0.848278
ANXA1	-1.09232	-1.09492
ANXA11	0.740302	1.19311
ANXA2	-0.357584	-0.825219
ANXA4	-0.908683	-0.647362
AP1M1	-0.155398	0.328091
AP1S1	-1.45523	-0.367411
AP3S1	-1.43407	-0.719127
APEH	1.82882	0.275911
API5	0.132798	-0.634724
APIP	1.12566	0.443277
APOBEC2	9.97152	9.391
APOOL	2.16101	1.17664
APRT	-0.396575	-0.997201
ARF4	-0.587715	-0.638674
ARFGAP3	-0.0275778	0.283243
ARFIP1	-0.689854	0.224294
ARGLU1	-0.533553	-0.702374
ARHGAP5	-0.390839	-0.543186
ARHGDIA	-0.909971	-0.438777
ARHGEF1	-1.03793	-0.653136
ARHGEF7	0.210858	0.472631
ARID2	-0.0953511	-1.28246
ARL2	0.837565	-0.180792
ARL3	-1.18006	-0.741939
ARL6	-1.13036	-0.533282
ARL6IP5	1.10164	1.69795
ARL8A	-0.176556	0.584859
ARL8B	0.415284	0.865304
ARMC1	0.463168	1.15399
ARMC6	0.769302	1.01065
ARMC8	1.16399	0.558475
ARPC1A	-0.683172	0.576314
ARPC1B	-1.41468	-0.464126
ARPC2	0.747153	-0.386428
ARPC4	-0.73694	-0.62599
ARPC5	-2.07475	-0.645748
ARPC5L	0.626837	0.74954
ASAH1	0.0877063	0.332643
ASL	-0.714333	0.74613
ASPH	0.542556	-0.454606
ASS1	0.456497	-1.67525
ATAD1	0.942009	0.852088
ATG3	-0.396511	0.534229
ATG5	0.426958	0.476514
ATG9A	1.82524	1.50077
ATIC	0.865471	-0.535776
ATL2	1.21022	0.941991
ATL3	-1.56483	-0.625145
ATP1B1	2.84305	2.25568
ATP2A1	11.1701	4.53209
ATP2A2	4.90596	1.72437
ATP6AP1	-0.360019	0.755088
ATP6V0A1	0.625488	1.02971
ATP6V1A	-0.741722	0.491997
ATP6V1B2	0.451688	0.495396
ATP6V1C1	-0.603626	0.596154
ATP6V1D	0.607383	0.93077
ATP6V1F	0.204854	0.576165
ATP6V1G1	0.598304	0.850892
ATXN2	0.0834255	0.295077
AUH	1.05733	0.441592
BABAM1	1.14082	-0.422387
BAIAP2	-2.39713	-1.9978
BAIAP2L1	-0.311956	1.35696
BASP1	-4.0713	-0.489424
BAX	-0.819352	-0.458307
BAZ1B	0.458184	-1.05448
BCAP29	0.218884	0.837921
BCAP31	-0.890605	0.569209
BCAT1	-2.15856	-5.20257
BCAT2	1.11665	1.40769
BCL2L13	2.13413	1.48308
BCLAF1	0.378504	-0.125124
BCS1L	0.489801	0.613331
BICD2	0.0319987	0.716215
BIN1	5.28772	2.27736
BIRC6	0.599489	-0.579776
BLMH	0.64322	0.331356
BPHL	0.831055	0.838584
BRIX1	-0.526566	-1.43043
BROX	0.293188	0.328288
BSG	0.489475	-0.562352
BTF3L4	0.908645	0.702561
BUB3	-0.160233	-0.638324
BZW1	-0.348153	-0.723399
C11ORF68	0.623216	-0.31436
C12ORF57	-0.313942	-0.67466
C1QBP	1.28556	0.581727
C20ORF27	-0.628284	-0.80344
CACNA2D1	3.7885	1.17782
CACNB1	4.15713	7.48616
CAD	-0.399477	-1.04078
CALR	-0.816829	0.229759
CALU	0.347795	-0.267733
CAMK1	-2.33086	-0.207714
CAND1	-0.708552	-0.154729
CAND2	4.69732	3.00872
CAP1	-1.72442	-0.59129
CAP2	4.74195	5.55392
CAPG	-2.23037	-0.379258
CAPN1	0.404877	0.66926
CAPN2	-0.0504697	-0.418103
CAPZB	0.648944	1.7511
CARM1	1.84655	-0.453398
CASP3	0.0441064	-0.783043
CASP7	0.479228	-0.977958
CASP8	-1.36691	-0.635944
CASQ2	4.21095	6.20172
CAST	1.11811	-0.596078
CAT	1.05652	-0.675592
CAV1	0.40288	0.551211
CBR3	-1.52086	-0.891955
CBR4	0.80897	1.31413
CBX3	0.330774	-1.47048
CBX5	-0.517586	-1.09654
CCAR1	0.434955	-0.678609
CCDC12	0.0814904	-0.657197
CCDC134	0.935496	2.24947
CCDC141	4.1101	7.29633
CCDC51	0.661534	1.00753
CCDC6	-0.0435792	-0.783253
CCNY	0.0194937	0.921209
CCT2	0.521629	-0.393995
CCT3	0.746766	-0.526217
CCT4	0.63357	-0.405377
CCT5	0.835453	-0.488153
CCT6A	0.978751	-0.436256
CCT7	1.10029	-0.513944
CCT8	0.961734	-0.455266
CD151	-0.763818	-0.800441
CD276	-0.871683	-1.16331
CD2AP	0.205768	-1.58384
CD44	-0.867437	-1.67749
CD81	-1.49256	0.653061
CDC37	1.13005	-0.484011
CDC42BPA	-0.110495	0.701356
CDC42BPB	-0.464359	-0.539207
CDH2	-3.98174	1.16257
CDIPT	-0.790199	1.3699
CDK1	-0.542685	-2.53379
CDK4	-0.121188	-0.937002
CDS2	-0.954873	1.63445
CDV3	1.6879	0.521999
CEBPZ	1.1949	-1.97974
CEP170	0.377379	-0.330178
CERS2	-1.2507	-1.15216
CERS5	-1.69399	-1.15382
CFDP1	-0.55305	-1.41015
CFL1	-1.37553	-0.764511
CFL2	3.90196	1.0912
CHCHD1	0.933864	0.717026
CHCHD3	3.08079	0.800491
CHCHD4	1.32396	0.817036
CHCHD5	0.517717	0.60191
CHCHD6	-1.8069	0.617022
CHD1	0.13193	-1.09142
CHD4	-0.0248111	-0.911197
CHERP	0.6988	-0.709218
CHMP2B	0.381093	-0.296867
CHMP3	0.438349	-0.662198
CHMP4B	0.734852	-0.416195
CIAO1	0.458777	-0.511035
CIRBP	-0.201202	1.74923
CISD1	2.26719	1.04743
CKAP4	-0.747061	-0.35535
CKB	-1.22145	2.11212
CLASP1	1.51811	0.419764
CLIC1	-1.54835	-1.13328
CLIP1	2.80822	0.376108
CLNS1A	0.775225	-2.15019
CLPX	1.67288	0.340694
CLTA	-1.02946	-0.360524
CLTB	0.914104	0.253509
CLYBL	1.90204	1.56246
CMAS	0.598006	0.722985
CNBP	2.14769	-1.11273
CNN2	-2.16812	-0.319906
CNN3	-1.87761	0.495718
CNOT3	-0.334613	-1.09844
CNOT7	1.25676	0.431608
COBL	2.6702	5.54942
COBLL1	-1.17628	-0.552701
COL4A2	0.221073	-0.274627
COL6A1	-0.556137	-0.554209
COL6A2	-0.179879	0.584425
COL6A3	1.08883	-2.14499
COL8A1	-1.31621	1.30416
COPG1	-0.00915835	-0.205989
COPG2	0.365278	0.569808
COPS3	1.8714	0.414144
COQ9	2.72345	1.3597
CORO1C	-0.625128	-0.585492
CORO2B	-1.66037	0.638775
COX17	1.77062	1.83572
COX20	0.626388	0.971286
COX4I1	1.35386	0.854088
COX5A	2.96277	0.682838
COX6A1	-2.68632	0.755167
COX6B1	1.86577	1.10244
COX7A2L	-0.158983	2.44201
CPNE1	-0.55264	-0.274071
CPOX	0.32151	0.496738
CPSF1	-0.292485	-0.436829
CPSF2	1.45179	-0.513321
CPSF3	0.228171	-1.0296
CPSF6	-0.257784	-0.49971
CPT1A	-1.23974	0.567427
CPT2	2.13889	1.09064
CRABP2	-1.62632	1.93449
CRAT	3.17573	2.19442
CREB1	-0.484994	-1.05479
CRK	-0.12768	-0.357398
CROT	0.726689	-0.816523
CRYAB	3.61622	1.88277
CRYZ	0.173435	0.209143
CS	2.68904	0.660077
CSE1L	0.842653	-0.714415
CSK	-1.00379	-0.332309
CSRP1	-2.3553	-0.571626
CSTF2	-0.260921	-0.36003
CTBP2	-0.594881	-0.886607
CTH	0.156481	-2.24598
CTNNBL1	-0.0174734	-0.430638
CTNND1	-0.695734	-0.495025
CTPS2	-0.528963	-0.539399
CTSA	-0.0207469	0.539296
CTSB	-0.385196	0.810255
CTSD	0.307074	1.10662
CTSV	0.287513	0.404519
CTSZ	-0.600839	0.485153
CTTNBP2NL	-1.30464	-1.1155
CUL5	2.35204	0.367126
CWC22	0.20739	-0.664973
CYB5A	-1.16082	-0.570546
CYB5B	0.500761	0.316507
CYB5R1	3.82946	2.18353
CYC1	2.59762	1.32507
CYP20A1	-0.251206	-0.812478
D2HGDH	0.874408	1.82039
DAB2	-0.353688	-1.60756
DAG1	1.76141	0.891788
DAP	-2.38642	-1.00924
DAPK2	2.72545	1.24787
DBT	1.27433	1.17611
DCAF8	1.36823	0.495892
DCAKD	-1.02696	0.580284
DCLK1	-1.57763	2.82003
DCUN1D1	0.847174	0.731558
DDAH1	0.98705	0.546401
DDI2	1.79589	0.345251
DDX18	-0.238492	-0.827575
DDX19A	1.39262	-0.469931
DDX21	0.588802	-1.04936
DDX23	0.387511	-0.450371
DDX27	-0.215503	-1.59765
DDX39B	0.0317667	-0.295432
DDX42	0.243234	-0.486876
DDX46	0.93259	-0.565073
DDX5	-0.555095	-0.611958
DDX6	1.17671	-0.30552
DECR1	1.61888	1.05762
DEK	0.774041	-1.10786
DERA	0.628257	-0.985513
DERL1	1.02951	1.15128
DES	6.57487	1.623
DHCR24	1.88807	0.867811
DHCR7	-0.211757	1.84251
DHFR	0.774257	-1.8935
DHRS7B	1.59332	0.963994
DHX15	-0.0131142	-0.659849
DHX36	0.935312	-0.524299
DHX9	-0.105204	-0.339879
DIMT1	-0.466469	-1.53873
DLAT	2.60384	1.27813
DLD	2.615	1.48423
DLGAP4	1.04718	2.0157
DLST	1.66704	0.897874
DNAJA2	1.02455	0.53591
DNAJA3	1.95344	0.827664
DNAJB11	-0.666204	0.619965
DNAJB6	2.24014	1.9372
DNAJC10	-0.623999	-0.51376
DNAJC11	1.32658	0.959171
DNAJC8	-0.211733	-1.00515
DNM1L	0.807151	0.364941
DNM2	0.695671	0.587158
DNMT1	-0.761537	-2.9154
DNPH1	0.940977	-2.02056
DOCK1	-1.70723	-0.479983
DOCK6	-0.0129975	1.46313
DOCK7	-1.18129	-0.513927
DOK1	-1.93058	-0.52743
DPH6	0.742704	-0.9621
DPP3	0.730473	0.521947
DPP7	-0.393845	2.14034
DPP9	1.36055	-0.467838
DPYSL2	-1.4802	-0.837158
DPYSL3	1.10078	-0.766146
DRG2	0.495214	-0.621145
DTNA	2.20378	1.20326
DTYMK	-0.47908	-1.67889
DUSP3	2.3886	0.847362
DUT	-0.475769	-2.35599
DVL2	-0.337295	-1.3045
DYNC1LI2	-0.355876	-0.400765
DYNLT3	-1.18472	1.04364
EBP	-1.13371	1.43849
ECHS1	1.55282	0.474539
ECI1	2.02588	0.841401
ECI2	2.35159	0.55062
EFHD2	-2.55934	-0.373283
EFTUD2	1.10994	-0.388711
EHD2	0.0753649	-0.610306
EHD4	-1.03135	0.974169
EIF1AY	2.53004	-0.385892
EIF2AK2	-0.597406	-0.456186
EIF4A2	1.05504	1.8159
EIF4A3	-0.24727	-0.55548
EIF4E	-0.0402298	-0.304438
EIF4H	0.703004	-0.675289
EIF5	1.24297	-0.567244
EIF5A	0.983631	-0.513861
EIF5B	0.95283	-0.251069
EIF6	-0.684365	-0.344793
ELAVL1	0.0969733	-0.444495
ELMO2	-0.0470769	-1.20154
ELMOD2	-0.423277	1.22027
ELP2	0.655265	-1.01172
ELP4	0.346337	-0.403883
EMB	-2.14574	-1.21314
EMC1	0.631148	0.408056
EMC3	1.69325	0.75417
EMG1	0.420397	-0.974455
EML1	1.16407	-0.711451
EML2	-1.44993	0.627167
ENAH	0.715526	1.10619
ENO1	-1.34339	-0.577772
ENO2	-2.86118	1.61803
ENO3	8.97241	1.19756
ENPP1	0.667987	1.47136
EPB41L2	-0.966892	-0.698095
EPB41L3	-0.908905	-1.11726
EPHA2	-0.106368	-0.987194
EPHX1	0.196532	-1.18877
EPS15	0.614764	0.275094
ERH	-0.263056	-0.281792
ERMP1	0.504529	-1.50448
ERP44	-0.362162	0.220474
ESD	0.503147	-0.637877
ETFA	2.49778	0.760159
ETFB	1.62529	0.685506
ETFDH	2.58323	1.40384
EXOSC1	0.171145	-0.840607
EXOSC4	-0.186452	-0.851091
EXOSC7	1.16777	-0.522079
EXOSC8	0.294307	-0.718698
EZR	-1.18088	-0.891769
FABP5	-0.111676	-2.29445
FADS2	-1.30842	-1.589
FAH	0.835116	0.44799
FAM120A	1.27685	-0.146854
FAM136A	0.571035	1.2102
FAM162A	1.1481	0.242681
FAM50A	0.529657	-1.03228
FAM91A1	-0.890718	-0.984089
FAM98A	1.46876	0.449518
FAR1	-0.210153	-1.68724
FARP1	-0.406986	-0.301584
FARSB	0.850852	0.237272
FASN	-2.33568	-1.15731
FBL	-0.120261	-0.304242
FBN1	-0.290648	5.86578
FBXW11	0.74274	-0.626898
FDPS	0.0665313	-0.575532
FECH	1.99951	0.746429
FEN1	1.065	-1.31506
FERMT2	0.00674678	0.243903
FHL2	0.295268	-0.375281
FILIP1L	2.41933	-0.987571
FIS1	1.20572	0.641765
FKBP10	-1.2799	-0.79869
FKBP1A	-0.387713	-0.499324
FKBP2	-1.28828	-0.276111
FKBP3	3.03751	0.441831
FKBP4	0.470267	-0.922263
FKBP8	-0.585013	0.255448
FKBP9	-0.126239	-0.536362
FLII	2.11283	-0.457247
FLNA	-1.63046	-0.620927
FLNB	-1.31447	-0.854462
FLNC	6.1178	1.49718
FMR1	-1.13563	-1.47751
FN1	-0.958548	1.20135
FSCN1	-2.03253	-0.963261
FSTL1	-0.816236	-0.858071
FUBP1	0.220922	-0.531984
FUBP3	-0.50798	-0.621998
FUNDC2	2.30013	2.56777
FXR1	3.48334	0.985357
FXR2	1.75282	0.727062
FYCO1	3.74139	1.35652
G6PD	-2.22096	-1.52483
GAA	0.789496	1.08983
GABARAP	0.602823	0.660316
GABPA	0.0529889	-1.50957
GAK	-0.834655	-0.876251
GALE	-0.874917	-0.413813
GALNS	-0.982412	2.40513
GAMT	4.65732	0.79217
GANAB	-0.580264	-0.241212
GAPDH	3.52804	0.207223
GATAD2B	0.185012	-0.795073
GBA	-1.29186	0.670064
GCDH	1.23433	1.69642
GCLC	-0.322136	-0.74704
GCLM	1.84797	-1.71736
GDI1	-1.06977	-0.389616
GDI2	0.239572	-0.32353
GFM2	1.65585	1.55016
GFPT1	0.247344	0.101933
GGCX	0.279919	-0.628074
GHITM	1.72922	1.29335
GLIPR2	-1.52798	-1.46566
GLO1	1.40015	0.382158
GLOD4	-0.0655847	0.515885
GLRX3	0.504432	-0.356216
GLRX5	1.95397	0.388447
GLTP	-0.672067	-0.940636
GLUD1	-0.645975	0.265703
GLYR1	0.521394	-0.501247
GMDS	-1.28999	-1.13492
GMPR2	-0.0759152	-1.1325
GMPS	-0.305244	-0.486439
GNAI2	-1.18381	-0.583937
GNAI3	-1.12258	-0.794218
GNAO1	-2.36963	0.738801
GNAQ	-1.17534	-0.806583
GNAS	1.35828	-0.604407
GNB1	-1.65402	-0.477608
GNB2	-0.451814	-0.314323
GNG12	-0.816574	0.351009
GNG5	1.29967	-2.00338
GNL3	0.689934	-0.577538
GNPAT	2.04684	2.18925
GNS	-0.139332	0.315294
GOLGA2	0.251351	0.485169
GOLGA5	0.143059	1.42916
GOLGB1	-0.40051	0.544293
GOT2	3.58582	0.929347
GPC1	1.44028	0.709856
GPD2	1.05613	-0.467361
GPT2	3.45594	1.93293
GPX4	0.362416	1.06324
GRHPR	1.21102	0.583012
GRN	-0.505757	0.673714
GRPEL1	1.31634	0.418837
GSK3B	0.8316	0.44315
GSPT1	1.43353	-0.487701
GSR	0.552024	-0.698006
GSS	0.0299023	0.96551
GSTM5	-1.6987	-0.836295
GSTP1	0.0477347	-0.465687
GYG1	3.34832	1.81675
GYS1	4.0852	2.82369
HADH	2.49192	0.810771
HADHA	2.21669	1.21118
HADHB	3.12224	1.2493
HAGH	1.54731	0.906192
HAT1	1.58265	-3.22917
HCCS	2.31716	0.736942
HCFC1	0.544873	-0.593038
HDAC1	-0.874986	-0.969543
HDHD2	0.209995	0.724715
HDHD3	-1.01653	0.901494
HDLBP	1.68492	-0.399413
HEXA	-0.472352	1.00101
HGS	-0.411142	0.319728
HIBADH	2.24111	1.25555
HIBCH	1.4013	1.20398
HINT1	0.777921	-0.411402
HINT2	1.12438	1.60298
HIP1	-1.35942	0.636133
HK2	2.70674	0.964074
HMBS	1.83269	-1.46284
HMGA1	1.29268	-1.73519
HMGB2	-0.129672	-1.99065
HMGCL	1.53195	2.30554
HMGN1	-1.32426	-1.01608
HNRNPA0	0.0100876	-0.730338
HNRNPAB	0.339827	-0.842761
HNRNPC	-0.119945	-0.549258
HNRNPD	-0.0467598	-0.54
HNRNPF	0.0059599	-0.603441
HNRNPH1	-0.216461	-0.499665
HNRNPH2	0.67367	0.427164
HNRNPK	0.251475	-0.527628
HNRNPK	0.251475	-0.476592
HNRNPL	0.198273	-0.410587
HNRNPLL	-0.196304	-0.421055
HNRNPM	0.40861	-0.492881
HNRNPU	0.413192	-0.687616
HP1BP3	0.280538	-0.427422
HSD17B10	0.337732	1.11681
HSD17B4	0.367823	0.218214
HSP90AA1	0.457621	-0.878615
HSP90AB1	1.30701	-0.463207
HSP90B1	-1.25693	-0.331702
HSPA14	0.740544	-0.427893
HSPA1B	-0.456782	-0.512545
HSPA1L	1.49794	-0.432147
HSPB1	1.47647	-1.04332
HSPB8	3.5534	0.850018
HSPBP1	0.43194	-1.19269
HSPG2	0.827344	0.594399
HTRA2	0.119553	1.58928
HYOU1	-1.11246	0.245255
IARS2	1.45583	0.617732
IDH3A	1.67641	0.806566
IDH3B	1.16833	0.761412
IDH3G	0.791693	0.886904
IFI16	-1.15005	-0.751678
IFITM3	-0.997842	-0.722956
IGF2BP2	-0.928731	-1.50614
IK	0.576176	-0.584534
IL1RN	-2.26859	-2.77206
ILF3	0.199656	-0.149584
ILVBL	-0.455607	1.03422
IMMT	2.30514	0.608889
IMPA1	0.321524	-0.467187
IMPDH2	1.09935	-1.0569
INF2	-1.42474	-0.768112
INPPL1	1.13538	1.38272
IPO5	1.62707	-0.50267
IPO7	1.88882	0.31196
IQGAP1	-0.620195	-0.813405
IRF2BP2	0.351553	-1.62306
IRF2BPL	-0.191393	-0.747568
IRGQ	0.537844	0.475027
IRS1	2.07667	-1.67546
ISCA2	1.45804	2.00804
ISCU	1.36204	0.631905
ISOC2	1.55482	1.62332
IST1	0.22793	-0.407151
ISYNA1	-1.07456	-0.640244
ITCH	0.0552821	-0.915347
ITGA5	-0.693318	0.405201
ITGA7	2.01887	1.51191
ITGB1	0.411693	0.258481
ITGB5	-0.822135	1.66564
ITPA	-0.168394	0.522966
ITPR3	-1.02372	-0.89863
IVD	1.14868	1.20133
IVNS1ABP	-0.126459	0.635587
JPH2	4.77575	4.95651
JSRP1	10.6232	5.31019
JUP	1.20662	0.511154
KANK2	-0.797214	0.259917
KDM1A	0.685282	-1.51464
KHDRBS1	-0.205014	-0.773501
KHSRP	0.108626	-0.760904
KIF2A	-1.04628	-0.912018
KIF5B	0.573302	0.822986
KLC1	0.228496	1.01354
KLC2	0.44294	0.699156
KLHL41	10.7235	10.1957
KPNB1	0.741127	-0.590142
L2HGDH	2.5187	0.962499
LACTB	2.47658	0.448766
LAMB1	-0.393022	-0.460637
LAMC1	0.673191	1.07276
LARP7	0.492662	-1.07012
LARS2	0.773972	2.40045
LASP1	-1.19235	-0.68683
LBR	-0.816048	-0.789572
LCMT1	0.943503	0.417447
LDHA	2.08831	-0.381348
LDLR	-1.28668	2.15647
LEMD2	-0.497878	0.899003
LETM1	0.546911	1.06864
LETMD1	-0.578429	0.666401
LGALS1	0.531562	-0.28428
LGALS3	-0.9797	-0.798347
LGMN	0.297498	0.682811
LIAS	1.83136	0.757942
LIG1	-0.907301	-3.3786
LIG3	0.327645	-0.642749
LIN7C	-0.333239	-0.302847
LLGL1	-0.0405543	-0.886406
LMF2	-0.878042	-0.509179
LMNA	0.292763	-0.186001
LMNB1	-1.50732	-1.01207
LMNB2	0.489331	0.794966
LONP1	1.16692	0.65017
LPCAT3	1.12234	1.24985
LPP	-0.536711	-0.274317
LRPAP1	-0.245956	0.355944
LRPPRC	2.09852	0.525047
LRRC40	0.0747835	-1.31471
LRRFIP1	1.55981	-1.19241
LRRK2	0.51046	-0.606691
LSM3	1.00917	-0.702876
LSM4	1.11814	-0.737293
LSM6	-0.320717	-0.509397
LSP1	0.862407	0.755544
LSS	0.291774	-0.356907
LXN	-1.10771	-0.648759
LY75	-2.25874	1.08593
LYAR	0.631392	-2.19582
LZTFL1	-1.18722	1.61265
MACROD1	3.98747	2.61862
MAGOH	-0.089696	-0.650862
MAK16	0.289117	-0.477983
MAN2A1	0.97982	-1.30345
MAOA	-0.577172	0.553712
MAP1B	-2.04362	0.243086
MAP1LC3A	-0.342477	1.26262
MAP1S	0.260278	0.597485
MAP6	-3.235	-0.615514
MAPK14	0.448024	-1.14298
MAPK3	-0.895705	-0.446788
MAPKAPK2	1.79893	-0.661332
MAPRE3	1.40549	1.11799
MARCKSL1	-2.42508	-1.54002
MATR3	0.418341	-0.230988
MB	10.6643	16.2482
MBNL1	1.79249	-0.590936
MCAT	0.776329	0.521515
MCCC1	0.694764	1.56166
MCCC2	1.18312	0.641219
MCM2	1.44773	-2.42463
MCM3	-0.298547	-2.54769
MCM4	0.922473	-2.34297
MCM5	0.174247	-2.53273
MCM6	0.362811	-2.43833
MCM7	-0.227862	-2.49905
MCTS1	0.250099	0.25274
MCU	2.62963	1.83939
MDH1	2.30157	0.922157
MDH2	2.93788	0.614752
MDN1	0.840391	-1.20137
ME1	1.825	-1.07399
MECP2	0.037919	1.1922
MECR	1.76439	0.836273
MED1	0.608706	-0.816539
MFN1	0.496523	1.1515
MGAT1	-0.47268	-0.566647
MICAL2	-1.22153	-0.5762
MICALL2	-2.08752	1.15485
MICU1	1.38121	0.989733
MICU2	1.32308	2.63057
MID1	-2.49565	1.60406
MIF	-1.44314	-0.719859
MIPEP	1.21575	0.336998
MKI67	-1.44076	-2.39014
MLEC	0.988939	0.469011
MLKL	-1.10783	-1.23099
MLST8	0.743767	0.510125
MMAA	1.33025	1.55634
MOB4	1.07775	0.681124
MON2	-0.420302	-0.504021
MORC3	0.548399	-1.0425
MPC1	1.50839	1.34547
MPC2	1.56641	1.18093
MPI	1.16533	1.56091
MPP1	0.343751	-0.826708
MRI1	-0.570488	0.26292
MRPL1	1.84941	0.846595
MRPL10	0.950606	0.940865
MRPL11	1.22724	0.818354
MRPL12	2.05081	0.518628
MRPL13	1.0187	0.666498
MRPL14	2.66999	0.404715
MRPL15	2.66798	0.752783
MRPL16	1.38519	0.850158
MRPL19	1.58893	0.617411
MRPL21	1.08067	0.859869
MRPL22	0.597866	0.629869
MRPL23	1.15365	0.773033
MRPL24	1.0757	0.773719
MRPL28	0.648046	0.487059
MRPL32	0.445303	0.862057
MRPL37	1.94878	0.642584
MRPL38	1.62138	0.814229
MRPL39	1.43112	0.513479
MRPL4	0.943834	0.643012
MRPL44	1.80419	1.11208
MRPL46	1.84233	0.549491
MRPL47	1.15297	0.464465
MRPL49	0.171199	0.648774
MRPL53	-1.2819	1.22794
MRPL55	0.209494	0.917333
MRPL9	0.92931	0.687172
MRPS2	1.23609	0.490462
MRPS22	1.68765	0.446424
MRPS23	0.752755	0.427516
MRPS24	2.02465	0.433409
MRPS26	0.208069	0.580775
MRPS27	1.35365	0.662587
MRPS28	2.16288	0.239225
MRPS30	1.84152	0.833205
MRPS31	1.1421	2.5707
MRPS36	1.46866	0.805268
MRPS9	2.01638	0.415881
MRRF	0.84463	0.979543
MSH2	0.0484727	-2.07809
MSI2	1.76226	1.61926
MSTO1	-1.02328	-1.21131
MTA1	-0.209011	-0.616438
MTA2	-0.954958	-0.539508
MTA3	-0.888782	-1.33069
MTAP	-0.113914	-1.11213
MTCH1	-0.731373	0.962489
MTCH2	1.51317	0.871698
MTDH	0.804347	0.595147
MTFR1L	1.55826	0.988973
MTHFD1	1.80759	-0.714606
MTHFD1L	-3.15754	-0.683797
MTOR	1.01159	0.794153
MTPN	0.117427	-0.879489
MTX2	1.57954	0.891361
MVP	-0.481504	1.23515
MYBBP1A	1.29312	-0.763751
MYBPH	7.52814	11.7785
MYCBP	0.282768	0.939769
MYEF2	-2.45184	-0.380421
MYH1	12.0001	13.8493
MYH10	-1.6109	-0.456165
MYH3	2.91137	10.4831
MYH4	8.94474	9.76987
MYH7	10.9533	15.6463
MYL1	13.5938	4.12839
MYL6	-1.32913	-0.552565
MYL6B	4.63741	1.59964
MYLPF	12.4883	19.3729
MYO18A	3.16418	1.15906
MYO1B	-0.253949	-1.88896
MYO1D	-1.59715	0.475458
MYO5A	-0.479521	-1.71744
MYOF	-1.11896	-0.549712
MYOM3	9.38623	1.08972
N6AMT1	0.465927	-0.593704
NAA30	1.63974	0.160658
NAA35	0.931367	0.877076
NACA	1.38548	2.84385
NAE1	0.507965	0.404593
NAGA	-0.474324	1.25026
NAMPT	0.420691	-0.922891
NAP1L1	0.110161	-0.924254
NASP	-0.520045	-2.16634
NBAS	0.843211	0.617814
NCAM1	-0.603777	1.49695
NCAPD2	-0.196604	-4.79013
NCEH1	0.589375	0.667643
NCK1	0.578269	-0.325541
NCL	0.615021	-0.91729
NCOA5	-0.0723013	-0.336529
NDRG1	-1.71725	0.115527
NDUFA10	1.57373	0.723004
NDUFA11	0.697712	0.832659
NDUFA12	1.96702	0.764363
NDUFA13	1.39703	0.984641
NDUFA2	1.36164	0.624931
NDUFA3	1.67838	1.11683
NDUFA4	2.17271	0.957132
NDUFA5	2.08699	0.969802
NDUFA6	1.88705	0.703636
NDUFA7	2.24409	0.840736
NDUFA8	1.84794	1.04048
NDUFA9	2.59888	1.00734
NDUFAB1	2.08928	0.971477
NDUFAF1	1.9765	0.327705
NDUFAF2	1.13019	1.42112
NDUFAF5	1.44695	0.900036
NDUFB10	2.64991	1.10843
NDUFB11	2.18373	1.05037
NDUFB3	2.48923	0.872974
NDUFB4	1.81058	0.66094
NDUFB5	1.98551	0.755051
NDUFB7	1.66448	0.910449
NDUFB8	0.963013	0.932952
NDUFB9	2.50102	0.881687
NDUFC2	1.45583	0.879675
NDUFS1	3.16154	0.871106
NDUFS2	2.62036	0.802303
NDUFS3	2.19141	0.974993
NDUFS4	2.09269	0.947526
NDUFS6	1.68662	0.851903
NDUFS7	2.60642	1.21247
NDUFS8	1.91129	1.17765
NDUFV1	1.98742	0.899885
NDUFV2	2.3751	1.04941
NDUFV3	1.86566	1.32679
NDUFV3	1.86566	0.53651
NEB	11.6964	5.65893
NEDD4L	1.15796	-0.717258
NEK7	0.829174	-0.593529
NEK9	1.18154	0.812607
NEU1	-0.120704	1.52265
NEXN	4.91205	1.81389
NFIC	1.89898	-0.631687
NFIX	2.25288	-0.506238
NFKB1	0.127447	-0.541384
NFS1	0.957978	0.542501
NFU1	1.58628	0.637323
NHP2	0.229851	-0.125216
NID2	-0.0984665	0.868418
NIPBL	0.075118	-0.552592
NOL3	2.16644	0.388004
NONO	0.0631615	-0.640745
NOP16	1.49751	-0.775473
NOP56	0.0320775	-0.307252
NOP58	0.393901	-0.54196
NOSIP	1.5134	-0.518676
NPC2	-1.10227	-0.549548
NPEPPS	1.51534	0.533636
NPM1	-0.083447	-0.895514
NQO1	-0.235808	-3.73402
NQO2	1.20379	-0.413409
NRAS	-0.399672	-0.384848
NSF	0.165879	-0.396872
NSFL1C	0.988821	-0.315411
NSUN2	0.950882	-0.665947
NT5C	0.126487	-0.347814
NT5C3B	-0.925703	-0.259769
NT5DC3	0.289586	2.50534
NUB1	0.709449	-0.126496
NUBP1	0.951392	-0.900657
NUCB1	0.297369	0.608708
NUCB2	-0.405569	0.717151
NUCKS1	0.86923	-1.78906
NUDCD1	0.248773	-0.592435
NUDT14	0.686871	-0.439725
NUDT16	0.549304	1.07511
NUDT2	0.468639	0.354182
NUDT21	-0.0937725	-0.515908
NUDT4	0.994886	-0.570234
NUDT5	-1.53452	-0.64011
NUMA1	-0.0514426	-0.968887
NUP133	0.630245	-0.716611
NUP153	0.822293	-0.553175
NUP205	0.203169	-0.425138
NUP214	0.00222049	-0.323399
NUP37	1.17078	-0.88014
NUP43	0.71526	-0.636412
NUP50	-0.542376	-0.76137
NUP54	0.106322	-0.235963
NUP93	0.282381	-0.466569
NXN	2.8314	-0.698634
OCIAD1	1.00011	1.55397
OGDH	2.80267	0.867947
OPA1	1.36317	1.06431
OPA3	1.45583	0.65728
OSBP	1.26607	0.286002
OSTF1	-1.7151	-0.454211
OXA1L	1.92233	0.511383
OXR1	0.735092	-0.665069
P4HA1	1.93381	-0.361596
P4HB	0.748479	-0.159393
PA2G4	0.638541	-0.501017
PABPN1	-0.639279	-0.556797
PACS2	1.22042	0.440863
PACSIN3	3.91893	2.30006
PAFAH1B1	0.804279	-0.241339
PAFAH1B3	-0.368892	-0.555759
PAICS	0.328767	-0.740094
PAK1	1.53806	-0.472136
PAK2	0.50028	-0.554606
PALLD	0.983741	0.812965
PAPSS1	-1.92244	-1.28017
PARL	0.670305	0.981125
PARP1	1.35054	-1.07478
PARP4	-0.48157	0.788853
PBDC1	0.209702	-0.794442
PBK	-0.51441	-2.52595
PBRM1	0.288961	-2.48467
PBXIP1	0.867389	2.25561
PC	0.411405	2.48532
PCBP2	0.485321	-0.698476
PCBP4	1.73283	-0.50256
PCCA	0.356544	0.961479
PCCB	1.98361	1.3577
PCNA	-0.0896851	-2.23787
PCNP	0.186248	-0.791429
PCYOX1	1.2796	0.903503
PDAP1	1.45888	-0.558806
PDCD11	0.708624	-0.79484
PDCL	-0.699249	-0.732733
PDHA1	2.45005	1.52078
PDHB	2.23984	1.52498
PDHX	2.84109	1.70141
PDIA3	-1.34615	-0.137349
PDLIM1	2.81983	-0.436956
PDLIM4	-1.45923	0.546668
PDLIM5	3.68351	-0.665658
PDLIM7	1.63808	-0.470189
PDP1	1.57715	1.08167
PDS5A	0.0583164	-1.16459
PDS5B	-0.0809797	-0.67111
PEBP1	0.582115	0.452376
PEX3	0.445894	1.0464
PFAS	-0.0263951	-0.828853
PFDN1	0.838838	-0.5623
PFDN5	0.125668	-0.388535
PFDN6	0.574658	-0.617256
PFKL	-1.34894	-0.854384
PFKM	4.59905	2.91023
PFN1	-0.7272	-0.360063
PGAM1	-1.6975	-0.608613
PGAM5	1.0748	1.08459
PGD	-0.82278	-0.921505
PGK1	1.64782	-0.468166
PGM1	4.60138	0.294455
PGM2	-2.05196	-0.495316
PGRMC1	-2.36565	-0.820826
PGRMC2	-0.38778	0.545687
PHB	1.29262	0.733651
PHB2	1.24961	0.512138
PHC2	-0.0330898	-0.490578
PHF5A	0.306949	-0.545169
PHGDH	-3.86322	-1.03757
PHLDB2	-0.640148	-0.23307
PI4K2A	-0.240147	0.508878
PI4KA	-0.432959	0.40342
PIH1D1	0.54622	-0.731638
PIR	-0.164561	-2.14618
PISD	-0.665937	1.50693
PITPNB	-0.728959	-0.39671
PITRM1	0.979448	0.411138
PKIG	-0.37266	1.16529
PKM	2.85425	-0.577927
PKN1	0.822688	0.772827
PKN2	-0.118272	-0.38849
PLBD2	0.576527	0.432961
PLCB3	-0.796203	-0.621795
PLCD1	-1.79675	-0.368675
PLCD3	2.24381	-0.749652
PLD3	-0.425162	0.657885
PLGRKT	1.88712	0.533562
PLRG1	0.311916	-0.622126
PML	-0.65633	-0.868169
PMPCA	1.25427	1.15311
PMPCB	0.55924	1.05574
PMVK	0.425939	-1.45639
PNKP	-0.325499	-0.743885
PNN	-0.278869	-0.717567
PNP	-1.77136	-0.501881
POFUT1	0.206578	-0.644541
POGLUT1	-0.830187	0.500271
POGZ	-0.294425	-0.856382
POLDIP2	2.36168	0.359353
POLDIP3	-0.113498	-1.03985
POLR2A	0.251697	-0.736834
POLR2G	-0.240803	-0.849468
PON2	-1.65555	0.689648
PPAT	-0.00224005	-0.834397
PPFIBP1	-0.0552374	0.428864
PPIA	-1.74716	-0.49652
PPIC	1.10521	0.757726
PPIE	0.38069	-1.0006
PPIH	-0.303718	-0.573893
PPM1G	0.664083	-0.463687
PPOX	-0.823085	0.907712
PPP1R12A	-0.289892	0.369905
PPP1R13L	-1.26245	1.70076
PPP1R18	-1.53336	-0.340466
PPP2R1B	-0.297079	-0.982323
PPP2R5D	0.562853	-0.583038
PPP4R1	-0.614902	-0.716803
PPT1	-1.23168	0.69494
PPWD1	-0.0374334	-0.589233
PRAF2	-1.5703	-0.785087
PRCP	-1.70427	-0.407601
PRDX1	0.635627	-0.536039
PRDX2	1.63031	0.480804
PRDX3	2.17179	0.977702
PRDX4	-0.256637	-1.25188
PRDX5	0.848133	0.63862
PREB	1.84889	1.40295
PREP	2.49026	-0.21806
PRIM2	-0.847829	-1.99058
PRKACA	1.92504	0.565638
PRKAR1A	0.259514	0.616201
PRKAR2A	2.54309	0.712777
PRKAR2B	-2.94986	-0.979982
PRKCD	-2.42466	-0.78734
PRMT1	1.33243	-0.830733
PRPF19	0.0989091	-0.374068
PRPF31	0.242836	-0.46701
PRPF4	0.555141	-0.566182
PRPF40A	0.365035	-0.477649
PRPF8	0.942844	-0.401323
PRPS2	-3.05332	-0.869306
PRPSAP1	-0.634363	-0.777902
PRRC1	-0.0858817	0.340154
PSIP1	-0.514827	-0.8819
PSMB5	1.90211	-0.197044
PSMC3	1.17778	0.270017
PSMC5	0.673075	0.305839
PSMD1	1.83701	0.238981
PSMD5	-0.428087	-0.61936
PSMG1	0.276832	-0.651126
PSMG2	-0.456574	-1.05687
PSPC1	0.552536	-0.820029
PSTPIP2	3.34056	1.69941
PTBP1	-1.11759	-1.16229
PTBP2	-0.366108	-0.665266
PTBP3	-1.13954	-0.341396
PTCD3	1.69968	0.818255
PTGES3	0.466559	-0.806264
PTGFRN	-1.56496	0.191406
PTGIS	-1.25103	1.19779
PTGR1	-0.70699	-0.85703
PTGR2	2.21845	1.53976
PTGS1	-1.93827	-0.796456
PTK2	-0.137079	-0.475515
PTK7	-2.94137	-0.363064
PTRH2	0.206916	0.35907
PTTG1IP	-0.867796	-0.770306
PUF60	0.378877	-0.534818
PURA	0.419289	0.704
PURB	0.0507219	0.876074
PUS7	0.698189	-0.587358
PXN	1.5519	0.422909
PYCR2	0.787518	0.413956
PYGB	-2.3871	-0.383121
PYGM	8.54214	4.16674
QRICH1	0.257619	-0.695723
QRSL1	1.87657	0.448884
RAB11FIP5	-0.0655864	0.566458
RAB18	0.315583	0.622121
RAB21	1.16535	0.307793
RAB2A	0.805919	0.213547
RAB31	-2.55087	-0.42186
RAB34	-1.68239	-0.813325
RAB3GAP1	0.734282	0.911364
RAB3GAP2	0.402406	0.731683
RAB5C	-1.28109	-0.319809
RAB6A	0.270983	0.273925
RABGAP1	0.373309	0.228966
RABL6	1.43202	0.864974
RAD21	0.268449	-0.981963
RAD50	0.507355	-1.17432
RAI14	-2.08298	-0.244405
RALA	0.0834972	-0.588893
RALB	-0.774364	-0.771129
RALY	0.648586	-0.58089
RAN	0.698055	-0.955787
RANBP1	-0.494864	-1.01762
RANBP9	1.18557	-0.35436
RANGAP1	-0.56325	-1.14261
RAP1GDS1	-1.88018	-0.431764
RAPH1	0.186185	-1.05456
RASA3	-0.388231	-0.429944
RASA4	2.92599	-0.716647
RBBP4	0.0876597	-0.919083
RBBP7	0.630317	-1.30639
RBBP9	-1.00554	0.544514
RBFOX2	1.25694	0.156781
RBM17	0.435138	-0.424105
RBM28	0.709926	-1.26172
RBM39	0.0937611	-0.764638
RCC1	-0.0111105	-0.942935
RCC2	-1.43915	-1.4406
RCN1	-0.550364	-0.505382
RCN2	0.699118	0.463978
RDH11	-1.70208	-0.315175
RDH13	0.516237	0.797133
RDH14	1.08314	1.13287
REEP5	0.4029	0.965752
REM1	0.677555	-0.828918
RFC1	-0.174441	-1.41025
RFC2	0.401591	-1.58631
RFC3	-0.329366	-2.67374
RFC4	-0.061626	-2.54325
RGPD2	-0.332451	-0.594215
RHOA	-0.151933	-0.558699
RHOC	-1.12204	-0.549146
RHOG	-0.440507	-0.31375
RHOT1	0.540797	0.5256
RHOT2	-0.281506	1.41653
RIC8A	-0.476904	1.06389
RMDN1	1.55347	1.87791
RNF2	0.122367	-1.08789
RNF20	0.679615	-1.11127
RNF213	-0.0438056	-1.75883
RNPEP	-0.404931	-0.462878
ROCK2	1.30042	-0.501046
RP2	-1.06887	-0.798535
RPA1	1.22998	-1.23952
RPA2	1.13458	-1.36983
RPA3	-0.146507	-0.936907
RPAP3	1.41558	-0.662114
RPF2	1.19769	-0.672169
RPL13	0.311706	-0.53887
RPL14	0.488461	-0.721982
RPL27	0.608842	-0.508845
RPL31	-0.0247446	-0.433034
RPL5	-0.0971077	-0.363531
RPN1	-0.000450586	-0.265009
RPS12	0.0717212	-0.465794
RPS26	0.627504	-0.366513
RPS27A	-0.32918	-0.474679
RPS27L	0.275583	-0.182601
RPS3	-0.0483248	-0.502042
RPS6KA3	2.29056	-0.869304
RPS6KA4	-0.214574	-1.28889
RPS8	0.0890226	-0.455779
RPS9	0.0321504	-0.655883
RPTOR	1.18775	0.610757
RRAS2	1.48911	-1.10476
RTN2	4.87034	3.20401
RTN4	1.4221	1.89457
RUFY1	0.251013	0.531056
RUVBL1	0.144583	-0.797412
RUVBL2	0.823806	-0.805873
RYR1	9.0407	15.9669
S100A10	-1.10092	-0.757036
S100A16	-1.01592	-0.719374
S100A4	0.139797	-0.670174
SACM1L	-0.796467	0.39382
SAE1	-0.0736706	-0.688645
SAMM50	2.46417	0.855254
SAR1A	0.330157	0.483937
SART1	0.211415	-0.357409
SCAMP1	-0.102217	0.527847
SCAMP2	-0.322018	0.762536
SCARB2	0.918878	0.87641
SCCPDH	1.13424	1.32579
SCFD2	0.41704	0.76538
SCP2	1.07752	0.336852
SDF2	0.0369614	0.810298
SDHA	2.66828	0.618748
SDHB	2.48164	0.837812
SDHC	1.65734	0.875703
SEC16A	0.164836	0.525337
SEC23A	1.05821	0.340586
SEC23B	-1.65853	-0.526037
SEC23IP	0.467895	0.4779
SEC24D	-1.25542	-0.46139
SEC62	-0.54235	0.345799
SEPHS1	0.253287	-0.271661
SERBP1	1.54221	-0.642043
SERPINB1	-0.0725479	2.15044
SERPINB6	0.740496	0.87801
SERPINF1	2.11165	-0.638196
SET	0.186645	-0.739444
SETD7	2.09997	-0.285848
SF3A1	0.155479	-0.573315
SF3A3	0.891412	-0.578779
SF3B1	0.236228	-0.424478
SF3B2	-0.494775	-0.503693
SF3B3	0.284462	-0.624253
SFPQ	-0.289942	-0.535213
SFXN3	-2.01281	0.718566
SGCB	1.90965	0.73394
SGCD	3.42415	0.820005
SGTA	0.984607	0.311129
SH2B1	0.210073	1.25302
SH3BGRL3	-1.45943	-0.89515
SH3GL1	-1.63298	-0.450366
SH3KBP1	-0.655534	-0.863155
SH3PXD2B	-1.7806	-0.616494
SHC1	-0.212334	0.320138
SHMT1	0.880585	-1.4775
SIN3A	-0.283589	-0.889168
SLC12A2	0.3412	1.9251
SLC12A4	0.0676736	0.463654
SLC12A7	-1.54252	0.5988
SLC25A10	-0.668847	-0.731023
SLC25A11	2.65352	1.07249
SLC25A12	3.23429	1.1508
SLC25A20	2.11747	1.39578
SLC25A3	2.07785	1.04672
SLC25A4	4.60906	0.643364
SLC25A40	-0.132509	1.21492
SLC25A5	-1.84789	0.436254
SLC27A4	-0.487865	0.631678
SLC2A1	-3.07397	-1.59279
SLC9A1	-0.493366	0.597553
SLC9A3R1	-3.04175	-0.975941
SLIRP	1.41211	0.532905
SLK	0.234254	-0.538214
SLMAP	0.940998	0.775447
SLTM	0.445373	-0.836106
SMAD2	0.183979	-1.21661
SMARCA4	-0.172724	-0.707515
SMARCA5	0.213074	-0.958049
SMARCAD1	-0.0600338	-0.75805
SMARCB1	-0.138868	-0.435546
SMARCC1	-0.184324	-1.46798
SMARCC2	-0.0591172	-0.508299
SMARCE1	0.0849296	-0.462142
SMC1A	0.4544	-1.05292
SMC2	-0.385219	-2.5086
SMC3	0.157697	-0.923088
SMC4	0.438712	-2.55083
SMCHD1	-0.0300125	-1.51801
SMNDC1	0.631832	-0.305151
SMPD2	-1.79872	0.749718
SMS	0.105478	0.926117
SMU1	0.357746	-0.760056
SMYD5	0.331532	-1.23774
SNAP47	0.704589	0.527471
SNRNP200	0.577812	-0.337232
SNRNP40	0.172384	-0.389488
SNRNP70	0.009255	-0.544325
SNRPA1	-0.217841	-0.628679
SNRPB2	0.293223	-0.736405
SNRPD2	0.00517865	-0.495934
SNRPD3	0.848212	-0.54972
SNRPF	-0.00340537	-0.606991
SNTA1	2.63807	1.23552
SNTB2	-0.110721	-0.408957
SNW1	0.410045	-0.478127
SNX12	0.240527	-0.287172
SNX2	0.00485726	-0.365585
SNX4	0.650662	0.276074
SNX6	0.208401	-0.273514
SOAT1	-1.2207	-0.360113
SOD1	0.42168	-0.724227
SOD2	2.55638	1.18698
SORBS1	1.54409	2.47581
SP1	0.152448	-1.1272
SPCS2	-0.267006	0.191019
SPECC1	-1.20912	-0.351002
SPR	1.83839	-0.379189
SPRYD4	1.70219	2.07306
SPTLC1	-1.03925	-1.16298
SQSTM1	1.99832	-1.1668
SRI	-1.23809	-0.977382
SRL	7.35168	10.8259
SRM	1.14428	-1.12104
SRP72	0.117538	-0.358852
SRRT	-0.409096	-0.438956
SRSF1	-0.103762	-0.272454
SRSF10	0.412726	-0.627123
SRSF11	-0.184851	-0.697055
SRSF2	-0.168638	-0.488039
SRSF3	-0.395416	-0.576932
SRSF6	-0.304253	-0.782401
SRSF7	-0.52395	-0.433595
SRSF9	-1.07512	-1.29606
SSB	0.00909004	-0.588287
SSBP1	0.592098	0.78923
SSRP1	0.153284	-1.3626
STAG2	0.230527	-0.859137
STAM	0.636504	0.486151
STAT3	0.652055	0.468591
STIM1	1.53498	3.66561
STIM2	-0.13111	0.388062
STIP1	0.786015	-0.252163
STK24	-0.556218	-0.466735
STK25	2.03738	0.931001
STK3	0.602361	-0.751159
STMN1	-1.88535	-2.49551
STOML2	1.26411	0.608065
STRIP1	-0.279948	0.763909
STRN	0.0521961	-0.610471
STRN3	1.34655	0.652239
STT3B	0.76736	-0.392416
STUB1	1.0826	-1.01557
STX8	0.431386	0.695346
STXBP1	-1.9091	-1.16491
SUB1	0.430888	-0.552296
SUCLA2	2.80166	1.40426
SUCLG1	1.70455	1.20434
SUGT1	0.219139	-0.482679
SUMF2	0.824613	-1.45787
SUMO1	0.51098	-0.860318
SUMO2	-0.488586	-0.872084
SUMO3	0.778569	-0.85449
SUN1	0.844443	1.12853
SUN2	-0.118701	-0.476777
SUOX	1.30349	1.39319
SUPT16H	-0.449322	-1.3199
SUPV3L1	1.25985	0.991048
SURF1	0.680463	1.12982
SURF4	-0.264202	0.626195
SUZ12	-0.204025	-1.03172
SVIL	5.07883	1.20678
SWAP70	-0.57423	-0.326962
SYNC	4.91607	1.28058
SYNCRIP	0.471744	-0.181789
SYNE3	-0.875729	-0.412659
SYNPO2	4.90141	3.32292
SYNPO2L	8.96432	8.81178
SYVN1	-0.00648613	1.17524
TACO1	2.11843	1.77222
TAGLN2	-0.963746	-0.854972
TANC1	-1.07798	-0.945656
TARDBP	0.39599	-0.467618
TARS2	1.82899	0.481226
TAX1BP3	-1.37262	-0.345714
TBC1D1	1.30922	1.85686
TBCA	-0.289653	-0.593934
TBCB	-0.451932	-0.968028
TBK1	0.435796	-0.498862
TBL1X	-1.32277	-0.986366
TCEA1	-0.152348	-1.13434
TCERG1	0.479389	-0.449217
TCOF1	-0.0685814	-0.503685
TCP1	0.799429	-0.530075
TECR	1.30398	0.961876
TEFM	0.550148	1.65093
TES	-1.3322	-1.25471
TFAM	0.643267	0.892422
TFB1M	0.839489	0.905993
TGFB1I1	-0.749564	-0.528929
TGM2	-0.744515	2.72327
THBS1	-1.58282	0.85407
THEM6	0.371453	-1.87375
THOC1	-0.554719	-0.703862
THOP1	0.650866	1.09295
THRAP3	1.37599	-0.473728
THUMPD1	0.290821	-0.377619
TIAL1	0.303418	-0.409085
TIMM44	1.59561	0.831586
TIMM50	1.15837	0.549465
TIMM9	0.528947	0.750172
TJAP1	0.533369	-0.916386
TJP2	-0.910428	-0.836656
TKT	-2.73143	-0.970324
TM9SF3	-0.557311	0.551492
TMED10	0.287511	0.496354
TMED2	0.144316	0.545287
TMED7	-0.237652	0.645066
TMEM11	2.50618	0.870752
TMEM256	-0.158546	1.06921
TMEM33	-0.226855	0.55559
TMEM43	-0.501189	-0.41425
TMLHE	2.02361	1.16863
TMOD1	3.09123	5.45008
TMOD3	-1.24993	-0.789132
TMPO	-0.592156	-0.820077
TMPO	-0.592156	-1.03313
TMTC3	-0.783356	-0.825541
TMX1	-0.487521	-0.700282
TMX4	0.577617	1.67617
TNKS1BP1	-0.402836	-0.463864
TNNC1	9.94123	8.60762
TNNI1	13.175	14.5607
TNNT2	-0.388341	10.2266
TNNT3	9.64966	15.0772
TNPO1	0.84363	-0.44853
TNRC6B	0.434448	0.241254
TOE1	-0.670988	-0.929586
TOLLIP	0.112153	1.20692
TOM1	1.93926	2.04658
TOM1L2	0.42967	0.68012
TOMM40	0.669739	0.425273
TOP2B	0.175838	-0.593775
TOR3A	0.327209	1.74933
TPD52	-0.730513	-0.497492
TPM3	6.00819	-0.719138
TPM3	6.00819	-1.43273
TPP1	-0.595664	0.488071
TPPP3	0.746981	-1.28946
TPR	0.248071	-0.564329
TPST2	0.71226	0.881316
TPT1	2.55969	0.242696
TRA2B	0.0859863	-0.321599
TRABD	-0.0135755	0.628478
TRADD	-1.32506	-0.571395
TRAPPC3	-0.193025	-0.309648
TRIAP1	1.66978	1.10889
TRIM16	0.809093	-0.985243
TRIM25	0.164637	1.21158
TRIM28	0.108298	-0.858219
TRIM72	9.99561	19.3359
TRIO	0.0648748	1.43378
TRIP10	2.77955	-0.295644
TRMT5	0.350245	-0.70275
TRMU	-0.13496	1.65609
TSC22D1	0.865447	-0.62347
TSC22D2	0.17451	-1.06782
TSFM	1.70603	0.834
TSR2	0.177905	-1.0451
TTN	9.4004	5.55119
TUBA4A	3.38828	1.49729
TUBB2B	-1.4896	0.746287
TUBB3	-3.40479	-2.12318
TUBB6	-1.04752	1.28258
TUBG1	0.757496	-0.796651
TUFM	1.64642	1.02397
TWF1	-2.2558	-0.418488
TXN2	1.57036	1.03628
TXNDC12	-0.785506	-0.716384
TXNDC5	-0.944915	-0.636017
TXNL1	1.34832	-0.489524
TXNRD1	1.35666	-0.749362
U2AF2	-0.355654	-0.559999
U2SURP	0.227866	-0.771758
UACA	2.90225	-0.594499
UAP1	0.544126	-1.42355
UAP1L1	-1.32392	0.758937
UBA2	0.865106	-0.691704
UBA3	0.280026	0.369106
UBA5	0.717584	0.514765
UBA6	-0.156279	-0.461994
UBE2I	-0.24042	-1.00944
UBE2J1	-0.608048	-0.399374
UBE2K	0.220179	-0.555459
UBE3A	1.97365	0.405521
UBLCP1	-0.480992	-0.510935
UBTF	0.197658	-1.01775
UBXN4	0.504162	0.75898
UCKL1	1.21517	1.16838
UEVLD	0.59439	-0.655367
UGDH	-1.63807	-1.12898
UMPS	-0.695632	-0.878672
UNC119B	-0.924578	-1.40654
UNC45A	-1.25472	-1.45109
UQCC1	1.85705	1.73689
UQCC2	1.56671	1.55521
UQCR10	2.43231	1.13216
UQCRB	1.83691	1.28501
UQCRC1	2.78212	1.23939
UQCRC2	2.59643	1.39374
UQCRFS1	3.02112	1.34916
UQCRQ	2.12707	1.22326
USO1	2.83207	0.948442
USP14	1.25355	-0.422207
USP4	0.124828	-0.334044
USP47	1.28773	-0.170168
USP5	0.855727	-0.133544
USP7	0.79598	-0.392714
UTP15	0.924238	-0.746824
UTP18	0.163292	-0.743994
UTP6	0.151273	-0.669779
VAC14	0.497887	0.779847
VAMP5	1.87704	3.01017
VAMP8	-0.450597	-1.0118
VAPA	0.706697	0.527018
VASP	-1.11975	0.805855
VCL	0.954214	0.44195
VCP	1.57785	-0.146311
VDAC1	3.21821	0.564161
VDAC2	1.95424	0.880268
VDAC3	3.01743	0.504118
VIM	-1.6864	-1.05138
VPS13C	0.746286	0.290746
VPS35	-0.174074	0.370778
VPS37C	0.358386	0.872397
VRK1	-0.286144	-2.10486
VRK2	1.07723	-1.0748
VTI1B	0.567789	0.372845
VWA5A	-1.09068	0.754775
VWA8	2.71833	1.29896
WASF2	-1.32488	-0.269257
WBP11	0.841182	-0.51145
WDR1	-0.322659	-0.368792
WDR43	0.71322	-1.45466
WDR5	0.370637	-0.603577
WFS1	-1.33552	2.20514
WLS	-1.44522	-0.391452
WNK1	0.82638	0.355188
XIRP1	9.6537	14.2963
XPO1	0.39862	-0.555085
XRCC5	0.184739	-0.783301
XRCC6	0.771229	-0.892684
XRN2	0.292155	-0.633197
YBX3	5.1744	0.565967
YWHAH	-0.979532	-0.912772
YWHAQ	-1.564	-0.878024
YWHAZ	-1.53047	-0.548864
ZC3H14	0.00487118	-0.461785
ZC3HAV1	-1.14535	-1.02723
ZFP36L2	-0.829921	-1.38507
ZNF326	-0.514221	-0.419415
ZW10	0.885212	-0.844576
ZYX	-0.736001	-0.559921

## Sheet: Figure 3c
human_gene_name	logFC	Difference_LFQ_Day_0_LFQ_Day_8_Myo
AIP	-0.594936	-0.323366
BCS1L	0.489801	0.613331
CALR	-0.816829	0.229759
CCT2	0.521629	-0.393995
CCT3	0.746766	-0.526217
CCT4	0.63357	-0.405377
CCT5	0.835453	-0.488153
CCT6A	0.978751	-0.436256
CCT7	1.10029	-0.513944
CCT8	0.961734	-0.455266
CDC37	1.13005	-0.484011
CLPX	1.67288	0.340694
CRYAB	3.61622	1.88277
DNAJA2	1.02455	0.53591
DNAJA3	1.95344	0.827664
DNAJB11	-0.666204	0.619965
DNAJB6	2.24014	1.9372
DNAJC10	-0.623999	-0.51376
DNAJC11	1.32658	0.959171
DNAJC8	-0.211733	-1.00515
ERP44	-0.362162	0.220474
FKBP10	-1.2799	-0.79869
FKBP1A	-0.387713	-0.499324
FKBP2	-1.28828	-0.276111
FKBP3	3.03751	0.441831
FKBP4	0.470267	-0.922263
FKBP8	-0.585013	0.255448
FKBP9	-0.126239	-0.536362
GAK	-0.834655	-0.876251
GRPEL1	1.31634	0.418837
HSP90AA1	0.457621	-0.878615
HSP90AB1	1.30701	-0.463207
HSP90B1	-1.25693	-0.331702
HSPA14	0.740544	-0.427893
HSPA1B	-0.456782	-0.512545
HSPA1L	1.49794	-0.432147
HSPB1	1.47647	-1.04332
HSPB8	3.5534	0.850018
HSPBP1	0.43194	-1.19269
HYOU1	-1.11246	0.245255
P4HB	0.748479	-0.159393
PDIA3	-1.34615	-0.137349
PFDN1	0.838838	-0.5623
PFDN5	0.125668	-0.388535
PFDN6	0.574658	-0.617256
PHB	1.29262	0.733651
PHB2	1.24961	0.512138
PIH1D1	0.54622	-0.731638
PPIA	-1.74716	-0.49652
PPIC	1.10521	0.757726
PTGES3	0.466559	-0.806264
RPAP3	1.41558	-0.662114
RUVBL1	0.144583	-0.797412
RUVBL2	0.823806	-0.805873
SGTA	0.984607	0.311129
STIP1	0.786015	-0.252163
STUB1	1.0826	-1.01557
SUGT1	0.219139	-0.482679
TCP1	0.799429	-0.530075
TMX1	-0.487521	-0.700282
TXNDC12	-0.785506	-0.716384
TXNDC5	-0.944915	-0.636017
TXNRD1	1.35666	-0.749362
UNC45A	-1.25472	-1.45109
VCP	1.57785	-0.146311

## Sheet: Figure 3d
human_gene_name	logFC	Difference_LFQ_Day_0_LFQ_Day_8_Reserve
AAAS	0.215286	-0.846399
ABLIM1	-0.148175	0.473839
ACAA2	2.04837	1.42616
ACAD8	1.31555	0.97875
ACADM	3.34817	0.532411
ACADS	3.19354	0.724656
ACLY	-1.02788	-0.740465
ACO2	3.19089	0.450021
ACOT7	-2.39237	-0.884036
ACOT9	0.600398	0.50441
ACSF2	1.44919	1.67174
ACTC1	2.18064	1.36572
ACTG1	-1.31568	0.243638
ACTN1	-2.07126	0.851023
ACTN1	-2.07126	0.958768
ACTN4	-1.04875	0.369943
ACTR2	-0.148288	0.269775
ADAM10	-1.03894	-0.801225
ADCK1	0.775977	1.35135
ADD1	0.3155	-2.89367
AGA	0.108489	1.35636
AGL	4.79232	0.742969
AGO2	1.68349	0.25087
AGPS	0.496785	-0.646418
AHCTF1	0.403105	-0.729316
AHCY	0.951932	-0.729228
AIDA	-0.174837	-0.508865
AIF1L	-1.62652	1.08495
AIFM1	1.91834	0.44746
AK3	2.20604	1.02178
AKAP8	0.505333	-0.739681
AKR1A1	-0.582873	0.440182
ALDH3B1	-1.17111	2.16207
ALDH4A1	2.54253	0.489466
ALDH7A1	-0.547134	1.11746
ALOX5	-2.15252	-1.04374
AMDHD2	-0.522425	0.471661
ANPEP	-1.71941	1.62599
ANXA1	-1.09232	-0.355469
ANXA2	-0.357584	-0.226204
ANXA5	-0.852515	0.599645
AP1M1	-0.155398	0.405916
AP1S1	-1.45523	-0.20351
AP3D1	0.351712	0.338866
APOOL	2.16101	0.492719
APPL1	1.43736	0.468487
APRT	-0.396575	-0.806097
ARCN1	-0.253645	0.341326
ARFIP1	-0.689854	0.374713
ARGLU1	-0.533553	-0.67757
ARHGAP5	-0.390839	-0.691561
ARHGEF2	-1.1069	-0.427286
ARID2	-0.0953511	-1.28481
ARMC6	0.769302	0.659774
ASAH1	0.0877063	0.695147
ASAP1	-0.518818	0.894056
ASH2L	0.74067	-1.26138
ASL	-0.714333	0.543367
ATP6V1B2	0.451688	0.623172
ATP6V1C1	-0.603626	0.428256
ATP6V1D	0.607383	0.734151
ATXN2	0.0834255	-0.330966
BAG5	-0.0668831	0.639209
BAG6	1.1965	-0.488592
BAIAP2	-2.39713	-1.32716
BAZ1B	0.458184	-0.55776
BCAT2	1.11665	0.8644
BCLAF1	0.378504	-0.972322
BPHL	0.831055	0.918404
BRIX1	-0.526566	-1.0409
BROX	0.293188	0.417304
CACYBP	0.596855	-0.866818
CAMK1	-2.33086	-0.224003
CAPG	-2.23037	0.69614
CASP3	0.0441064	-0.581223
CASP8	-1.36691	-0.318818
CAST	1.11811	-0.388376
CAT	1.05652	-0.842555
CAV1	0.40288	1.17914
CBR4	0.80897	1.51537
CBX3	0.330774	-0.900288
CBX5	-0.517586	-0.941323
CCDC102A	-1.33866	0.741219
CCNY	0.0194937	1.05993
CCT2	0.521629	-0.406562
CCT3	0.746766	-0.576145
CCT4	0.63357	-0.441308
CCT5	0.835453	-0.563943
CCT6A	0.978751	-0.62163
CCT7	1.10029	-0.581624
CCT8	0.961734	-0.544342
CD81	-1.49256	-0.379388
CDC37	1.13005	-0.212008
CDC5L	1.16746	-0.537539
CDK1	-0.542685	-2.04304
CDK2	-0.614866	-1.0961
CDK9	-1.15109	-1.05143
CERS2	-1.2507	-0.632907
CERS5	-1.69399	-0.722262
CFDP1	-0.55305	-1.25437
CHCHD6	-1.8069	-0.302157
CHD1	0.13193	-0.720962
CHD4	-0.0248111	-0.773099
CIAO1	0.458777	-0.5668
CKB	-1.22145	1.37302
CLIC1	-1.54835	-0.604072
CLIP1	2.80822	0.430314
CMPK1	0.256418	0.43435
CNBP	2.14769	-1.23161
CNN2	-2.16812	0.89278
CNN3	-1.87761	0.791794
COL8A1	-1.31621	2.63614
COPB1	-0.068451	0.469731
COPB2	-0.351614	0.475215
COPE	-0.107169	0.657401
COPG1	-0.00915835	0.487553
COPS7A	1.05788	-0.40056
CORO1B	-1.47848	0.622257
CORO2B	-1.66037	1.35648
COTL1	-1.8777	1.39222
COX6A1	-2.68632	1.09852
COX6B1	1.86577	0.685638
CPNE2	-0.760448	-0.923007
CPQ	-1.47717	1.73784
CPSF1	-0.292485	-0.548064
CPSF2	1.45179	-0.840266
CPSF3	0.228171	-0.878585
CPT1A	-1.23974	1.04729
CPT2	2.13889	0.872952
CRABP2	-1.62632	2.19219
CREB1	-0.484994	-0.917521
CRTAP	-0.652789	0.857957
CRYAB	3.61622	-1.07976
CSAD	-1.1287	1.64202
CSE1L	0.842653	-0.637959
CSRP2	-1.91132	0.84748
CSTB	-0.33687	0.64226
CTBP2	-0.594881	-0.40902
CTNNBL1	-0.0174734	-0.546405
CTSB	-0.385196	1.30256
CTSD	0.307074	1.23484
CTSZ	-0.600839	0.75009
CTTNBP2NL	-1.30464	-1.02329
CWC22	0.20739	-1.07852
CYB5B	0.500761	0.343257
CYB5R1	3.82946	0.89676
CYC1	2.59762	0.496211
CYTH3	-0.276995	-0.439465
D2HGDH	0.874408	1.11226
DAB2	-0.353688	-1.07031
DAG1	1.76141	0.614767
DCUN1D1	0.847174	0.520436
DDAH1	0.98705	1.27754
DDX39B	0.0317667	-0.32049
DDX46	0.93259	-0.448107
DECR1	1.61888	0.954524
DEK	0.774041	-0.680145
DERA	0.628257	-0.919273
DHFR	0.774257	-1.39629
DHX15	-0.0131142	-0.359344
DIMT1	-0.466469	-1.53203
DIS3	0.13614	-0.731318
DLAT	2.60384	0.765678
DLD	2.615	0.963236
DLST	1.66704	0.372904
DNAJB11	-0.666204	0.451021
DNAJC13	0.512065	0.453692
DNAJC2	0.578546	-0.925189
DNAJC5	-0.662166	0.374754
DNM1	-2.01466	0.69252
DNM2	0.695671	0.399804
DPP7	-0.393845	2.90776
DYNLT3	-1.18472	1.56543
EBP	-1.13371	1.0614
ECHS1	1.55282	0.507375
EHD1	0.112482	-0.435562
EIF1AY	2.53004	-0.544643
EIF2B5	1.19378	-0.474568
EIF4A2	1.05504	0.956813
EIF4A3	-0.24727	-0.510609
EIF4E	-0.0402298	-0.323065
EIF5	1.24297	-0.468624
EIF6	-0.684365	-0.512233
ELAVL1	0.0969733	-0.403606
ELP2	0.655265	-0.513912
EML2	-1.44993	0.478541
EPB41L3	-0.908905	-0.436281
EPDR1	2.48297	1.40893
EPHX1	0.196532	-0.602473
ERH	-0.263056	-0.490276
ERI1	-0.789113	-1.17183
ERLIN1	-0.89414	-1.2956
ERP44	-0.362162	0.801273
ESD	0.503147	-0.591203
ESYT1	0.730748	-0.644529
ESYT2	0.192748	0.629915
ETFA	2.49778	0.546422
ETFDH	2.58323	1.01771
EXOC4	1.49224	0.432568
EXOSC1	0.171145	-0.899401
EXOSC9	0.308794	-0.66975
EZR	-1.18088	-1.02095
FABP5	-0.111676	-1.65936
FADS2	-1.30842	-0.727433
FAH	0.835116	1.10908
FAM114A1	-0.21125	0.626074
FAR1	-0.210153	-1.69596
FARP1	-0.406986	0.428927
FASN	-2.33568	-0.635353
FBL	-0.120261	-0.478618
FEN1	1.065	-1.0039
FERMT2	0.00674678	0.94766
FHL2	0.295268	0.680169
FHL3	6.5436	0.812508
FIS1	1.20572	0.445865
FKBP11	-1.90944	0.909195
FKBP3	3.03751	-0.418959
FKBP4	0.470267	-0.685578
FKBP5	2.85725	0.448756
FLII	2.11283	-0.293799
FLNA	-1.63046	0.544533
FMNL3	-0.749413	1.15053
FN1	-0.958548	1.74398
FOSL2	-0.0201693	0.549894
FTH1	0.242056	-1.63507
FUBP1	0.220922	-0.965782
FXR1	3.48334	-0.470229
FYCO1	3.74139	0.896168
G6PD	-2.22096	-0.634537
GAA	0.789496	1.29801
GABPA	0.0529889	-1.12921
GALE	-0.874917	-0.393689
GANAB	-0.580264	0.294003
GATAD2B	0.185012	-0.620735
GBA	-1.29186	0.67481
GCDH	1.23433	1.08494
GCLM	1.84797	-1.15531
GIPC1	-0.00451093	0.60014
GLA	-0.32651	1.45572
GLG1	0.028225	0.371364
GLOD4	-0.0655847	0.435701
GLRX	2.18112	0.980928
GLTP	-0.672067	-0.640507
GLUD1	-0.645975	0.613756
GLYR1	0.521394	-0.415395
GMPPA	-0.127905	1.30883
GMPPB	0.495546	0.839394
GMPS	-0.305244	-0.366247
GNAO1	-2.36963	1.28875
GNB1	-1.65402	0.377382
GNB2	-0.451814	0.478247
GNG12	-0.816574	1.01956
GNG5	1.29967	-0.939244
GNL3	0.689934	-0.836737
GNPDA1	0.547336	0.349201
GNPNAT1	0.56915	0.732533
GOLGA5	0.143059	1.07612
GOLT1B	-0.197083	1.49163
GOT2	3.58582	0.766324
GRN	-0.505757	1.00851
GRPEL1	1.31634	-0.605823
GSN	-0.150647	0.780736
GSN	-0.150647	0.74174
GSR	0.552024	-0.524488
GSTZ1	1.80642	0.45768
GTF2F1	-0.506145	-0.788755
H6PD	1.04645	0.905037
HADHA	2.21669	0.850386
HADHB	3.12224	0.94793
HAGH	1.54731	0.672939
HAT1	1.58265	-2.46769
HCFC1	0.544873	-0.476674
HDAC1	-0.874986	-0.692193
HDAC2	0.37269	-0.408295
HDHD2	0.209995	0.975068
HDHD3	-1.01653	0.957208
HEXA	-0.472352	1.13663
HEXB	-0.599633	1.00348
HIBADH	2.24111	0.953067
HIBCH	1.4013	0.869033
HIP1R	-1.54839	-0.904676
HMGA1	1.29268	-2.0498
HMGB2	-0.129672	-1.42844
HNRNPA0	0.0100876	-0.490272
HNRNPAB	0.339827	-0.670569
HNRNPD	-0.0467598	-0.377446
HNRNPDL	0.233121	-0.630964
HNRNPF	0.0059599	-0.731836
HNRNPH1	-0.216461	-0.469043
HNRNPL	0.198273	-0.551959
HNRNPLL	-0.196304	-0.276409
HOOK3	0.379422	0.573999
HP1BP3	0.280538	-0.352159
HSD17B10	0.337732	0.759803
HSD17B12	-0.15556	-0.13254
HSP90AA1	0.457621	-0.688011
HSP90AB1	1.30701	-0.647828
HSPA14	0.740544	-0.609423
HSPA4L	-0.525755	-0.496825
HSPB1	1.47647	-1.7891
HSPB8	3.5534	-0.497992
HTATSF1	1.98119	-1.28566
HYOU1	-1.11246	0.488611
IARS2	1.45583	0.623786
IDH3A	1.67641	0.430017
IDH3G	0.791693	0.489139
IDI1	2.31826	0.325963
IFI16	-1.15005	-0.679374
IK	0.576176	-1.06598
ILF3	0.199656	-0.287789
ILK	-0.503953	0.571768
IMMT	2.30514	0.326914
IRF2BP2	0.351553	-0.84309
ISOC2	1.55482	2.45979
ITGAV	-0.287392	0.984618
ITGB1	0.411693	0.413233
ITGB5	-0.822135	2.46374
ITPR3	-1.02372	-0.416449
ITSN1	0.00500089	0.45137
IVNS1ABP	-0.126459	0.394606
JPH2	4.77575	1.74972
KANK2	-0.797214	0.64116
KIF2A	-1.04628	-1.0209
LARP7	0.492662	-0.964539
LBR	-0.816048	-0.762441
LETM1	0.546911	0.809156
LETMD1	-0.578429	0.920874
LGALS3	-0.9797	-0.665998
LIMS1	1.59838	0.528609
LLGL1	-0.0405543	-0.611484
LMAN1	0.692361	0.941012
LMNB1	-1.50732	-0.605423
LMO7	2.73537	-0.646837
LPP	-0.536711	0.720671
LRRFIP1	1.55981	-0.621925
LSM12	0.731159	-0.621535
LSM4	1.11814	-0.617095
LTA4H	0.193362	0.276797
LUC7L	-0.886991	-1.59049
MACROD1	3.98747	2.18935
MAD2L1	-0.18044	-2.86834
MAOA	-0.577172	0.782026
MAP7D1	1.30581	-0.561836
MARCKSL1	-2.42508	-1.22651
MATR3	0.418341	-0.531704
MCCC2	1.18312	0.717919
MCM2	1.44773	-1.76528
MCM3	-0.298547	-1.82051
MCM4	0.922473	-1.7507
MCM5	0.174247	-1.54719
MCM6	0.362811	-1.75981
MCM7	-0.227862	-1.58378
MCTS1	0.250099	0.40588
MDH1	2.30157	0.30271
MECP2	0.037919	0.867067
MECR	1.76439	0.856457
MKI67	-1.44076	-1.27902
MMAA	1.33025	1.04942
MOGS	-0.297648	0.818007
MPC2	1.56641	0.613593
MPRIP	0.237512	0.528405
MPST	1.0643	0.778707
MRPS36	1.46866	0.988984
MRRF	0.84463	0.855073
MSH2	0.0484727	-1.77848
MSH6	-0.481826	-2.6377
MTA1	-0.209011	-0.581692
MTA2	-0.954958	-0.57859
MTAP	-0.113914	-0.59116
MTCH1	-0.731373	1.13025
MTCH2	1.51317	0.553178
MTHFD2	0.649444	-1.54304
MTOR	1.01159	0.658822
MVK	0.150329	0.606651
MVP	-0.481504	0.890287
MYH10	-1.6109	0.356831
MYH9	-0.548323	0.729749
MYL6	-1.32913	0.492035
MYL9	-1.56929	1.78007
MYO1C	0.00470104	0.515649
MYO1D	-1.59715	1.45893
MYO1E	-0.556233	0.885571
NAA25	1.00337	-0.640141
NAGA	-0.474324	1.96772
NAGK	-0.758356	0.451546
NAP1L1	0.110161	-0.986401
NAP1L4	1.15085	-0.307338
NASP	-0.520045	-1.67023
NCAPD2	-0.196604	-3.83499
NCL	0.615021	-0.823282
NDRG1	-1.71725	0.94846
NDUFA10	1.57373	0.655877
NDUFA11	0.697712	0.821925
NDUFA12	1.96702	0.677355
NDUFA13	1.39703	0.616847
NDUFA2	1.36164	0.649871
NDUFA3	1.67838	0.952507
NDUFA5	2.08699	0.461651
NDUFA7	2.24409	0.62882
NDUFA8	1.84794	1.17121
NDUFA9	2.59888	0.778695
NDUFB10	2.64991	0.723494
NDUFB11	2.18373	0.481363
NDUFB8	0.963013	0.782115
NDUFB9	2.50102	0.661015
NDUFS1	3.16154	0.623788
NDUFS2	2.62036	0.63671
NDUFS3	2.19141	0.758347
NDUFS7	2.60642	0.893157
NDUFV1	1.98742	0.610291
NDUFV2	2.3751	0.79561
NDUFV3	1.86566	0.734299
NFIC	1.89898	-0.744696
NFKB2	-0.158001	0.888278
NMT2	-0.0293519	-0.605247
NONO	0.0631615	-0.528381
NOP14	1.06838	-0.636932
NOP16	1.49751	-1.03281
NOP56	0.0320775	-0.528254
NPEPPS	1.51534	0.422997
NPM1	-0.083447	-0.984544
NQO1	-0.235808	-2.14794
NSFL1C	0.988821	-0.82023
NSUN2	0.950882	-0.787551
NT5C	0.126487	0.448195
NT5DC2	-1.77899	0.832747
NUCB1	0.297369	0.217647
NUCB2	-0.405569	1.33758
NUCKS1	0.86923	-0.901315
NUDCD3	1.0693	-0.316024
NUDT5	-1.53452	-0.59909
NUMA1	-0.0514426	-0.473984
NUP153	0.822293	-0.629093
NUP214	0.00222049	-0.266736
NUP37	1.17078	-0.577412
NUP54	0.106322	-0.38761
OGDH	2.80267	0.416987
OSBPL3	0.140791	-0.548159
P4HA1	1.93381	0.53612
P4HB	0.748479	0.245949
PA2G4	0.638541	-0.799784
PACSIN2	-0.153429	-0.362388
PAFAH1B2	-0.771711	0.480317
PAICS	0.328767	-0.572357
PALLD	0.983741	1.27328
PARP1	1.35054	-1.36287
PARP4	-0.48157	1.45365
PARVA	-1.67913	0.725725
PBDC1	0.209702	-0.573585
PBXIP1	0.867389	0.747948
PC	0.411405	1.259
PCBP4	1.73283	-0.911528
PCCA	0.356544	0.733691
PCCB	1.98361	1.19309
PCM1	1.64774	-0.972256
PCNA	-0.0896851	-1.49713
PCNP	0.186248	-0.647498
PCYOX1	1.2796	0.901995
PCYT1A	1.42532	0.812329
PDCD10	-0.658846	0.594559
PDGFRB	-0.016987	0.509659
PDHB	2.23984	0.530504
PDIA3	-1.34615	0.240541
PDIA5	-0.745025	1.47687
PDLIM1	2.81983	-0.585123
PDLIM2	1.42963	0.906748
PDLIM4	-1.45923	0.84912
PDLIM5	3.68351	0.57443
PDLIM7	1.63808	0.589188
PDP1	1.57715	0.843299
PDS5B	-0.0809797	-0.564607
PEBP1	0.582115	0.557429
PFDN1	0.838838	-0.492683
PFDN6	0.574658	-0.735091
PGAM1	-1.6975	0.184235
PGAM5	1.0748	0.584271
PGD	-0.82278	-0.648856
PGM2	-2.05196	0.480682
PGM3	-0.962024	0.706004
PHC2	-0.0330898	-0.559727
PHF5A	0.306949	-0.410068
PHLDB2	-0.640148	0.41922
PI4KA	-0.432959	1.76582
PIH1D1	0.54622	-0.58503
PIR	-0.164561	-1.73319
PITRM1	0.979448	0.651272
PKN1	0.822688	0.585021
PLA2G15	1.33965	2.67922
PLBD2	0.576527	1.0179
PLCD1	-1.79675	0.537785
PLD3	-0.425162	0.794893
PLEC	2.47498	-0.504599
PLEKHO2	-1.62045	1.30224
PLGRKT	1.88712	0.713233
PLOD1	0.329551	0.79268
PLOD2	-1.65979	0.971525
PLP2	-0.58066	-0.458336
PLRG1	0.311916	-0.709227
PLS3	-0.584999	0.680634
PMVK	0.425939	-0.902178
PNKP	-0.325499	-0.45188
PNN	-0.278869	-0.702177
PNP	-1.77136	0.420856
POLD1	-0.175982	-3.03391
PON2	-1.65555	0.823339
PON3	-1.09006	0.526525
POR	-0.533621	-0.340089
PPAT	-0.00224005	-1.32876
PPFIBP1	-0.0552374	0.816598
PPIB	-1.96723	0.653315
PPIC	1.10521	1.47159
PPIH	-0.303718	-0.602201
PPOX	-0.823085	0.919552
PPP1R13L	-1.26245	1.65573
PPP1R9B	-1.44556	0.563024
PPP2R5D	0.562853	-0.680677
PPP3CA	0.486053	0.587543
PPP4R1	-0.614902	-0.710229
PRDX1	0.635627	-0.332584
PRDX2	1.63031	0.775105
PRDX3	2.17179	0.4056
PRDX4	-0.256637	-0.518274
PRDX5	0.848133	1.00148
PREP	2.49026	-0.440871
PRKAR1A	0.259514	0.519718
PRKCD	-2.42466	-0.836253
PRMT1	1.33243	-0.625017
PRPF31	0.242836	-0.637253
PRPF4	0.555141	-0.608653
PRPF6	0.558979	-0.532977
PRPS2	-3.05332	-0.618335
PRPSAP1	-0.634363	-0.375151
PSAT1	-4.3184	-0.920812
PSIP1	-0.514827	-0.649898
PSMA3	1.33066	-0.423936
PSMA6	1.49141	-0.41853
PSMA7	1.65774	-0.394294
PSMB5	1.90211	-0.542479
PSMB6	1.60189	-0.531431
PSMC2	1.56594	-0.279493
PSMC4	0.820113	-0.40343
PSMC5	0.673075	-0.135949
PSMD1	1.83701	-0.188623
PSPC1	0.552536	-0.537073
PTGES3	0.466559	-0.717244
PTGFRN	-1.56496	0.55816
PTPN23	0.248977	0.197461
PTTG1IP	-0.867796	-1.19053
PUF60	0.378877	-0.537394
PURA	0.419289	1.07943
PURB	0.0507219	0.554932
PXN	1.5519	0.499279
PYCR2	0.787518	0.404951
PYGM	8.54214	0.718908
RABGAP1	0.373309	0.37494
RAD21	0.268449	-0.537977
RAI14	-2.08298	0.3053
RALA	0.0834972	-0.400852
RALY	0.648586	-0.69057
RAN	0.698055	-0.787702
RANBP1	-0.494864	-0.69843
RAP1B	-0.997507	0.380825
RASA1	-0.292105	0.873217
RASA4	2.92599	-0.799129
RBBP4	0.0876597	-0.77216
RBBP7	0.630317	-0.934166
RBBP9	-1.00554	1.59917
RBM10	-0.485868	-0.437723
RBM17	0.435138	-0.952686
RBM28	0.709926	-1.11966
RCC1	-0.0111105	-0.680185
RCC2	-1.43915	-0.996662
RCN2	0.699118	0.302978
RFC2	0.401591	-1.37609
RFC3	-0.329366	-1.8189
RFC5	-0.593916	-1.83999
RIC8A	-0.476904	0.427827
RMDN1	1.55347	1.3453
RPA1	1.22998	-0.872926
RPA2	1.13458	-1.03774
RPAP3	1.41558	-0.616311
RPL14	0.488461	-0.469379
RPL27	0.608842	-0.461131
RPP40	0.241932	-0.725329
RPS26	0.627504	-0.727041
RPS27L	0.275583	-0.503952
RPS6KA3	2.29056	-0.344182
RPS6KA4	-0.214574	-1.43202
RRAS2	1.48911	-1.48493
RSU1	-0.808756	0.59861
RUVBL1	0.144583	-0.575689
RUVBL2	0.823806	-0.626186
S100A13	-0.00971653	0.857668
SACM1L	-0.796467	0.454796
SACS	1.95836	-1.6253
SAE1	-0.0736706	-0.377071
SAMM50	2.46417	0.342213
SART1	0.211415	-0.665629
SCAMP1	-0.102217	0.357437
SCPEP1	-1.20942	1.22745
SCRN2	0.0676361	0.762995
SDHB	2.48164	0.549727
SEC23A	1.05821	0.6905
SEC23IP	0.467895	0.53635
SEC24A	0.372251	0.742142
SEC31A	0.133421	0.47531
SEH1L	0.31623	-0.31811
SERPINH1	-0.815751	0.67017
SETD7	2.09997	-0.544463
SF3A1	0.155479	-0.428466
SF3A3	0.891412	-0.648283
SF3B1	0.236228	-0.462139
SF3B2	-0.494775	-0.535185
SF3B3	0.284462	-0.444949
SF3B5	0.53231	-0.643541
SFPQ	-0.289942	-0.458101
SFXN1	-0.134666	1.19659
SFXN3	-2.01281	1.50423
SKIV2L	-0.236252	0.455756
SLC25A12	3.23429	0.772573
SLC9A1	-0.493366	0.824741
SLC9A3R1	-3.04175	-0.537393
SLK	0.234254	-0.554216
SLTM	0.445373	-1.28454
SMAD2	0.183979	-1.14501
SMARCA4	-0.172724	-0.736471
SMARCC1	-0.184324	-1.25363
SMARCC2	-0.0591172	-0.539713
SMC1A	0.4544	-0.680737
SMC2	-0.385219	-1.69008
SMC3	0.157697	-0.700619
SMC4	0.438712	-1.82399
SMU1	0.357746	-0.682567
SNRNP200	0.577812	-0.38751
SNRNP40	0.172384	-0.586517
SNRNP70	0.009255	-0.509431
SNRPA1	-0.217841	-0.512491
SNRPB2	0.293223	-0.548024
SNRPD2	0.00517865	-0.415759
SNRPD3	0.848212	-0.54045
SNRPF	-0.00340537	-0.552787
SNW1	0.410045	-0.62873
SNX4	0.650662	0.467262
SNX9	-0.123398	0.450543
SORBS3	-0.439692	0.662816
SQSTM1	1.99832	-1.30207
SRP72	0.117538	-0.272669
SRRT	-0.409096	-0.436227
SRSF1	-0.103762	-0.312697
SRSF11	-0.184851	-0.709508
SRSF2	-0.168638	-0.462233
SRSF3	-0.395416	-0.575379
SRSF7	-0.52395	-0.481336
SSB	0.00909004	-0.562232
SSRP1	0.153284	-0.712002
STAG2	0.230527	-0.594174
STAT3	0.652055	0.871848
STIP1	0.786015	-0.559306
STMN1	-1.88535	-1.98817
STON1	-0.967578	1.58316
STUB1	1.0826	-0.615082
SUCLA2	2.80166	0.558002
SUCLG1	1.70455	0.60852
SUCLG2	2.58536	0.455103
SUN1	0.844443	0.764069
SUPT16H	-0.449322	-0.978572
SURF4	-0.264202	0.899154
SWAP70	-0.57423	0.471608
SYNPO	3.98744	1.33968
TAGLN	-1.29122	1.92505
TALDO1	0.0697479	-0.540857
TAOK1	0.278096	-0.12581
TARDBP	0.39599	-0.450743
TBC1D17	1.31527	1.41145
TBCB	-0.451932	-0.993114
TBL1X	-1.32277	-0.637398
TCEA1	-0.152348	-0.764454
TCERG1	0.479389	-0.484757
TCOF1	-0.0685814	-0.500176
TCP1	0.799429	-0.54289
TECR	1.30398	0.505274
TGFB1I1	-0.749564	0.820721
THBS1	-1.58282	1.34763
THEM6	0.371453	-1.60873
THRAP3	1.37599	-0.465635
THUMPD1	0.290821	-0.484368
TJP2	-0.910428	-0.857231
TLN2	1.28112	1.02153
TMED10	0.287511	0.482377
TMED2	0.144316	0.581504
TMED3	-2.88306	1.28456
TMED7	-0.237652	0.666629
TMLHE	2.02361	1.4119
TMOD3	-1.24993	0.295661
TMPO	-0.592156	-0.971862
TMX1	-0.487521	-0.508302
TNPO1	0.84363	-0.223498
TNPO2	-0.551505	0.825871
TNS1	1.06547	0.784951
TNS3	-0.416572	0.719109
TOLLIP	0.112153	0.765767
TOM1L2	0.42967	0.776993
TOMM40	0.669739	0.48911
TOP1	-0.258926	-0.656568
TOP2B	0.175838	-0.246841
TOR1AIP1	1.05917	0.629855
TPD52	-0.730513	-0.464805
TPR	0.248071	-0.451496
TRAP1	1.82446	-0.200441
TRIM16	0.809093	-1.12756
TRIM28	0.108298	-0.63468
TUBB3	-3.40479	-2.02567
TUFM	1.64642	0.631403
TWF2	2.62504	-0.874517
TXNRD2	0.779475	0.695292
U2AF2	-0.355654	-0.496159
UBE2O	0.945534	-0.701502
UBE4B	1.10949	-0.56447
UCHL5	1.22642	-0.446184
UFM1	-0.541652	0.747772
UGGT1	1.09677	0.376717
UGGT2	-0.906847	1.5
UQCRB	1.83691	0.471893
UQCRC1	2.78212	0.477275
UQCRC2	2.59643	0.720962
UQCRFS1	3.02112	0.664021
USO1	2.83207	0.628315
USP14	1.25355	-0.709597
USP47	1.28773	-0.304501
USP7	0.79598	-0.414004
UTP15	0.924238	-0.881203
VAMP5	1.87704	1.49922
VASP	-1.11975	0.592867
VCL	0.954214	0.667538
VCP	1.57785	-0.270395
VIM	-1.6864	-0.853689
VRK1	-0.286144	-1.24898
VWA5A	-1.09068	1.47779
VWA8	2.71833	0.867952
WBP11	0.841182	-0.75418
WDR12	1.22244	-1.18033
WDR18	0.664853	-0.624391
WDR5	0.370637	-0.765493
WLS	-1.44522	0.669622
WNK1	0.82638	-0.455138
XRCC5	0.184739	-0.551176
YWHAH	-0.979532	-0.428611
YWHAZ	-1.53047	-0.405243
ZC3H11A	0.492697	-1.02155
ZC3H14	0.00487118	-0.467605
ZC3H18	0.22281	-0.962288
ZFR	0.419801	-0.675997
ZW10	0.885212	-0.644028
ZYX	-0.736001	0.4041

## Sheet: FIgure 4c
Gene name	Core or Variable	Minimum CRISPR score
AHSA1	Core	-0.847236
AIP	Variable	-1.08882
AIPL1	Variable	-0.562703
BAG1	Variable	-0.363354
BAG2	Variable	-0.975415
BAG3	Variable	-0.632093
BAG4	Variable	-0.817838
BAG5	Variable	-0.826558
BAG6	Variable	-0.837731
BBS10	Variable	-0.599128
BBS12	Variable	-0.739248
BCS1L	Variable	-1.32242
CALR	Variable	-0.795176
CANX	Core	-0.627143
CCT2	Variable	-1.97566
CCT3	Core	-3.06902
CCT4	Core	-2.64434
CCT5	Core	-2.08769
CCT6A	Core	-1.76408
CCT6B	Variable	-0.686934
CCT7	Variable	-1.66931
CCT8	Core	-1.6132
CCT8L2	Variable	-0.55778
CDC37	Variable	-1.9553
CDC37L1	Variable	-1.15332
CHORDC1	Core	-2.17561
CLGN	Variable	-0.435879
CLPB	Variable	-1.20034
CLPX	Variable	-1.19848
CRYAB	Variable	-0.450377
DNAJA1	Core	-1.3077
DNAJA2	Variable	-0.833579
DNAJA3	Variable	-1.73558
DNAJA4	Variable	-0.359534
DNAJB1	Variable	-0.985289
DNAJB11	Core	-1.16546
DNAJB12	Core	-1.40776
DNAJB13	Variable	-0.685254
DNAJB14	Variable	-0.338441
DNAJB2	Variable	-0.407361
DNAJB4	Variable	-0.511412
DNAJB5	Variable	-0.618499
DNAJB6	Variable	-1.32994
DNAJB7	Variable	-0.600045
DNAJB8	Variable	-0.48129
DNAJB9	Variable	-0.661228
DNAJC1	Variable	-0.464186
DNAJC10	Variable	-0.613908
DNAJC11	Variable	-1.54307
DNAJC12	Variable	-0.50357
DNAJC13	Variable	-1.36916
DNAJC14	Variable	-0.749872
DNAJC15	Variable	-0.572881
DNAJC16	Variable	-1.23673
DNAJC17	Variable	-2.40546
DNAJC18	Variable	-0.300398
DNAJC19	Variable	-1.32218
DNAJC2	Variable	-0.751019
DNAJC21	Variable	-1.00415
DNAJC22	Variable	-0.678613
DNAJC24	Variable	-0.996309
DNAJC25	Variable	-0.592356
DNAJC27	Variable	-0.0506276
DNAJC28	Variable	-0.521145
DNAJC3	Variable	-0.871608
DNAJC30	Variable	-0.742741
DNAJC4	Variable	-0.318831
DNAJC5	Variable	-0.639345
DNAJC5B	Variable	-0.51351
DNAJC5G	Variable	-0.731423
DNAJC6	Variable	-0.611812
DNAJC7	Core	-1.01099
DNAJC8	Core	-1.45642
DNAJC9	Variable	-3.15634
EDEM1	Variable	-0.690275
EDEM2	Variable	-0.73889
EDEM3	Variable	-0.868119
ERP44	Variable	-0.751999
FKBP10	Variable	-0.91162
FKBP11	Variable	-0.702269
FKBP14	Variable	-0.310857
FKBP15	Variable	-0.704729
FKBP1A	Variable	-1.12032
FKBP1B	Variable	-0.510992
FKBP2	Variable	-0.707909
FKBP3	Variable	-0.549354
FKBP4	Variable	-1.50862
FKBP5	Variable	-0.655154
FKBP6	Variable	-0.91754
FKBP7	Variable	-0.504155
FKBP8	Variable	-0.795873
FKBP9	Variable	-0.596514
FKBPL	Variable	-0.696045
GAK	Variable	-1.30191
GRPEL1	Variable	-2.03749
GRPEL2	Variable	-0.573691
HSCB	Variable	-1.34226
HSP90AA1	Core	-0.767883
HSP90AB1	Variable	-0.97466
HSP90B1	Variable	-1.56168
HSPA12A	Variable	-0.25525
HSPA12B	Variable	-0.441361
HSPA13	Variable	-1.12519
HSPA14	Core	-1.37512
HSPA1A	Variable	-1.04656
HSPA1B	Variable	-0.870895
HSPA1L	Variable	-1.06254
HSPA2	Variable	-0.569006
HSPA4	Variable	-0.934124
HSPA4L	Variable	-0.498511
HSPA5	Variable	-2.48009
HSPA6	Variable	-0.924966
HSPA8	Variable	-1.54157
HSPA9	Variable	-2.33161
HSPB1	Variable	-0.292036
HSPB11	Variable	-0.383086
HSPB2	Variable	-0.529902
HSPB3	Variable	-0.682409
HSPB6	Variable	-0.518356
HSPB7	Variable	-0.814119
HSPB8	Variable	-0.72937
HSPB9	Variable	-0.983947
HSPBP1	Variable	-0.442616
HSPD1	Variable	-1.91003
HSPE1	Variable	-3.67483
HSPH1	Variable	-0.542949
HYOU1	Variable	-2.38518
MKKS	Variable	-0.516817
MZB1	Variable	-0.629192
NUDC	Core	-1.87674
ODF1	Variable	-0.555064
P4HB	Variable	-0.549715
PDIA2	Variable	-0.927313
PDIA3	Variable	-0.496854
PDIA4	Variable	-0.946052
PDIA5	Variable	-0.456004
PDIA6	Variable	-0.520447
PDRG1	Variable	-2.7927
PFDN1	Variable	-2.46229
PFDN2	Core	-3.29921
PFDN4	Variable	-1.20516
PFDN5	Core	-1.44376
PFDN6	Core	-2.08799
PHB	Variable	-2.2666
PHB2	Variable	-2.01558
PIH1D1	Variable	-0.81105
PPIA	Variable	-1.27136
PPIB	Variable	-0.733917
PPIC	Variable	-0.487397
PPID	Variable	-0.524287
PPP5C	Variable	-0.821729
PTGES3	Core	-0.914476
RPAP3	Variable	-1.40162
RUVBL1	Core	-2.71567
RUVBL2	Variable	-2.41975
SACS	Variable	-0.797836
SEC63	Core	-1.31506
SERPINH1	Variable	-0.501023
SGTA	Core	-0.779277
SGTB	Variable	-0.281065
SIL1	Variable	-0.477716
ST13	Variable	-1.2971
STIP1	Core	-0.82028
STUB1	Variable	-0.965309
SUGT1	Core	-1.59711
TCP1	Core	-2.35083
TMX1	Core	-1.3579
TMX2	Variable	-1.82209
TMX3	Variable	-0.557892
TOMM34	Variable	-0.216543
TRAP1	Variable	-0.689343
TSC1	Core	-1.15646
TTC1	Core	-1.53662
TTC36	Variable	-0.719246
TTC4	Variable	-1.54016
TTC5	Core	-0.995989
TXNDC11	Variable	-0.591711
TXNDC12	Variable	-0.971012
TXNDC5	Variable	-0.745203
TXNRD1	Variable	-1.57549
UNC45A	Variable	-1.12701
UNC45B	Variable	-0.828263
URI1	Core	-2.2403
UXT	Variable	-2.68467
VBP1	Variable	-1.8786
VCP	Variable	-2.58185

## Sheet: Figure 4d
Median Expression	Log Median Expression	Chaperone type
16.395	2.79698	Variable
13.85	2.62829	Variable
13.67	2.6152	Variable
13.42	2.59675	Variable
16.29	2.79055	Variable
13.895	2.63153	Variable
24.6	3.20275	Variable
11.92	2.47822	Variable
16.13	2.78068	Variable
16.41	2.79789	Variable
14.505	2.67449	Variable
20.05	2.99823	Variable
16.655	2.81271	Variable
15.405	2.73469	Variable
13.2	2.58022	Variable
7.768	2.05001	Variable
14.5	2.67415	Variable
16.91	2.82791	Variable
22.4	3.10906	Variable
29.81	3.39484	Variable
14.49	2.67346	Variable
15.275	2.72622	Variable
19.9	2.99072	Variable
19.8	2.98568	Variable
21.95	3.08877	Variable
18.04	2.89259	Variable
24.33	3.19171	Variable
17.735	2.87554	Variable
6.209	1.826	Variable
5.5905	1.72107	Variable
6.1785	1.82108	Variable
4.464	1.49605	Variable
5.162	1.64132	Variable
4.269	1.45138	Variable
5.265	1.66108	Variable
8.232	2.10803	Variable
5.188	1.64635	Variable
5.556	1.71488	Variable
6.158	1.81775	Variable
4.6005	1.52616	Variable
6.0565	1.80113	Variable
4.626	1.53169	Variable
3.392	1.22142	Variable
2.209	0.79254	Variable
4.8	1.56862	Variable
5.404	1.68714	Variable
4.652	1.5373	Variable
7.2055	1.97484	Variable
8.941	2.19065	Variable
8.5205	2.14248	Variable
6.6395	1.89304	Variable
5.787	1.75561	Variable
5.0485	1.61909	Variable
8.203	2.1045	Variable
9.537	2.25518	Variable
11.36	2.4301	Variable
7.115	1.96221	Variable
2.044	0.714909	Variable
144.25	4.97155	Variable
122.7	4.80974	Variable
898.4	6.80062	Variable
415.5	6.02948	Variable
371.35	5.91715	Variable
1.7155	0.539705	Variable
13.28	2.58626	Variable
1.53	0.425268	Variable
71.98	4.27639	Variable
176.8	5.17502	Variable
183.55	5.21249	Variable
9.443	2.24527	Variable
185.9	5.22521	Variable
1282	7.15618	Variable
1564.5	7.35532	Variable
1.061	0.0592119	Variable
29.2	3.37417	Variable
880	6.77992	Variable
30.94	3.43205	Variable
16.99	2.83262	Variable
7.0075	1.94698	Variable
23.505	3.15721	Variable
6.322	1.84404	Variable
18.34	2.90908	Variable
45.49	3.81749	Variable
29.075	3.36988	Variable
138.8	4.93303	Variable
53.425	3.97828	Variable
1.614	0.478716	Variable
78.205	4.35933	Core
73.35	4.29524	Core
111.2	4.71133	Core
106.3	4.66627	Core
108.45	4.68629	Core
89.985	4.49964	Core
126.1	4.83708	Core
68.77	4.23077	Core
76.185	4.33316	Core
119.6	4.78415	Core
93.55	4.5385	Core
69.985	4.24828	Core
98.09	4.58589	Core
74.61	4.31227	Core
51.755	3.94652	Core
45	3.80666	Core
92.27	4.52472	Core
45.005	3.80677	Core
115.45	4.74884	Core
104.3	4.64727	Core
101.1	4.61611	Core
94.99	4.55377	Core
81.38	4.39913	Core
74.44	4.30999	Core
130.1	4.8683	Core
97.265	4.57744	Core
135.2	4.90676	Core
86.43	4.45933	Core
55.6	4.01818	Core
73.96	4.30352	Core
66.875	4.20283	Core
87.41	4.47061	Core
83.61	4.42616	Core
98.475	4.5898	Core
61.29	4.11562	Core
87.27	4.46901	Core
48.98	3.89141	Core
66.14	4.19177	Core
76.43	4.33638	Core
56.42	4.03282	Core
43.95	3.78305	Core
58.055	4.06139	Core
39.64	3.67984	Core
23.805	3.1699	Core
14.41	2.66792	Core
69.75	4.24492	Core
20.895	3.03951	Core
81.645	4.40238	Core
86.66	4.46199	Core
50.665	3.92524	Core
47	3.85015	Core
55.845	4.02258	Core
48.515	3.88187	Core
45.14	3.80977	Core
66.495	4.19713	Core
100.3	4.60817	Core
62.495	4.13509	Core
26.19	3.26538	Core
32.975	3.49575	Variable
34.96	3.5542	Variable
28.71	3.35725	Variable
28.88	3.36315	Variable
24.84	3.21246	Variable
19.99	2.99523	Variable
26.205	3.26595	Variable
17.63	2.8696	Variable
32.1	3.46886	Variable
19.96	2.99373	Variable
20.73	3.03158	Variable
22.285	3.10391	Variable
15.475	2.73923	Variable
16.02	2.77384	Variable
7.988	2.07794	Variable
9.677	2.26975	Variable
34.7	3.54674	Variable
5.106	1.63042	Variable
35.46	3.56841	Variable
44.05	3.78533	Variable
36.365	3.59361	Variable
22.655	3.12038	Variable
25.785	3.24979	Variable
24.63	3.20397	Variable
31.46	3.44872	Variable
36.66	3.60169	Variable
32.67	3.48646	Variable
26.28	3.26881	Variable
27.06	3.29806	Variable
9.604	2.26218	Variable
9.2035	2.21958	Variable
13.39	2.59451	Variable
12.59	2.5329	Variable
13.335	2.59039	Variable
7.525	2.01823	Variable
9.657	2.26768	Variable
6.672	1.89792	Variable
8.9195	2.18824	Variable
8.532	2.14382	Variable
9.8045	2.28284	Variable
8.5515	2.14611	Variable
9.1425	2.21293	Variable
5.5725	1.71784	Variable
3.258	1.18111	Variable
4.491	1.50208	Variable
10.71	2.37118	Variable
1.519	0.418052	Variable
15.94	2.76883	Variable
23.46	3.1553	Variable
13.28	2.58626	Variable
10.706	2.3708	Variable
8.2415	2.10918	Variable
6.8885	1.92985	Variable
13.5	2.60269	Variable
27.57	3.31673	Variable
18.07	2.89425	Variable
13.94	2.63476	Variable
2.216	0.795704	Variable
25.13	3.22406	Variable
23.02	3.13636	Variable
28.94	3.36522	Variable
30.82	3.42816	Variable
26.58	3.28016	Variable
21.53	3.06945	Variable
38.06	3.63916	Variable
19.84	2.9877	Variable
22.45	3.11129	Variable
39.6	3.67883	Variable
40.275	3.69573	Variable
26.675	3.28373	Variable
60.815	4.10784	Variable
21.79	3.08145	Variable
17.855	2.88228	Variable
9.438	2.24474	Variable
18.85	2.93651	Variable
22.925	3.13223	Variable
32.94	3.49469	Variable
44.64	3.79863	Variable
63.455	4.15033	Variable
44.985	3.80633	Variable
27.3	3.30689	Variable
26.825	3.28933	Variable
57.15	4.04568	Variable
46.11	3.83103	Variable
49.42	3.90036	Variable
30.265	3.40999	Variable
6.785	1.91471	Variable
2.235	0.804241	Variable
1.6355	0.491949	Variable
1.644	0.497132	Variable
3.076	1.12363	Variable
2.6705	0.982266	Variable
71.56	4.27054	Variable
82.61	4.41413	Variable
43.06	3.76259	Variable
1.6195	0.482117	Variable
2.848	1.04662	Variable
1.499	0.404798	Variable
1.55	0.438255	Variable
5.13	1.63511	Variable
2.684	0.987308	Variable
6.586	1.88495	Variable
26.29	3.26919	Variable
1.221	0.19967	Variable
1.59	0.463734	Variable
1.336	0.28968	Variable
37.585	3.62661	Variable
40.51	3.70155	Variable
45.61	3.82013	Variable
78.04	4.35722	Variable
70.705	4.25852	Variable
15.2	2.7213	Variable
13.96	2.6362	Variable
17.73	2.87526	Variable
27.64	3.31926	Variable
21.73	3.07869	Variable
25.535	3.24005	Variable
12.115	2.49444	Variable
28.075	3.33488	Variable
26.805	3.28859	Variable
15.6	2.74727	Variable
5.486	1.7022	Variable
32.25	3.47352	Variable
26.425	3.27431	Variable
31.19	3.4401	Variable
31.88	3.46198	Variable
18.925	2.94048	Variable
12.01	2.48574	Variable
18.42	2.91344	Variable
10.29	2.33117	Variable
15.28	2.72654	Variable
37.275	3.61832	Variable
43.14	3.76445	Variable
25.57	3.24142	Variable
2.68	0.985817	Variable
85.15	4.44441	Core
78.185	4.35908	Core
111.4	4.71313	Core
96.46	4.56913	Core
109.85	4.69912	Core
70.32	4.25306	Core
132.95	4.88997	Core
63.13	4.1452	Core
81.325	4.39845	Core
109.1	4.69226	Core
80.1	4.38328	Core
124.45	4.8239	Core
97.71	4.582	Core
54.03	3.98954	Core
40.69	3.70598	Core
34.74	3.54789	Core
76.77	4.34081	Core
58.825	4.07457	Core
95.215	4.55614	Core
134.3	4.90008	Core
115.4	4.7484	Core
90.85	4.50921	Core
111.65	4.71537	Core
94.55	4.54913	Core
173.8	5.15791	Core
77.42	4.34925	Core
134.9	4.90453	Core
99.255	4.59769	Core
45.63	3.82057	Core
107.3	4.67563	Core
118.55	4.77533	Core
117.8	4.76899	Core
115.4	4.7484	Core
105.95	4.66297	Core
148.85	5.00294	Core
113.3	4.73004	Core
119.2	4.7808	Core
107.2	4.6747	Core
93.95	4.54276	Core
76.275	4.33435	Core
90.435	4.50463	Core
81.225	4.39722	Core
75.63	4.32585	Core
67.41	4.21079	Core
40.44	3.69982	Core
117.8	4.76899	Core
75.53	4.32453	Core
103.15	4.63618	Core
105	4.65396	Core
140.65	4.94627	Core
72.43	4.28262	Core
82.555	4.41346	Core
65.2	4.17746	Core
108.6	4.68767	Core
86.85	4.46418	Core
136.3	4.91486	Core
99.835	4.60352	Core
41.49	3.72545	Core
4.1735	1.42876	Variable
11.34	2.42834	Variable
6.811	1.91854	Variable
14.34	2.66305	Variable
1.9495	0.667573	Variable
1.0345	0.0339182	Variable
1.112	0.10616	Variable
2.741	1.00832	Variable
2.104	0.74384	Variable
1.9115	0.647888	Variable
4.5535	1.5159	Variable
3.403	1.22466	Variable
7.3385	1.99313	Variable
1.3845	0.325339	Variable
2.389	0.870875	Variable
35.39	3.56643	Variable
8.1035	2.0923	Variable
4.797	1.56799	Variable
4.5615	1.51765	Variable
2.406	0.877966	Variable
3.2355	1.17418	Variable
2.79	1.02604	Variable
1.913	0.648673	Variable
4.843	1.57753	Variable
5.169	1.64268	Variable
13.4905	2.60199	Variable
422.1	6.04524	Variable
53.33	3.9765	Variable
25.635	3.24396	Variable
17.78	2.87807	Variable
30.32	3.41181	Variable
11.0245	2.40012	Variable
1.2585	0.229921	Variable
1.482	0.393393	Variable
18.23	2.90307	Variable
23.8	3.16969	Variable
11.775	2.46598	Variable
11.718	2.46113	Variable
20.495	3.02018	Variable
14.2	2.65324	Variable
4.993	1.60804	Variable
2.482	0.909065	Variable
48.8	3.88773	Variable
2.08	0.732368	Variable
71.395	4.26823	Variable
9.118	2.21025	Variable
11.209	2.41672	Variable
6.8085	1.91817	Variable
10.7535	2.37523	Variable
12.945	2.56071	Variable
5.823	1.76182	Variable
25.93	3.2554	Variable
32.58	3.4837	Variable
33.215	3.503	Variable
42.34	3.74573	Variable
17.015	2.8341	Variable
18.065	2.89398	Variable
19.55	2.97298	Variable
21.07	3.04785	Variable
18.025	2.89176	Variable
8.934	2.18986	Variable
19.515	2.97118	Variable
7.92	2.06939	Variable
16.845	2.82405	Variable
13.29	2.58701	Variable
10.98	2.39608	Variable
11.825	2.47022	Variable
10.755	2.37537	Variable
7.732	2.04537	Variable
4.345	1.46903	Variable
7.114	1.96206	Variable
21.47	3.06666	Variable
6.0085	1.79318	Variable
19.225	2.95621	Variable
11.19	2.41502	Variable
24.14	3.18387	Variable
12.91	2.558	Variable
9.343	2.23463	Variable
7.604	2.02867	Variable
10.47	2.34851	Variable
16.465	2.80124	Variable
18.88	2.9381	Variable
19.635	2.97731	Variable
2.781	1.02281	Variable
8.157	2.09888	Variable
8.2275	2.10748	Variable
11.57	2.44842	Variable
11.84	2.47148	Variable
9.2315	2.22262	Variable
5.9425	1.78213	Variable
19.49	2.9699	Variable
6.072	1.80369	Variable
8.212	2.1056	Variable
6.923	1.93485	Variable
7.0095	1.94727	Variable
2.409	0.879212	Variable
6.3005	1.84063	Variable
4.022	1.39178	Variable
2.381	0.867521	Variable
6.096	1.80763	Variable
10	2.30259	Variable
1.445	0.368109	Variable
12.07	2.49072	Variable
14.12	2.64759	Variable
18.715	2.92933	Variable
6.966	1.94104	Variable
3.4705	1.2443	Variable
3.3455	1.20762	Variable
25.25	3.22883	Variable
20.27	3.00914	Variable
12.33	2.51204	Variable
7.952	2.07342	Variable
3.446	1.23721	Variable
58.41	4.06749	Variable
63.305	4.14796	Variable
78.11	4.35812	Variable
59.27	4.0821	Variable
71.31	4.26704	Variable
21.64	3.07454	Variable
28.525	3.35078	Variable
27.02	3.29658	Variable
55.4	4.01458	Variable
32.3	3.47507	Variable
35.46	3.56841	Variable
47.51	3.86094	Variable
27.505	3.31437	Variable
38.41	3.64832	Variable
18.065	2.89398	Variable
10.75	2.37491	Variable
68.66	4.22917	Variable
15.31	2.72851	Variable
55.46	4.01566	Variable
68.12	4.22127	Variable
57.04	4.04375	Variable
33.02	3.49711	Variable
51.675	3.94497	Variable
38.715	3.65623	Variable
27.69	3.32107	Variable
99.445	4.5996	Variable
75.83	4.32849	Variable
60.94	4.10989	Variable
28.38	3.34568	Variable
6.9205	1.93449	Variable
6.744	1.90865	Variable
9.239	2.22343	Variable
7.592	2.0271	Variable
5.13	1.63511	Variable
44.59	3.79751	Variable
49.87	3.90942	Variable
58.86	4.07516	Variable
5.8135	1.76018	Variable
5.306	1.66884	Variable
8.0935	2.09106	Variable
9.1965	2.21882	Variable
6.6145	1.88926	Variable
3.8905	1.35854	Variable
1.6035	0.472189	Variable
1.879	0.63074	Variable
19.67	2.97909	Variable
14.26	2.65746	Variable
6.832	1.92162	Variable
9.1115	2.20954	Variable
12.205	2.50185	Variable
7.4785	2.01203	Variable
7.1575	1.96816	Variable
2.853	1.04837	Variable
10.95	2.39334	Variable
8.445	2.13357	Variable
9.921	2.29465	Variable
3.022	1.10592	Variable
5.863	1.76866	Variable
6.5375	1.87755	Variable
5.45	1.69562	Variable
7.305	1.98856	Variable
6.0905	1.80673	Variable
8.7485	2.16888	Variable
14.98	2.70672	Variable
8.484	2.13818	Variable
8.298	2.11601	Variable
6.552	1.87977	Variable
4.494	1.50274	Variable
3.599	1.28066	Variable
5.2875	1.66535	Variable
4.102	1.41147	Variable
3.503	1.25362	Variable
1.347	0.29788	Variable
6.429	1.86082	Variable
3.7015	1.30874	Variable
9.5665	2.25827	Variable
14.08	2.64476	Variable
12.8	2.54945	Variable
5.9115	1.7769	Variable
4.24	1.44456	Variable
3.8735	1.35416	Variable
30.31	3.41148	Variable
8.1275	2.09525	Variable
9.016	2.199	Variable
6.7465	1.90902	Variable
1.472	0.386622	Variable
1.988	0.687129	Variable
1.186	0.170586	Variable
56.35	4.03158	Variable
68.975	4.23374	Core
68.095	4.2209	Core
88.02	4.47756	Core
67.14	4.20678	Core
57.925	4.05915	Core
22.38	3.10817	Core
53.96	3.98824	Core
21.07	3.04785	Core
69.475	4.24097	Core
73.4	4.29592	Core
69.89	4.24692	Core
40.38	3.69833	Core
72.985	4.29025	Core
32.44	3.47939	Core
16.22	2.78625	Core
25.7	3.24649	Core
82.78	4.41619	Core
10.375	2.3394	Core
108.4	4.68583	Core
129.8	4.86599	Core
97.22	4.57698	Core
93.41	4.537	Core
38.26	3.6444	Core
35.275	3.56317	Core
60.2	4.09767	Core
144.95	4.97639	Core
134.7	4.90305	Core
118.6	4.77576	Core
16.36	2.79484	Core
97.49	4.57975	Core
93.32	4.53603	Core
103.4	4.6386	Core
105.2	4.65586	Core
119.15	4.78038	Core
74.43	4.30986	Core
139.25	4.93627	Core
50.64	3.92474	Core
88.93	4.48785	Core
94.51	4.54871	Core
80.915	4.3934	Core
106.1	4.66438	Core
77.375	4.34866	Core
57.77	4.05647	Core
40.41	3.69908	Core
19.54	2.97246	Core
86.95	4.46533	Core
53.565	3.9809	Core
103.95	4.64391	Core
198.7	5.2918	Core
96.75	4.57213	Core
71.155	4.26486	Core
113.5	4.7318	Core
90.225	4.50231	Core
143.9	4.96912	Core
92.3	4.52504	Core
148.3	4.99924	Core
104.43	4.64852	Core
49.03	3.89243	Core
124.65	4.82551	Variable
126.5	4.84024	Variable
166.1	5.11259	Variable
151.2	5.0186	Variable
171.5	5.14458	Variable
94.865	4.55245	Variable
208.3	5.33898	Variable
73.54	4.29783	Variable
116.05	4.75402	Variable
119.7	4.78499	Variable
108.84	4.68988	Variable
129.1	4.86059	Variable
116.7	4.75961	Variable
104.45	4.64871	Variable
71.78	4.27361	Variable
25.2	3.22684	Variable
116.4	4.75703	Variable
107.9	4.6812	Variable
153.9	5.0363	Variable
198.1	5.28877	Variable
154.45	5.03987	Variable
103.9	4.64343	Variable
145.55	4.98052	Variable
117.9	4.76984	Variable
280.6	5.63693	Variable
99.42	4.59935	Variable
184.3	5.21656	Variable
135.5	4.90897	Variable
70.98	4.2624	Variable
12.515	2.52693	Variable
12.13	2.49568	Variable
27.91	3.32899	Variable
23.64	3.16294	Variable
21.78	3.08099	Variable
1.1165	0.110199	Variable
3.683	1.30373	Variable
1.264	0.234281	Variable
11.985	2.48366	Variable
11.05	2.40243	Variable
11.99	2.48407	Variable
2.5315	0.928812	Variable
10.605	2.36133	Variable
10.27	2.32923	Variable
3.525	1.25988	Variable
1.817	0.597187	Variable
13.64	2.61301	Variable
1.858	0.619501	Variable
17.445	2.85905	Variable
60.44	4.10165	Variable
8.096	2.09137	Variable
7.089	1.95854	Variable
4.5465	1.51436	Variable
4.516	1.50763	Variable
12.07	2.49072	Variable
10.66	2.3665	Variable
27.6	3.31782	Variable
20.925	3.04094	Variable
13	2.56495	Variable
11.015	2.39926	Variable
21.86	3.08466	Variable
21.5	3.06805	Variable
18.995	2.94418	Variable
6.793	1.91589	Variable
8.8815	2.18397	Variable
5.904	1.77563	Variable
12.29	2.50879	Variable
10.89	2.38784	Variable
9.5915	2.26088	Variable
5.6605	1.73351	Variable
9.774	2.27973	Variable
6.686	1.90002	Variable
3.243	1.1765	Variable
3.702	1.30887	Variable
13.2	2.58022	Variable
2.1105	0.746925	Variable
24.855	3.21306	Variable
15.13	2.71668	Variable
18.86	2.93704	Variable
10.935	2.39197	Variable
5.181	1.645	Variable
5.148	1.63861	Variable
27.65	3.31963	Variable
16.455	2.80063	Variable
21.79	3.08145	Variable
12.4	2.5177	Variable
2.033	0.709513	Variable
104.25	4.64679	Variable
133.2	4.89185	Variable
110.6	4.70592	Variable
156.9	5.05561	Variable
107.45	4.67703	Variable
105.9	4.6625	Variable
138.3	4.92943	Variable
90.04	4.50025	Variable
110	4.70048	Variable
100.6	4.61115	Variable
91.785	4.51945	Variable
147	4.99043	Variable
98.145	4.58645	Variable
88.91	4.48762	Variable
64.31	4.16372	Variable
93.95	4.54276	Variable
135.7	4.91045	Variable
75.05	4.31815	Variable
118	4.77068	Variable
230	5.43808	Variable
155.75	5.04825	Variable
106.8	4.67096	Variable
105.05	4.65444	Variable
71.56	4.27054	Variable
65.75	4.18586	Variable
122.9	4.81137	Variable
165.9	5.11139	Variable
144.75	4.97501	Variable
65.96	4.18905	Variable
75.2	4.32015	Variable
120.85	4.79455	Variable
88.35	4.48131	Variable
179.9	5.1924	Variable
78.855	4.36761	Variable
110.5	4.70502	Variable
90.73	4.50789	Variable
96.2	4.56643	Variable
91.555	4.51694	Variable
94.7	4.55071	Variable
75.2	4.32015	Variable
160.9	5.08078	Variable
93.055	4.53319	Variable
116.4	4.75703	Variable
78.3	4.36055	Variable
128.8	4.85826	Variable
131.8	4.88129	Variable
50.635	3.92464	Variable
87.22	4.46843	Variable
135.3	4.90749	Variable
142.8	4.96145	Variable
107.8	4.68028	Variable
90.82	4.50888	Variable
71.865	4.27479	Variable
57.09	4.04463	Variable
99.46	4.59976	Variable
145.9	4.98292	Variable
122.15	4.80525	Variable
64.46	4.16604	Variable
31.14	3.43849	Variable
33.7	3.5175	Variable
27.25	3.30505	Variable
28.85	3.36211	Variable
29.425	3.38184	Variable
15.815	2.76096	Variable
28.72	3.35759	Variable
14.14	2.64901	Variable
31.73	3.45726	Variable
37.4	3.62167	Variable
34.67	3.54587	Variable
48.315	3.87774	Variable
40.595	3.70364	Variable
20.01	2.99623	Variable
21.84	3.08374	Variable
26.18	3.265	Variable
20.09	3.00022	Variable
14.53	2.67622	Variable
45.09	3.80866	Variable
78.16	4.35876	Variable
34.28	3.53456	Variable
55.345	4.01359	Variable
33.89	3.52312	Variable
26.77	3.28728	Variable
19.84	2.9877	Variable
54.835	4.00433	Variable
61.87	4.12504	Variable
49.24	3.89671	Variable
8.87	2.18267	Variable
57.965	4.05984	Variable
58.27	4.06509	Variable
70	4.2485	Variable
84.23	4.43355	Variable
65.1	4.17592	Variable
156.5	5.05306	Variable
254.4	5.53891	Variable
99.87	4.60387	Variable
61.695	4.1222	Variable
75.29	4.32135	Variable
71.715	4.2727	Variable
60.46	4.10198	Variable
66.85	4.20245	Variable
49.11	3.89406	Variable
43.02	3.76167	Variable
32.34	3.4763	Variable
81.28	4.3979	Variable
55.2	4.01096	Variable
170.35	5.13786	Variable
101.9	4.62399	Variable
148.55	5.00092	Variable
113.15	4.72871	Variable
108.05	4.68259	Variable
122.85	4.81096	Variable
123.2	4.81381	Variable
119.85	4.78624	Variable
104.9	4.65301	Variable
89.115	4.48993	Variable
52.47	3.96024	Variable
74.32	4.30838	Variable
19.45	2.96785	Variable
17.82	2.88032	Variable
19.31	2.96062	Variable
17.63	2.8696	Variable
18.09	2.89536	Variable
6.16	1.81808	Variable
14.265	2.65781	Variable
8.132	2.09581	Variable
18.085	2.89508	Variable
11.93	2.47906	Variable
11.74	2.463	Variable
30.22	3.4085	Variable
11.435	2.43668	Variable
7.2275	1.97789	Variable
3.506	1.25448	Variable
32.29	3.47476	Variable
43.63	3.77574	Variable
2.727	1.0032	Variable
21.83	3.08329	Variable
27.6	3.31782	Variable
18.575	2.92182	Variable
16.27	2.78932	Variable
25.835	3.25173	Variable
25.925	3.25521	Variable
17.33	2.85244	Variable
21.96	3.08922	Variable
30.5	3.41773	Variable
25.48	3.23789	Variable
22.4	3.10906	Variable
42.02	3.73815	Variable
36.015	3.58394	Variable
43.37	3.76977	Variable
42.29	3.74455	Variable
54.485	3.99793	Variable
35.575	3.57164	Variable
63.085	4.14448	Variable
74.65	4.31281	Variable
36.92	3.60875	Variable
46.12	3.83125	Variable
29.355	3.37946	Variable
41.34	3.72183	Variable
32.11	3.46917	Variable
25.53	3.23985	Variable
21.81	3.08237	Variable
22.19	3.09964	Variable
26.2	3.26576	Variable
45.74	3.82297	Variable
38.41	3.64832	Variable
49.03	3.89243	Variable
37.23	3.61711	Variable
28.3	3.34286	Variable
34.04	3.52754	Variable
30.675	3.42345	Variable
30.61	3.42133	Variable
38.515	3.65105	Variable
50.63	3.92454	Variable
36.67	3.60196	Variable
6.993	1.94491	Variable
22.94	3.13288	Variable
14.5	2.67415	Variable
19.5	2.97041	Variable
29.19	3.37383	Variable
20.42	3.01651	Variable
1.1925	0.176052	Variable
1.1225	0.115558	Variable
1.164	0.151862	Variable
17.885	2.88396	Variable
11.85	2.47233	Variable
15.205	2.72162	Variable
7.237	1.97921	Variable
11.84	2.47148	Variable
6.94	1.9373	Variable
2.4905	0.912483	Variable
30.43	3.41543	Variable
28.64	3.3548	Variable
1.345	0.296394	Variable
25.35	3.23278	Variable
19.01	2.94497	Variable
20.425	3.01676	Variable
27.15	3.30138	Variable
10.177	2.32013	Variable
10.24	2.3263	Variable
18.49	2.91723	Variable
37.375	3.621	Variable
18.27	2.90526	Variable
27.28	3.30615	Variable
2.193	0.78527	Variable
15.96	2.77009	Core
17.765	2.87723	Core
11.09	2.40604	Core
14.4	2.66723	Core
12.81	2.55023	Core
9.4585	2.24691	Core
13.625	2.61191	Core
10.12	2.31451	Core
15.54	2.74342	Core
13.53	2.60491	Core
13.385	2.59413	Core
22.2	3.10009	Core
14.625	2.68273	Core
13.545	2.60602	Core
9.39	2.23965	Core
4.566	1.51864	Core
15.76	2.75748	Core
6.153	1.81694	Core
22	3.09104	Core
17.58	2.86676	Core
24.035	3.17951	Core
13.375	2.59339	Core
18.805	2.93412	Core
15.65	2.75047	Core
36.69	3.6025	Core
16.52	2.80457	Core
27.92	3.32934	Core
19.305	2.96036	Core
11.55	2.44669	Core
93.99	4.54319	Variable
24.15	3.18428	Variable
19.835	2.98745	Variable
34.04	3.52754	Variable
27.83	3.32611	Variable
35.025	3.55606	Variable
9.197	2.21888	Variable
15.385	2.73339	Variable
7.727	2.04472	Variable
18.07	2.89425	Variable
24.2	3.18635	Variable
19.585	2.97476	Variable
12.47	2.52333	Variable
19.885	2.98997	Variable
11.48	2.44061	Variable
6.048	1.79973	Variable
3.344	1.20717	Variable
23.18	3.14329	Variable
8.5725	2.14856	Variable
32.13	3.46979	Variable
28.6	3.35341	Variable
13.395	2.59488	Variable
15.52	2.74213	Variable
14.87	2.69935	Variable
13.095	2.57223	Variable
11.94	2.47989	Variable
22.32	3.10548	Variable
32.73	3.48829	Variable
21.9	3.08649	Variable
6.671	1.89777	Variable
33.355	3.50721	Variable
31.9	3.46261	Variable
38.95	3.66228	Variable
38.38	3.64754	Variable
45.375	3.81496	Variable
31.485	3.44951	Variable
28.15	3.33755	Variable
28.92	3.36453	Variable
31.085	3.43673	Variable
39.83	3.68462	Variable
30.77	3.42654	Variable
23.97	3.1768	Variable
31.58	3.45252	Variable
35.185	3.56062	Variable
45.01	3.80688	Variable
26.66	3.28316	Variable
23.64	3.16294	Variable
46.995	3.85004	Variable
39.7	3.68135	Variable
46.15	3.8319	Variable
45.125	3.80944	Variable
32.055	3.46745	Variable
22.29	3.10414	Variable
16.615	2.81031	Variable
17.73	2.87526	Variable
35.48	3.56897	Variable
37.27	3.61819	Variable
34.37	3.53718	Variable
3.96	1.37624	Variable
35.74	3.57627	Core
42.63	3.75256	Core
46.53	3.8401	Core
41.39	3.72304	Core
36.375	3.59388	Core
19.91	2.99122	Core
35.15	3.55962	Core
18.95	2.9418	Core
36.78	3.60495	Core
30.26	3.40983	Core
25.235	3.22823	Core
39.495	3.67617	Core
25.115	3.22347	Core
30.74	3.42556	Core
14.53	2.67622	Core
16.87	2.82554	Core
48.53	3.88218	Core
7.1485	1.9669	Core
40.7	3.70623	Core
28.26	3.34145	Core
45.19	3.81088	Core
30.82	3.42816	Core
37.14	3.61469	Core
29.505	3.38456	Core
45.35	3.81441	Core
63.865	4.15677	Core
50.53	3.92257	Core
38.22	3.64336	Core
21.64	3.07454	Core
39.225	3.66931	Variable
38.175	3.64218	Variable
54.54	3.99893	Variable
46.48	3.83902	Variable
40.33	3.6971	Variable
26.49	3.27677	Variable
72.7	4.28634	Variable
24.16	3.1847	Variable
41.995	3.73755	Variable
51.16	3.93496	Variable
50.12	3.91442	Variable
57.18	4.0462	Variable
46.54	3.84031	Variable
18.84	2.93598	Variable
9.8745	2.28996	Variable
21.68	3.07639	Variable
78.23	4.35965	Variable
8.429	2.13168	Variable
61.815	4.12415	Variable
90.08	4.5007	Variable
52.39	3.95872	Variable
67.41	4.21079	Variable
46.18	3.83255	Variable
45.65	3.821	Variable
94.49	4.54849	Variable
68.645	4.22895	Variable
100.2	4.60717	Variable
74.61	4.31227	Variable
58.92	4.07618	Variable
19.49	2.9699	Variable
21.1	3.04927	Variable
16.69	2.81481	Variable
18.07	2.89425	Variable
19.545	2.97272	Variable
19.35	2.96269	Variable
22.89	3.1307	Variable
15.71	2.7543	Variable
18.04	2.89259	Variable
18.78	2.93279	Variable
13.365	2.59264	Variable
24.78	3.21004	Variable
15.44	2.73696	Variable
14.975	2.70638	Variable
21.55	3.07038	Variable
18.77	2.93226	Variable
17.98	2.88926	Variable
22.45	3.11129	Variable
20.96	3.04262	Variable
19.63	2.97706	Variable
17.695	2.87328	Variable
13.465	2.60009	Variable
20.805	3.03519	Variable
22.92	3.13201	Variable
38.7	3.65584	Variable
15.37	2.73242	Variable
20.64	3.02723	Variable
16.98	2.83204	Variable
15.83	2.76191	Variable
19.94	2.99273	Variable
15.235	2.7236	Variable
20.95	3.04214	Variable
21.04	3.04643	Variable
21.525	3.06922	Variable
16.22	2.78625	Variable
23.375	3.15167	Variable
11.67	2.45702	Variable
17.35	2.85359	Variable
15.56	2.7447	Variable
12.965	2.56225	Variable
11.055	2.40288	Variable
12.555	2.53012	Variable
6.419	1.85926	Variable
3.2885	1.19043	Variable
3.262	1.18234	Variable
18.65	2.92585	Variable
2.4415	0.892613	Variable
22.405	3.10928	Variable
22.47	3.11218	Variable
18.84	2.93598	Variable
12.76	2.54632	Variable
12.355	2.51406	Variable
9.9825	2.30083	Variable
5.529	1.71001	Variable
19.375	2.96398	Variable
26.86	3.29064	Variable
18.775	2.93253	Variable
4.639	1.5345	Variable
3.283	1.18876	Variable
4.401	1.48183	Variable
2.51	0.920283	Variable
2.707	0.995841	Variable
3.16	1.15057	Variable
2.829	1.03992	Variable
1.647	0.498955	Variable
3.313	1.19785	Variable
3.0885	1.12769	Variable
4.807	1.57007	Variable
3.0085	1.10144	Variable
1.143	0.133656	Variable
3.4075	1.22598	Variable
2.712	0.997686	Variable
1.4405	0.36499	Variable
3.679	1.30264	Variable
5.414	1.68899	Variable
3.676	1.30183	Variable
8.208	2.10511	Variable
2.273	0.821101	Variable
1.8775	0.629941	Variable
1.6975	0.529157	Variable
15.67	2.75175	Variable
8.9355	2.19003	Variable
5.27	1.66203	Variable
2.7655	1.01722	Variable
1.0011	0.0010994	Variable
1.0033	0.00329457	Variable
7.508	2.01597	Variable
5.516	1.70765	Variable
5.204	1.64943	Variable
6.6395	1.89304	Variable
15.41	2.73502	Variable
4.912	1.59168	Variable
1.727	0.546386	Variable
2.395	0.873383	Variable
2.8975	1.06385	Variable
8.2765	2.11342	Variable
2.7085	0.996395	Variable
1.549	0.43761	Variable
1.161	0.149282	Variable
1.087	0.0834216	Variable
1.418	0.349247	Variable
3.084	1.12623	Variable
1.482	0.393393	Variable
10.06	2.30857	Variable
2.814	1.03461	Variable
8.641	2.15652	Variable
8.671	2.15998	Variable
65.17	4.177	Variable
1.8825	0.632601	Variable
1.424	0.35347	Variable
6.6445	1.89379	Variable
2.0795	0.732127	Variable
14.225	2.655	Variable
1.732	0.549277	Variable
1.881	0.631804	Variable
30.145	3.40602	Variable
25.41	3.23514	Variable
18.82	2.93492	Variable
7.459	2.00942	Variable
132.7	4.88809	Variable
25.555	3.24083	Variable
27.125	3.30046	Variable
25.31	3.2312	Variable
28.57	3.35236	Variable
27.82	3.32576	Variable
26.35	3.27147	Variable
42.75	3.75537	Variable
20.72	3.0311	Variable
25.98	3.25733	Variable
36.03	3.58435	Variable
27.255	3.30524	Variable
22.98	3.13462	Variable
29.525	3.38524	Variable
18.59	2.92262	Variable
19.33	2.96166	Variable
30.97	3.43302	Variable
21.72	3.07823	Variable
40.34	3.69734	Variable
35.12	3.55877	Variable
34.75	3.54818	Variable
33.35	3.50706	Variable
23.825	3.17074	Variable
26.18	3.265	Variable
23.34	3.15017	Variable
32.69	3.48707	Variable
31.22	3.44106	Variable
42.7	3.7542	Variable
30.625	3.42182	Variable
8.972	2.19411	Variable
78	4.35671	Core
71.755	4.27326	Core
68.3	4.22391	Core
65.86	4.18753	Core
75.44	4.32334	Core
45.935	3.82723	Core
72.875	4.28875	Core
38.71	3.6561	Core
70.01	4.24864	Core
40.94	3.71211	Core
40.95	3.71235	Core
90.745	4.50805	Core
43.52	3.77322	Core
36.155	3.58782	Core
25.425	3.23573	Core
11.56	2.44755	Core
65.04	4.175	Core
41.455	3.72461	Core
72.93	4.2895	Core
62.24	4.131	Core
63.685	4.15395	Core
35.85	3.57934	Core
81.565	4.4014	Core
63.275	4.14749	Core
138.5	4.93087	Core
59.195	4.08084	Core
71.94	4.27583	Core
72.41	4.28234	Core
40.11	3.69163	Core
11.69	2.45873	Variable
9.9435	2.29692	Variable
16.65	2.81241	Variable
15.01	2.70872	Variable
18.315	2.90772	Variable
7.786	2.05233	Variable
10.98	2.39608	Variable
7.088	1.9584	Variable
9.896	2.29213	Variable
14.35	2.66375	Variable
11.04	2.40153	Variable
11.395	2.43317	Variable
12.775	2.54749	Variable
11.105	2.4074	Variable
6.37	1.8516	Variable
3.572	1.27313	Variable
13.83	2.62684	Variable
14.04	2.64191	Variable
15.43	2.73631	Variable
12.67	2.53924	Variable
9.687	2.27078	Variable
10.11	2.31353	Variable
11.15	2.41144	Variable
8.4065	2.12901	Variable
47.02	3.85057	Variable
11.74	2.463	Variable
18.22	2.90252	Variable
17.065	2.83703	Variable
3.127	1.14007	Variable
26.14	3.26347	Variable
8.8985	2.18588	Variable
5.93	1.78002	Variable
9.059	2.20376	Variable
5.2995	1.66761	Variable
6.672	1.89792	Variable
333.95	5.81099	Variable
300.35	5.70495	Variable
3.797	1.33421	Variable
92.01	4.5219	Variable
2.4665	0.9028	Variable
3.9485	1.37334	Variable
2.722	1.00137	Variable
2.264	0.817133	Variable
7.715	2.04317	Variable
7.7765	2.05111	Variable
5.7655	1.75189	Variable
14.42	2.66862	Variable
11.53	2.44495	Variable
14.81	2.6953	Variable
25.845	3.25212	Variable
27.075	3.29861	Variable
16.33	2.793	Variable
4.8415	1.57722	Variable
4.81	1.5707	Variable
4.0765	1.40524	Variable
1.5875	0.46216	Variable
4.4	1.4816	Variable
2.8105	1.03336	Variable
1.14	0.131028	Variable
8.602	2.15199	Variable
1.418	0.349247	Variable
7.5515	2.02175	Variable
4.9	1.58924	Variable
6.965	1.9409	Variable
3.8435	1.34638	Variable
2.665	0.980204	Variable
2.3645	0.860567	Variable
1.332	0.286682	Variable
4.157	1.42479	Variable
6.826	1.92074	Variable
5.144	1.63783	Variable
7.326	1.99143	Variable
53.265	3.97528	Variable
66.275	4.19381	Variable
107.9	4.6812	Variable
99.35	4.59865	Variable
95.575	4.55991	Variable
3.178	1.15625	Variable
2.033	0.709513	Variable
3.474	1.24531	Variable
51.275	3.9372	Variable
50.59	3.92375	Variable
50.535	3.92267	Variable
52.135	3.95384	Variable
46.62	3.84203	Variable
35.57	3.5715	Variable
29	3.3673	Variable
9.918	2.29435	Variable
45.98	3.82821	Variable
18.255	2.90444	Variable
44.545	3.7965	Variable
32.83	3.49134	Variable
9.358	2.23623	Variable
27.315	3.30744	Variable
35.015	3.55578	Variable
30.49	3.4174	Variable
13.72	2.61885	Variable
77.61	4.3517	Variable
93.04	4.53303	Variable
60.645	4.10504	Variable
31.255	3.44218	Variable
26.81	3.28877	Variable
48.14	3.87411	Variable
37.46	3.62327	Variable
55.255	4.01196	Variable
41.84	3.73385	Variable
59.135	4.07982	Variable
31.24	3.4417	Variable
27.865	3.32737	Variable
31.85	3.46104	Variable
27.33	3.30798	Variable
61.155	4.11341	Variable
27.185	3.30267	Variable
26.835	3.28971	Variable
18.55	2.92047	Variable
9.629	2.26478	Variable
30.76	3.42622	Variable
38.475	3.65001	Variable
38.085	3.63982	Variable
30.84	3.42881	Variable
55.325	4.01322	Variable
26.495	3.27696	Variable
43.635	3.77586	Variable
39.255	3.67008	Variable
84.47	4.4364	Variable
32.785	3.48997	Variable
37.74	3.63072	Variable
33.835	3.5215	Variable
17.5	2.8622	Variable
99.38	4.59895	Variable
99.27	4.59784	Variable
110.9	4.70863	Variable
112	4.7185	Variable
119.5	4.78332	Variable
113.6	4.73268	Variable
137.75	4.92544	Variable
94.48	4.54839	Variable
107.8	4.68028	Variable
81.05	4.39507	Variable
73.29	4.29442	Variable
109.9	4.69957	Variable
71.97	4.27625	Variable
116.45	4.75746	Variable
110.4	4.70411	Variable
58.28	4.06526	Variable
88.3	4.48074	Variable
166.35	5.11409	Variable
122.4	4.80729	Variable
125.5	4.83231	Variable
124.95	4.82791	Variable
80.84	4.39247	Variable
117	4.76217	Variable
110.65	4.70637	Variable
96.34	4.56788	Variable
104.9	4.65301	Variable
117.8	4.76899	Variable
95.66	4.5608	Variable
44.95	3.80555	Variable
19.47	2.96887	Variable
21.725	3.07846	Variable
32.1	3.46886	Variable
27.44	3.312	Variable
22.695	3.12214	Variable
6.7285	1.90635	Variable
4.2395	1.44445	Variable
7.121	1.96305	Variable
19.3	2.96011	Variable
15.77	2.75811	Variable
15.715	2.75462	Variable
11.635	2.45402	Variable
14.3	2.66026	Variable
18.36	2.91017	Variable
8.321	2.11878	Variable
11.22	2.4177	Variable
18.54	2.91993	Variable
8.069	2.08803	Variable
20.205	3.00593	Variable
21.34	3.06058	Variable
32.12	3.46948	Variable
24.79	3.21044	Variable
20.505	3.02067	Variable
17.685	2.87272	Variable
69.54	4.2419	Variable
29.81	3.39484	Variable
27.95	3.33042	Variable
21.5	3.06805	Variable
9.284	2.22829	Variable
1.615	0.479335	Variable
2.681	0.98619	Variable
1.6375	0.493171	Variable
10.3	2.33214	Variable
1.0696	0.0672847	Variable
9.64	2.26592	Variable
16.63	2.81121	Variable
11.565	2.44798	Variable
7.1105	1.96157	Variable
13.01	2.56572	Variable
10.94	2.39243	Variable
13.735	2.61995	Variable
17.25	2.84781	Variable
26.885	3.29157	Variable
14.52	2.67553	Variable
8.308	2.11722	Variable
7.512	2.0165	Variable
10.2755	2.32976	Variable
2.2295	0.801777	Variable
10.46	2.34756	Variable
4.526	1.50984	Variable
2.8085	1.03265	Variable
15.45	2.73761	Variable
3.217	1.16845	Variable
14.93	2.70337	Variable
15.11	2.71536	Variable
14.135	2.64865	Variable
5.678	1.7366	Variable
2.2695	0.81956	Variable
2.5425	0.933148	Variable
46.92	3.84844	Variable
7.9225	2.06971	Variable
14.26	2.65746	Variable
8.29	2.11505	Variable
78.835	4.36736	Variable
69.07	4.23512	Variable
75.17	4.31975	Variable
82.12	4.40818	Variable
86.665	4.46205	Variable
77.405	4.34905	Variable
75.645	4.32605	Variable
66.07	4.19071	Variable
68.31	4.22406	Variable
88.7	4.48526	Variable
70.345	4.25341	Variable
62.415	4.13381	Variable
73.76	4.30082	Variable
59.375	4.08387	Variable
44.65	3.79885	Variable
11.8	2.4681	Variable
72.4	4.28221	Variable
49.055	3.89294	Variable
86.13	4.45586	Variable
61.15	4.11333	Variable
54.835	4.00433	Variable
61.17	4.11366	Variable
59.26	4.08193	Variable
56.4	4.03247	Variable
46.48	3.83902	Variable
64.675	4.16937	Variable
89.51	4.49435	Variable
70.24	4.25192	Variable
24.49	3.19826	Variable
10.255	2.32777	Variable
10.3825	2.34012	Variable
3.755	1.32309	Variable
6.435	1.86175	Variable
4.2705	1.45173	Variable
5.83	1.76302	Variable
15.82	2.76127	Variable
4.598	1.52562	Variable
8.5135	2.14165	Variable
6.382	1.85348	Variable
6.313	1.84261	Variable
56.965	4.04244	Variable
6.33	1.8453	Variable
4.943	1.59797	Variable
4.417	1.48546	Variable
2.551	0.936485	Variable
19.69	2.98011	Variable
4.1765	1.42947	Variable
9.0155	2.19895	Variable
12.67	2.53924	Variable
5.885	1.77241	Variable
6.815	1.91913	Variable
6.3765	1.85262	Variable
6.221	1.82793	Variable
8.907	2.18684	Variable
10.765	2.3763	Variable
11.58	2.44928	Variable
8.892	2.18515	Variable
1.805	0.590561	Variable
51.285	3.9374	Core
46.46	3.83859	Core
64.2	4.162	Core
61.13	4.113	Core
75.245	4.32075	Core
81.35	4.39876	Core
89.575	4.49508	Core
56.98	4.0427	Core
44.415	3.79358	Core
70.52	4.2559	Core
59.12	4.07957	Core
42.4	3.74715	Core
57.61	4.0537	Core
59.32	4.08295	Core
51.625	3.94401	Core
16.34	2.79362	Core
39.99	3.68863	Core
43.465	3.77196	Core
67.12	4.20648	Core
51.01	3.93202	Core
51.12	3.93418	Core
43.385	3.77011	Core
46.69	3.84353	Core
44.625	3.79829	Core
58.42	4.06766	Core
46.195	3.83287	Core
64.49	4.16651	Core
47.73	3.86556	Core
20.78	3.03399	Core
165.9	5.11139	Core
162.45	5.09037	Core
221.3	5.39952	Core
206	5.32788	Core
219.45	5.39112	Core
119.8	4.78582	Core
122.25	4.80607	Core
115.8	4.75186	Core
146.2	4.98498	Core
132.5	4.88658	Core
100.425	4.60941	Core
121.3	4.79827	Core
95.8	4.56226	Core
98.41	4.58914	Core
58.825	4.07457	Core
50.34	3.9188	Core
163.6	5.09742	Core
34.755	3.54832	Core
182.85	5.20867	Core
229.9	5.43764	Core
172.45	5.15011	Core
123.4	4.81543	Core
116.1	4.75445	Core
104.5	4.64919	Core
122.7	4.80974	Core
264.95	5.57954	Core
208.6	5.34042	Core
137.95	4.92689	Core
63.03	4.14361	Core
148.85	5.00294	Variable
146.25	4.98532	Variable
172.6	5.15098	Variable
155.6	5.04729	Variable
158.85	5.06796	Variable
20.04	2.99773	Variable
24.945	3.21667	Variable
20.32	3.01161	Variable
127.15	4.84537	Variable
73.17	4.29279	Variable
93.685	4.53994	Variable
78	4.35671	Variable
68.22	4.22274	Variable
60.36	4.10033	Variable
24.035	3.17951	Variable
50.49	3.92178	Variable
141.6	4.95301	Variable
11.415	2.43493	Variable
130.75	4.87329	Variable
241.3	5.48604	Variable
99.14	4.59653	Variable
84.575	4.43764	Variable
55.93	4.0241	Variable
62.6	4.13677	Variable
31.82	3.4601	Variable
106.85	4.67143	Variable
187.3	5.23271	Variable
172.2	5.14866	Variable
28	3.3322	Variable
97.745	4.58236	Variable
89.215	4.49105	Variable
116.9	4.76132	Variable
94.77	4.55145	Variable
101.45	4.61957	Variable
59.585	4.0874	Variable
108.65	4.68813	Variable
50.52	3.92237	Variable
93.455	4.53748	Variable
101.9	4.62399	Variable
92.45	4.52667	Variable
90.335	4.50352	Variable
91.72	4.51874	Variable
70.91	4.26141	Variable
68.185	4.22222	Variable
41.74	3.73146	Variable
119.2	4.7808	Variable
86.37	4.45864	Variable
126.6	4.84103	Variable
145.7	4.98155	Variable
109.95	4.70003	Variable
101.35	4.61858	Variable
110.2	4.7023	Variable
117.95	4.77026	Variable
344.5	5.84209	Variable
138.65	4.93195	Variable
150.3	5.01263	Variable
111.4	4.71313	Variable
118.2	4.77238	Variable
2.4825	0.909266	Variable
2.274	0.82154	Variable
3.62	1.28647	Variable
3.112	1.13527	Variable
3.8215	1.34064	Variable
3.6435	1.29294	Variable
3.7075	1.31036	Variable
3.559	1.26948	Variable
1.76	0.565314	Variable
3.461	1.24156	Variable
3.1455	1.14597	Variable
1.1055	0.100298	Variable
2.4915	0.912885	Variable
1.202	0.183987	Variable
3.394	1.22201	Variable
3.3865	1.2198	Variable
3.8185	1.33986	Variable
6.723	1.90553	Variable
5.0695	1.62324	Variable
2.583	0.948952	Variable
1.523	0.420682	Variable
1.4735	0.387641	Variable
174.5	5.16192	Variable
4.913	1.59188	Variable
4.892	1.5876	Variable
2.281	0.824614	Variable
5.216	1.65173	Variable
52.285	3.95671	Variable
117.365	4.76529	Variable
313.5	5.7478	Variable
662.9	6.49662	Variable
93.785	4.541	Variable
43.68	3.77689	Variable
34.515	3.54139	Variable
43.01	3.76143	Variable
56.995	4.04296	Variable
188.2	5.23751	Variable
103.5	4.63957	Variable
310.2	5.73722	Variable
171	5.14166	Variable
226.4	5.4223	Variable
113.9	4.73532	Variable
78.46	4.36259	Variable
529.1	6.27118	Variable
44.065	3.78567	Variable
86.465	4.45974	Variable
136.5	4.91632	Variable
108.21	4.68407	Variable
355.9	5.87465	Variable
78.415	4.36202	Variable
53.24	3.97481	Variable
37.04	3.612	Variable
117.9	4.76984	Variable
405.7	6.00561	Variable
492.2	6.19889	Variable
695.2	6.5442	Variable
30.865	3.42962	Variable
103.79	4.64237	Variable
312.9	5.74588	Variable
702.3	6.55436	Variable
48.245	3.87629	Variable
45.415	3.81584	Variable
58.96	4.07686	Variable
37.96	3.63653	Variable
51.635	3.9442	Variable
121.4	4.79909	Variable
73.23	4.29361	Variable
293.45	5.68171	Variable
132	4.8828	Variable
218.4	5.38633	Variable
85.73	4.4512	Variable
74.55	4.31147	Variable
641.2	6.46334	Variable
25.625	3.24357	Variable
49.885	3.90972	Variable
312.8	5.74556	Variable
115.05	4.74537	Variable
321.05	5.7716	Variable
125.315	4.83083	Variable
67.35	4.2099	Variable
38.21	3.6431	Variable
161.25	5.08296	Variable
492.3	6.19909	Variable
532.45	6.27749	Variable
379.6	5.93912	Variable
5.3695	1.68073	Variable
6.1915	1.82318	Variable
6.462	1.86594	Variable
6.25	1.83258	Variable
5.6695	1.7351	Variable
4.8495	1.57888	Variable
5.371	1.68101	Variable
3.262	1.18234	Variable
5.7355	1.74667	Variable
5.013	1.61203	Variable
4.477	1.49895	Variable
13.975	2.63727	Variable
4.2345	1.44327	Variable
1.892	0.637634	Variable
1.549	0.43761	Variable
2.846	1.04591	Variable
5.199	1.64847	Variable
1.7885	0.581377	Variable
5.986	1.78942	Variable
7.056	1.95388	Variable
6.3675	1.85121	Variable
5.391	1.68473	Variable
14.515	2.67518	Variable
14.92	2.7027	Variable
13.74	2.62031	Variable
11.565	2.44798	Variable
8.509	2.14112	Variable
7.3645	1.99667	Variable
4.989	1.60724	Variable
23.035	3.13701	Core
20.975	3.04333	Core
24.24	3.188	Core
22.21	3.10054	Core
25.695	3.2463	Core
34.085	3.52886	Core
30.265	3.40999	Core
27.18	3.30248	Core
22.57	3.11662	Core
26.11	3.26232	Core
23.74	3.16716	Core
34.97	3.55449	Core
25.885	3.25366	Core
16.825	2.82287	Core
14.535	2.67656	Core
15.42	2.73567	Core
19.71	2.98113	Core
13.735	2.61995	Core
25.445	3.23652	Core
29.01	3.36764	Core
33.32	3.50616	Core
25.845	3.25212	Core
25.27	3.22962	Core
22.145	3.09761	Core
69.72	4.24449	Core
25.81	3.25076	Core
36.66	3.60169	Core
28.695	3.35672	Core
7.703	2.04161	Core
21.85	3.0842	Variable
27.26	3.30542	Variable
18.4	2.91235	Variable
22.44	3.11085	Variable
20.665	3.02844	Variable
3.054	1.11645	Variable
3.558	1.2692	Variable
20.66	3.0282	Variable
12.94	2.56032	Variable
14.41	2.66792	Variable
12.855	2.55373	Variable
19.655	2.97833	Variable
11.355	2.42966	Variable
6.3175	1.84332	Variable
9.047	2.20243	Variable
25.9	3.25424	Variable
37.78	3.63178	Variable
27.275	3.30597	Variable
28.63	3.35446	Variable
21.615	3.07339	Variable
38.915	3.66138	Variable
23.885	3.17325	Variable
16.535	2.80548	Variable
19.49	2.9699	Variable
21.985	3.09036	Variable
10.79	2.37862	Variable
14.705	2.68819	Variable
15.12	2.71602	Variable
658.7	6.49027	Variable
771.3	6.64808	Variable
1238	7.12125	Variable
1194	7.08506	Variable
839.95	6.73334	Variable
745.2	6.61365	Variable
1062	6.96791	Variable
508.3	6.23107	Variable
705.2	6.55848	Variable
579.8	6.36268	Variable
670.9	6.50862	Variable
712.3	6.5685	Variable
516.85	6.24775	Variable
727.75	6.58996	Variable
524.2	6.26187	Variable
169.2	5.13108	Variable
1032	6.93925	Variable
718.5	6.57717	Variable
821.15	6.71071	Variable
2454	7.80547	Variable
1140.5	7.03922	Variable
679.25	6.52099	Variable
820.85	6.71034	Variable
659.65	6.49171	Variable
416.2	6.03117	Variable
945.9	6.85214	Variable
1273	7.14913	Variable
1034.8	6.94196	Variable
485.4	6.18497	Variable
9.731	2.27532	Variable
7.7	2.04122	Variable
31.46	3.44872	Variable
32.91	3.49378	Variable
39.425	3.6744	Variable
4.8455	1.57805	Variable
7.217	1.97644	Variable
3.275	1.18632	Variable
3.915	1.36482	Variable
65.65	4.18434	Variable
22.435	3.11062	Variable
4.699	1.54735	Variable
39.575	3.6782	Variable
13.265	2.58513	Variable
5.6405	1.72997	Variable
2.216	0.795704	Variable
16.78	2.82019	Variable
7.81	2.0554	Variable
11.75	2.46385	Variable
29.62	3.38845	Variable
4.545	1.51403	Variable
19.49	2.9699	Variable
2.7205	1.00082	Variable
2.7395	1.00778	Variable
15.62	2.74855	Variable
8.0845	2.08995	Variable
58.9	4.07584	Variable
27.095	3.29935	Variable
40.415	3.6992	Core
36.48	3.59676	Core
46.1	3.83081	Core
47.56	3.86199	Core
55.855	4.02276	Core
22.24	3.10189	Core
27.15	3.30138	Core
20.97	3.04309	Core
40.755	3.70758	Core
36.73	3.60359	Core
28.845	3.36194	Core
19.79	2.98518	Core
27.765	3.32378	Core
24.085	3.18159	Core
9.6395	2.26587	Core
12.89	2.55645	Core
44.32	3.79144	Core
7.7025	2.04154	Core
58.415	4.06757	Core
70.98	4.2624	Core
50.02	3.91242	Core
30.815	3.428	Core
28.81	3.36072	Core
27.525	3.31509	Core
40.9	3.71113	Core
55.39	4.0144	Core
48.66	3.88486	Core
37.03	3.61173	Core
12.91	2.558	Core
111.35	4.71268	Core
81.955	4.40617	Core
98.96	4.59472	Core
109.6	4.69684	Core
119.55	4.78373	Core
75.055	4.31822	Core
111.7	4.71582	Core
59.08	4.07889	Core
101.55	4.62055	Core
74.14	4.30596	Core
64.85	4.17208	Core
83.16	4.42077	Core
61.16	4.11349	Core
50.04	3.91282	Core
38.65	3.65455	Core
21.74	3.07915	Core
103.6	4.64054	Core
60.81	4.10775	Core
115.6	4.75014	Core
157.1	5.05688	Core
61.33	4.11627	Core
66.975	4.20432	Core
95.15	4.55545	Core
86.505	4.4602	Core
163.7	5.09804	Core
82.535	4.41322	Core
115.2	4.74667	Core
84.23	4.43355	Core
47.68	3.86451	Core
8.545	2.14535	Variable
7.9485	2.07298	Variable
13.16	2.57718	Variable
11.47	2.43973	Variable
12.615	2.53489	Variable
3.4885	1.24947	Variable
17.06	2.83674	Variable
3.783	1.33052	Variable
9.3885	2.23949	Variable
10.94	2.39243	Variable
7.7455	2.04711	Variable
5.6705	1.73528	Variable
8.4035	2.12865	Variable
5.361	1.67915	Variable
2.4615	0.900771	Variable
1.563	0.446607	Variable
8.123	2.0947	Variable
1.7325	0.549565	Variable
10.28	2.3302	Variable
8.714	2.16493	Variable
16.94	2.82968	Variable
9.311	2.2312	Variable
5.565	1.7165	Variable
5.6255	1.72731	Variable
3.98	1.38128	Variable
6.698	1.90181	Variable
13.42	2.59675	Variable
9.9685	2.29943	Variable
124.75	4.82631	Variable
80.905	4.39328	Variable
115.1	4.7458	Variable
104.5	4.64919	Variable
98.565	4.59072	Variable
19.315	2.96088	Variable
12.235	2.5043	Variable
17.53	2.86391	Variable
85.975	4.45406	Variable
48.07	3.87266	Variable
74.12	4.30569	Variable
36.43	3.59539	Variable
65.24	4.17807	Variable
57.17	4.04603	Variable
30.715	3.42475	Variable
5.066	1.62255	Variable
80.77	4.39161	Variable
14.21	2.65395	Variable
119.25	4.78122	Variable
92.7	4.52937	Variable
47.27	3.85588	Variable
45.01	3.80688	Variable
67.685	4.21486	Variable
89.44	4.49357	Variable
11.44	2.43712	Variable
68.44	4.22596	Variable
114.7	4.74232	Variable
129.95	4.86715	Variable
1.793	0.58389	Variable
246	5.50533	Variable
218.75	5.38793	Variable
260.3	5.56183	Variable
269.7	5.59731	Variable
304.4	5.71834	Variable
258.75	5.55586	Variable
240.65	5.48334	Variable
217.1	5.38036	Variable
213.25	5.36247	Variable
200.5	5.30081	Variable
186.2	5.22682	Variable
382.8	5.94751	Variable
177.75	5.18038	Variable
87.89	4.47609	Variable
57.03	4.04358	Variable
74.91	4.31629	Variable
271.2	5.60286	Variable
21.995	3.09082	Variable
232.95	5.45082	Variable
218.8	5.38816	Variable
168.55	5.12723	Variable
167.8	5.12277	Variable
366.65	5.90441	Variable
340.1	5.82924	Variable
112.2	4.72028	Variable
239.4	5.47814	Variable
231.3	5.44372	Variable
286.35	5.65721	Variable
112.8	4.72562	Variable
95.23	4.5563	Core
77.215	4.34659	Core
104.6	4.65014	Core
94.78	4.55156	Core
105.9	4.6625	Core
70.545	4.25625	Core
123.65	4.81745	Core
57.71	4.05543	Core
82.875	4.41733	Core
79.79	4.3794	Core
67.245	4.20834	Core
107.55	4.67796	Core
68.685	4.22953	Core
46.685	3.84342	Core
35.325	3.56459	Core
21.42	3.06433	Core
87.51	4.47175	Core
62.805	4.14003	Core
90.98	4.51064	Core
87.6	4.47278	Core
[truncated: 3,101 more rows]

## Sheet: Figure 5c
Tissues (#)	Mixed pairs (#)	Core-core pairs (#)	Mixed pairs (%)	Core-core pairs (%)
0	517	15	9.97299	3.02419
1	631	30	12.1721	6.04839
2	595	35	11.4776	7.05645
3	546	24	10.5324	4.83871
4	515	42	9.93441	8.46774
5	422	42	8.14043	8.46774
6	401	34	7.73534	6.85484
7	347	39	6.69367	7.8629
8	248	33	4.78395	6.65323
9	204	24	3.93519	4.83871
10	183	29	3.53009	5.84677
11	121	26	2.3341	5.24194
12	113	24	2.17978	4.83871
13	73	18	1.40818	3.62903
14	70	14	1.35031	2.82258
15	59	19	1.13812	3.83065
16	46	9	0.887346	1.81452
17	26	8	0.501543	1.6129
18	18	7	0.347222	1.41129
19	13	8	0.250772	1.6129
20	6	4	0.115741	0.806452
21	11	6	0.212191	1.20968
22	8	2	0.154321	0.403226
23	6	1	0.115741	0.201613
24	5	1	0.0964506	0.201613
25	0	1	0	0.201613
26	0	1	0	0.201613
27	0	0	0	0
28	0	0	0	0
29	0	0	0	0
	5184	496

[truncated: 32 more sheets: Figure 6a, Figure 6b & s8a, Figure 6c, Figure 6d, Figure 6e, Figure s1a, Figure s1b, Figure s1c, Figure s1d, Figure s1e, Figure s2a, Figure s2b, Figure s2c, Figure s2d, Figure s3a, Figure s3b, Figure s4a, Figure s4b, Figure s4c, Figure s5a top …]
